# Supplementary material for: E. coli NF73-1 Isolated From NASH Patients Aggravates NAFLD in Mice by Translocating Into the Liver and Stimulating M1 Polarization
Source: Front Cell Infect Microbiol. 2020 Dec 11;10:535940. doi: 10.3389/fcimb.2020.535940 (PMC7759485; doi:10.3389/fcimb.2020.535940)
Supplement: Supplementary file 5 [file DataSheet_1.zip]

Archive with 3 entries (3 files):
- Supplementary Table S1.XLS
- Supplementary Table S2.XLS
- Supplementary Table S3.XLS
