# Supplementary material for: E. coli NF73-1 Isolated From NASH Patients Aggravates NAFLD in Mice by Translocating Into the Liver and Stimulating M1 Polarization
Source: Front Cell Infect Microbiol. 2020 Dec 11;10:535940. doi: 10.3389/fcimb.2020.535940 (PMC7759485; doi:10.3389/fcimb.2020.535940)
Supplement: Supplementary file 5 [file DataSheet_1.zip › Supplementary Table S1.XLS]

	Escherichia.coli.O127H6.E2348	Escherichia.coli.LF82	Escherichia.coli.Nissle.1917	Escherichia.coli.O157H7.EC4115	Escherichia.coli.O7K1.CE10	Escherichia.coli.ETEC.H10407	Escherichia.coli.O104H4.2011C	EcoliA	Escherichia.coli.K12.MG1655
[EcoliA]_EcoliAGL000675	0	0	0	100	100	99.62	100	100	100
[EcoliA]_EcoliAGL003077	0	0	0	100	100	99.44	100	100	100
[Escherichia.coli.O104H4.2011C]_O3K_10945	0	0	0	99.81	100	99.38	100	99.79	99.79
[EcoliA]_EcoliAGL001211	0	0	0	99.54	100	99.54	100	100	100
[EcoliA]_EcoliAGL002494	0	0	0	99.39	99.7	99.7	100	100	100
[EcoliA]_EcoliAGL002645	0	0	0	99.46	100	100	100	100	100
[EcoliA]_EcoliAGL001698	0	0	0	100	99.55	100	100	100	100
[EcoliA]_EcoliAGL003509	0	0	0	100	99.47	100	100	100	100
[EcoliA]_EcoliAGL001153	0	0	0	100	99.78	100	100	100	100
[EcoliA]_EcoliAGL000193	0	0	0	99.79	99.58	100	99.79	100	100
[EcoliA]_EcoliAGL004191	0	0	0	100	100	100	99.36	100	100
[EcoliA]_EcoliAGL002491	0	0	0	100	100	100	100	100	99.37
[EcoliA]_EcoliAGL004190	0	0	0	99.65	100	100	100	100	99.31
[EcoliA]_EcoliAGL003506	0	0	0	100	100	99.67	99.67	100	99.35
[Escherichia.coli.ETEC.H10407]_ETEC_RS14665	0	0	0	100	100	100	100	98.95	100
[EcoliA]_EcoliAGL003507	0	0	0	99.45	99.45	99.72	99.72	100	99.72
[EcoliA]_EcoliAGL004192	0	0	0	99.28	99.28	99.64	99.82	100	99.64
[EcoliA]_EcoliAGL002647	0	0	0	99.36	99.36	99.58	99.36	100	99.58
[EcoliA]_EcoliAGL001150	0	0	0	99.63	99.63	100	99.63	100	99.63
[EcoliA]_EcoliAGL002495	0	0	0	99.71	99.41	100	99.41	100	99.41
[Escherichia.coli.ETEC.H10407]_ETEC_RS07880	0	0	0	99.8	99.21	100	99.61	99.79	100
[EcoliA]_EcoliAGL003076	0	0	0	99.57	99.13	99.57	99.57	100	100
[Escherichia.coli.ETEC.H10407]_ETEC_RS16905	0	0	0	99.39	99.19	100	99.19	100	100
[EcoliA]_EcoliAGL003072	0	0	0	99.52	99.05	100	99.52	100	99.52
[Escherichia.coli.ETEC.H10407]_ETEC_RS08625	0	0	0	99.43	98.87	100	99.81	99.61	99.43
[EcoliA]_EcoliAGL003038	0	0	0	100	98.84	100	100	100	100
[EcoliA]_EcoliAGL002802	0	0	0	100	99.07	100	99.77	100	100
[EcoliA]_EcoliAGL001154	0	0	0	100	98.99	100	100	100	99.66
[EcoliA]_EcoliAGL003460	0	0	0	100	99.12	99.71	100	100	99.71
[EcoliA]_EcoliAGL004200	0	0	0	100	99.09	99.54	100	100	100
[EcoliA]_EcoliAGL002646	0	0	0	99.21	99.61	100	99.61	100	100
[EcoliA]_EcoliAGL002643	0	0	0	99.06	99.3	99.77	99.77	100	100
[EcoliA]_EcoliAGL002320	0	0	0	99.38	99.07	100	100	100	100
[EcoliA]_EcoliAGL004199	0	0	0	98.72	99.36	100	99.36	100	100
[Escherichia.coli.ETEC.H10407]_ETEC_RS08150	0	0	0	98.53	99.08	100	99.63	99.81	100
[EcoliA]_EcoliAGL004188	0	0	0	98.73	99.37	99.68	99.68	100	99.68
[EcoliA]_EcoliAGL001152	0	0	0	98.84	100	100	99.42	100	99.42
[Escherichia.coli.ETEC.H10407]_ETEC_RS08510	0	0	0	99.35	99.13	100	98.91	99.12	99.35
[EcoliA]_EcoliAGL002493	0	0	0	98.83	98.83	98.83	99.71	100	99.42
[EcoliA]_EcoliAGL003310	0	0	0	98.58	98.86	99.15	99.15	100	99.43
[EcoliA]_EcoliAGL004189	0	0	0	99.26	98.88	99.26	99.26	100	99.63
[EcoliA]_EcoliAGL003075	0	0	0	99.77	99.42	98.86	99.54	100	99.42
[EcoliA]_EcoliAGL003461	0	0	0	99.66	98.99	98.99	99.66	100	99.66
[EcoliA]_EcoliAGL002393	0	0	0	98.74	98.42	99.37	99.05	100	99.37
[EcoliA]_EcoliAGL003274	0	0	0	98.67	98.41	99.47	99.2	100	98.94
[EcoliA]_EcoliAGL004187	0	0	0	98.52	98.52	100	99.11	100	99.11
[EcoliA]_EcoliAGL004022	0	0	0	98.84	98.84	99.42	99.42	100	98.84
[EcoliA]_EcoliAGL002496	0	0	0	98.63	98.97	99.31	98.97	100	98.63
[EcoliA]_EcoliAGL001725	0	0	0	98.84	98.84	100	100	100	98.84
[EcoliA]_EcoliAGL002497	0	0	0	100	97.92	100	100	100	100
[EcoliA]_EcoliAGL000676	0	0	0	99.7	98.49	99.7	100	100	100
[EcoliA]_EcoliAGL003458	0	0	0	99.48	97.41	100	100	100	100
[Escherichia.coli.ETEC.H10407]_ETEC_RS16485	0	0	0	99.52	100	100	99.52	97.35	99.52
[Escherichia.coli.ETEC.H10407]_ETEC_RS14110	0	0	0	99.45	98.9	100	99.44	97.21	98.34
[EcoliA]_EcoliAGL003311	0	0	0	100	100	97.33	100	100	97.33
[EcoliA]_EcoliAGL002321	0	0	0	100	99.19	96.02	99.19	100	99.19
[Escherichia.coli.ETEC.H10407]_ETEC_RS05790	0	0	0	97.26	96.83	100	98.69	100	100
[EcoliA]_EcoliAGL002303	0	0	0	97.21	97.21	100	98.32	100	100
[EcoliA]_EcoliAGL004213	0	0	0	98.15	97.42	100	98.89	100	100
[EcoliA]_EcoliAGL001149	0	0	0	97.25	96.5	100	99.75	100	100
[Escherichia.coli.ETEC.H10407]_ETEC_RS03130	0	0	0	98.81	97.31	100	98.51	99.08	99.39
[Escherichia.coli.ETEC.H10407]_ETEC_RS05485	0	0	0	97.85	97	100	99.14	99.11	99.57
[Escherichia.coli.ETEC.H10407]_ETEC_RS09980	0	0	0	98.75	97.2	100	99.07	97.87	100
[EcoliA]_EcoliAGL000949	0	0	0	98.63	98.18	99.93	99.54	100	99.93
[Escherichia.coli.ETEC.H10407]_ETEC_RS02150	0	0	0	98.22	97.96	100	99.22	100	100
[Escherichia.coli.ETEC.H10407]_ETEC_RS02175	0	0	0	98.73	98.56	100	98.73	100	100
[EcoliA]_EcoliAGL001534	0	0	0	98.83	98.25	99.42	98.25	100	99.42
[EcoliA]_EcoliAGL003463	0	0	0	96.75	98.38	99.68	98.38	100	99.68
[Escherichia.coli.ETEC.H10407]_ETEC_RS22640	0	0	0	95.44	96.58	100	97.69	99.7	99.72
[EcoliA]_EcoliAGL001216	0	0	0	95.61	96.59	99.51	98.54	100	98.05
[Escherichia.coli.ETEC.H10407]_ETEC_RS20350	0	0	0	94.87	96.58	100	100	99.08	100
[EcoliA]_EcoliAGL004201	0	0	0	95.99	97.99	99.67	95.99	100	99.67
[EcoliA]_EcoliAGL003073	0	0	0	98.25	95.78	99.42	97.66	100	99.42
[EcoliA]_EcoliAGL003462	0	0	0	98.17	96.34	98.78	97.56	100	99.09
[EcoliA]_EcoliAGL002492	0	0	0	97.85	97.19	98.24	97.65	100	98.43
[EcoliA]_EcoliAGL001206	0	0	0	97.81	97.08	97.81	97.08	100	99.27
[EcoliA]_EcoliAGL001263	0	0	0	97.19	95.44	97.54	97.89	100	97.54
[Escherichia.coli.ETEC.H10407]_ETEC_RS05520	0	0	0	99.43	93.89	100	100	99.33	100
[EcoliA]_EcoliAGL004023	0	0	0	99.1	92.31	99.1	99.1	100	99.55
[Escherichia.coli.ETEC.H10407]_ETEC_RS08330	0	0	0	97.07	93.66	100	98.05	97.86	100
[EcoliA]_EcoliAGL000113	0	0	0	99.29	83.29	99.76	100	100	100
[EcoliA]_EcoliAGL003943	0	0	0	90.28	87.5	100	98.75	100	100
[Escherichia.coli.ETEC.H10407]_ETEC_RS18425	0	0	0	95.7	89.11	100	87.85	95.91	99.49
[Escherichia.coli.ETEC.H10407]_ETEC_RS25280	0	0	0	93.84	92.03	100	96.38	93.48	92.03
[Escherichia.coli.ETEC.H10407]_ETEC_RS18025	0	0	0	0	100	100	98.96	100	100
[Escherichia.coli.ETEC.H10407]_ETEC_RS18940	0	0	0	0	99.56	100	98.9	100	100
[Escherichia.coli.ETEC.H10407]_ETEC_RS05290	0	0	0	0	100	100	99.49	99.44	100
[Escherichia.coli.ETEC.H10407]_ETEC_RS06955	0	0	0	0	98.82	100	100	99.39	99.8
[Escherichia.coli.ETEC.H10407]_ETEC_RS05530	0	0	0	0	97.03	100	98.73	99.56	100
[Escherichia.coli.ETEC.H10407]_ETEC_RS05490	0	0	0	0	96.88	100	98.5	99.41	99.77
[EcoliA]_EcoliAGL000194	0	0	0	0	97.68	100	99.01	100	100
[EcoliA]_EcoliAGL001455	0	0	0	0	96.79	98.8	93.98	100	98.8
[EcoliA]_EcoliAGL001456	0	0	0	0	89.83	100	92.94	100	100
[EcoliA]_EcoliAGL000556	0	0	100	0	99.7	100	99.7	100	100
[EcoliA]_EcoliAGL000557	0	0	100	0	100	99.69	100	100	99.69
[EcoliA]_EcoliAGL000554	0	0	99.74	0	99.48	99.35	99.61	100	99.61
[Escherichia.coli.ETEC.H10407]_ETEC_RS17200	0	0	99.61	0	99.61	100	99.61	98.52	99.61
[EcoliA]_EcoliAGL000555	0	0	99.67	0	99	99.67	99	100	99.33
[EcoliA]_EcoliAGL000552	0	0	99.42	0	98.84	99.42	99.42	100	99.42
[EcoliA]_EcoliAGL000553	0	0	99.05	0	98.74	99.05	99.05	100	99.05
[EcoliA]_EcoliAGL003107	0	0	100	100	100	99.46	100	100	100
[EcoliA]_EcoliAGL003959	0	0	99.52	99.52	99.76	99.52	99.52	100	99.76
[EcoliA]_EcoliAGL003961	0	0	97.88	98.73	98.73	98.31	98.73	100	98.73
[EcoliA]_EcoliAGL003960	0	0	98.47	97.85	98.47	98.47	98.77	100	98.77
[Escherichia.coli.Nissle.1917]_ECOLIN_RS00840	0	0	100	90.23	98	89.96	89.96	90.09	89.96
[EcoliA]_EcoliAGL003131	0	0	0	99.59	0	100	100	100	100
[EcoliA]_EcoliAGL003127	0	0	0	99.35	0	100	100	100	100
[EcoliA]_EcoliAGL003129	0	0	0	99.64	0	100	99.64	100	100
[Escherichia.coli.O104H4.2011C]_O3K_13305	0	0	0	100	0	100	100	100	100
[EcoliA]_EcoliAGL002909	0	0	0	100	0	100	99.39	100	100
[EcoliA]_EcoliAGL002604	0	0	0	100	0	100	99.34	100	99.67
[EcoliA]_EcoliAGL002926	0	0	0	98.79	0	99.65	99.83	100	99.65
[EcoliA]_EcoliAGL003596	0	0	0	98.69	0	99.44	99.62	100	99.81
[EcoliA]_EcoliAGL003128	0	0	0	98.53	0	100	100	100	100
[EcoliA]_EcoliAGL003029	0	0	0	99.05	0	99.52	99.52	100	99.52
[EcoliA]_EcoliAGL002234	0	0	0	99.27	0	99.51	99.27	100	99.51
[EcoliA]_EcoliAGL001070	0	0	0	99.13	0	99.71	99.13	100	100
[EcoliA]_EcoliAGL002606	0	0	0	99.38	0	100	98.54	100	100
[Escherichia.coli.ETEC.H10407]_ETEC_RS02210	0	0	0	99.01	0	100	99.01	99.49	99.75
[EcoliA]_EcoliAGL002644	0	0	0	98.38	0	100	98.59	100	100
[EcoliA]_EcoliAGL002517	0	0	0	98.84	0	98.84	98.26	100	100
[EcoliA]_EcoliAGL002373	0	0	0	98.92	0	99.1	98.56	100	99.28
[Escherichia.coli.ETEC.H10407]_ETEC_RS14125	0	0	0	98.81	0	100	98.96	99.1	98.96
[EcoliA]_EcoliAGL000583	0	0	0	98.49	0	100	98.99	100	97.99
[EcoliA]_EcoliAGL003587	0	0	0	97.53	0	98.77	98.77	100	98.77
[EcoliA]_EcoliAGL001907	0	0	0	91.43	0	98.57	91.43	100	98.57
[Escherichia.coli.ETEC.H10407]_ETEC_RS23815	0	0	0	95.58	0	100	91.86	90.09	99.53
[Escherichia.coli.ETEC.H10407]_ETEC_RS23430	0	0	0	90.25	0	100	88.61	95.16	86.81
[Escherichia.coli.ETEC.H10407]_ETEC_RS23265	0	0	0	96.57	0	100	78.82	79.01	99.73
[Escherichia.coli.ETEC.H10407]_ETEC_RS03630	0	0	0	50.53	0	100	50.95	98.42	100
[EcoliA]_EcoliAGL000016	0	0	0	71.81	0	99.47	98.94	100	78.19
[EcoliA]_EcoliAGL003071	0	0	0	66.36	0	69.87	86.82	100	99.48
[Escherichia.coli.O104H4.2011C]_O3K_19005	0	0	0	83.64	0	75.48	100	69.6	75.48
[Escherichia.coli.ETEC.H10407]_ETEC_RS03610	0	0	0	58.72	0	59.15	98.72	97.55	59.15
[EcoliA]_EcoliAGL001679	0	0	97.07	98.05	0	99.02	98.29	100	96.83
[EcoliA]_EcoliAGL002866	0	0	62.01	96.63	0	97.19	95.51	100	96.07
[Escherichia.coli.ETEC.H10407]_ETEC_RS04255	0	97.06	97.06	97.69	0	100	97.69	97.69	97.69
[EcoliA]_EcoliAGL001999	0	97.28	0	96.98	0	100	98	100	100
[EcoliA]_EcoliAGL001416	0	99.13	99.13	98.55	99.13	100	99.71	100	100
[EcoliA]_EcoliAGL000244	0	98.81	98.81	98.98	98.98	100	99.83	100	100
[EcoliA]_EcoliAGL000191	0	99.01	99.04	99.04	98.56	100	99.52	100	100
[EcoliA]_EcoliAGL002602	0	99.02	99.02	99.02	98.77	99.76	99.27	100	99.76
[EcoliA]_EcoliAGL000717	0	98.84	98.55	99.22	98.84	99.71	99.03	100	99.81
[EcoliA]_EcoliAGL001614	0	98.36	98.36	99.45	98.36	100	100	100	100
[EcoliA]_EcoliAGL002539	0	97.78	98.44	99.11	99.33	99.33	99.33	100	98.67
[EcoliA]_EcoliAGL001372	0	98.32	97.48	98.32	99.16	99.16	99.16	100	99.16
[EcoliA]_EcoliAGL001370	0	97.56	97.56	100	99.19	98.37	100	100	98.37
[EcoliA]_EcoliAGL001378	0	98.27	97.73	98.27	97.05	99.07	98.67	100	99.33
[EcoliA]_EcoliAGL003149	0	97.76	97.76	97.76	97.01	98.51	98.51	100	98.51
[Escherichia.coli.O7K1.CE10]_CE10_RS14260	0	98.42	98.19	99.55	97.52	98.87	98.42	98.87	98.64
[EcoliA]_EcoliAGL002690	0	96.43	98.81	98.81	97.37	100	98.21	100	100
[EcoliA]_EcoliAGL002689	0	99.4	95	99.4	98.8	100	99.4	100	100
[EcoliA]_EcoliAGL000714	0	99.37	99.48	99.58	99.58	99.79	99.69	100	99.79
[EcoliA]_EcoliAGL001373	0	99.61	99.61	99.22	99.61	99.61	99.61	100	100
[Escherichia.coli.ETEC.H10407]_ETEC_RS05950	0	99.55	99.77	99.55	99.55	100	100	99.76	100
[EcoliA]_EcoliAGL001294	0	100	100	100	100	100	99.07	100	100
[EcoliA]_EcoliAGL002544	0	99.07	100	100	99.07	100	100	100	100
[EcoliA]_EcoliAGL004052	0	99.39	99.39	99.69	99.08	99.69	99.39	100	99.69
[EcoliA]_EcoliAGL001371	0	99.61	99.61	99.61	99.61	99.23	99.23	100	99.23
[EcoliA]_EcoliAGL003636	0	99.27	99.27	100	100	99.27	100	100	99.27
[Escherichia.coli.ETEC.H10407]_ETEC_RS02320	0	99.73	100	98.9	99.45	100	100	99.7	99.18
[EcoliA]_EcoliAGL001249	0	99.66	100	98.98	99.32	98.98	100	100	99.66
[EcoliA]_EcoliAGL003757	0	100	100	98.21	100	100	100	100	100
[Escherichia.coli.K12.MG1655]_b1021	0	99.27	99.27	100	96.35	100	100	100	100
[EcoliA]_EcoliAGL003607	0	99.7	99.7	99.39	94.65	100	100	100	100
[Escherichia.coli.ETEC.H10407]_ETEC_RS15150	0	99.49	99.49	97.44	97.44	100	99.49	99.44	100
[Escherichia.coli.O7K1.CE10]_CE10_RS08405	0	97.44	97.44	97.78	100	96.24	96.41	96.59	96.58
[EcoliA]_EcoliAGL004080	0	96.05	95.81	97.44	95.35	99.77	98.6	100	98.37
[EcoliA]_EcoliAGL002256	0	94.16	95.76	98.94	96.02	98.67	98.41	100	98.67
[EcoliA]_EcoliAGL004368	0	92.97	93.19	98.89	92.09	99.78	99.12	100	99.78
[Escherichia.coli.K12.MG1655]_b2110	0	97.77	97.77	87.95	97.77	100	99.11	99.47	100
[EcoliA]_EcoliAGL003991	0	100	0	100	100	100	100	100	99.7
[EcoliA]_EcoliAGL001382	0	99.18	0	98.97	98.97	98.97	99.18	100	99.18
[EcoliA]_EcoliAGL001381	0	98.21	0	98.81	97.92	97.92	98.81	100	97.92
[EcoliA]_EcoliAGL003065	0	94.17	97.5	97.5	96.67	97.5	0	100	97.5
[Escherichia.coli.ETEC.H10407]_ETEC_RS11185	0	98.05	0	98.58	97.87	100	0	99.46	98.76
[Escherichia.coli.ETEC.H10407]_ETEC_RS08535	98.82	0	99.03	99.36	99.03	100	99.03	99.35	99.79
[Escherichia.coli.ETEC.H10407]_ETEC_RS08545	98.57	0	98.75	99.47	99.11	100	98.93	99.43	99.82
[EcoliA]_EcoliAGL003760	99.21	0	99.6	99.41	99.01	100	99.21	100	100
[EcoliA]_EcoliAGL004066	98.23	0	98.48	98.86	98.23	99.24	98.99	100	99.75
[EcoliA]_EcoliAGL001359	98.4	0	98.4	98.4	98.4	99.47	98.4	100	100
[EcoliA]_EcoliAGL003166	100	0	100	100	100	100	100	100	100
[EcoliA]_EcoliAGL003167	99.48	0	99.61	99.87	99.74	99.74	100	100	99.87
[EcoliA]_EcoliAGL003061	95.76	0	99.39	95.76	97.58	96.97	97.58	100	99.39
[EcoliA]_EcoliAGL003639	94.14	0	95.05	97.3	95.5	100	86.06	100	96.4
[EcoliA]_EcoliAGL001013	95.65	0	87.26	86.79	91.82	90.45	88.54	100	71.71
[Escherichia.coli.O104H4.2011C]_O3K_00270	91.94	0	92.62	88.52	88.52	85.25	92	86.36	62.86
[EcoliA]_EcoliAGL001015	98.63	0	98.63	98.63	94.52	97.26	94.52	98.63	56.06
[Escherichia.coli.K12.MG1655]_b2644	72.15	0	72.15	72.15	70.89	71.52	70.25	72.15	100
[Escherichia.coli.O127H6.E2348]_E2348C_RS25785	100	0	60.44	60.81	61.03	96.3	96.24	61.4	64.84
[EcoliA]_EcoliAGL003932	99.38	0	0	100	99.38	100	100	100	100
[Escherichia.coli.ETEC.H10407]_ETEC_RS08365	98.67	0	0	100	98.67	100	100	100	100
[EcoliA]_EcoliAGL003934	96.91	0	0	98.63	95.36	99.83	99.14	100	99.31
[EcoliA]_EcoliAGL003933	96.91	0	0	96.35	97.47	100	97.47	100	100
[EcoliA]_EcoliAGL003931	93.24	0	0	97.97	93.24	100	93.92	100	100
[Escherichia.coli.O127H6.E2348]_E2348C_RS07530	100	0	0	87.74	91.61	59.18	59.86	69.28	67.97
[EcoliA]_EcoliAGL003734	99.11	0	0	98.22	99.11	99.56	0	100	99.56
[Escherichia.coli.ETEC.H10407]_ETEC_RS21915	100	100	0	100	100	100	100	100	100
[EcoliA]_EcoliAGL003656	100	100	0	100	100	100	100	100	100
[EcoliA]_EcoliAGL000736	100	100	0	99.84	100	100	100	100	100
[EcoliA]_EcoliAGL000284	100	100	0	99.79	100	100	100	100	100
[EcoliA]_EcoliAGL000487	100	99.59	0	99.59	100	100	100	100	100
[EcoliA]_EcoliAGL003756	99.84	99.35	0	99.84	99.84	100	99.84	100	99.84
[EcoliA]_EcoliAGL001954	99.5	99.75	0	99.75	100	100	100	100	100
[EcoliA]_EcoliAGL002295	99.55	99.55	0	99.32	100	100	100	100	100
[EcoliA]_EcoliAGL001120	99.37	99.5	0	99.62	99.5	99.75	99.87	100	100
[EcoliA]_EcoliAGL000466	99.56	99.39	0	99.65	99.65	99.56	99.65	100	99.56
[EcoliA]_EcoliAGL000483	99.71	100	0	99.12	100	99.71	99.71	100	99.71
[EcoliA]_EcoliAGL001918	99.23	100	0	100	100	100	99.61	100	100
[Escherichia.coli.ETEC.H10407]_ETEC_RS11170	98.75	100	0	100	100	100	100	100	100
[Escherichia.coli.ETEC.H10407]_ETEC_RS15695	99.66	99.89	0	99.54	99.43	100	99.54	99.88	100
[Escherichia.coli.ETEC.H10407]_ETEC_RS16085	99.48	100	0	99.48	98.95	100	100	99.44	100
[EcoliA]_EcoliAGL003654	99.52	99.03	0	100	99.52	100	99.03	100	100
[EcoliA]_EcoliAGL002617	99.17	99.17	0	100	99.17	100	99.17	100	100
[Escherichia.coli.ETEC.H10407]_ETEC_RS04145	99.36	99.04	0	99.68	99.68	100	100	99.32	100
[Escherichia.coli.ETEC.H10407]_ETEC_RS16150	99.1	99.1	0	100	100	100	99.1	99.03	100
[EcoliA]_EcoliAGL004296	100	100	0	100	97.56	98.78	100	100	100
[EcoliA]_EcoliAGL003557	99.23	99.49	0	99.74	98.72	98.98	100	100	99.49
[EcoliA]_EcoliAGL000040	98.86	98.86	0	99.24	99.62	100	100	100	99.24
[EcoliA]_EcoliAGL003553	99.13	98.98	0	99.13	99.13	99.71	99.85	100	99.56
[EcoliA]_EcoliAGL000512	98.05	99.02	0	99.02	99.67	100	100	100	100
[EcoliA]_EcoliAGL002288	98.48	98.78	0	99.39	100	99.09	99.09	100	99.09
[EcoliA]_EcoliAGL001335	98.99	97.98	0	97.98	100	100	100	100	100
[EcoliA]_EcoliAGL000209	98.17	97.87	0	99.09	98.48	100	99.7	100	100
[EcoliA]_EcoliAGL004016	99.62	98.86	0	98.86	98.86	99.62	99.24	100	99.62
[EcoliA]_EcoliAGL004194	98.61	98.89	0	99.17	98.33	99.72	98.89	100	99.72
[EcoliA]_EcoliAGL003688	98.79	99.03	0	98.55	98.79	98.79	98.79	100	98.79
[Escherichia.coli.ETEC.H10407]_ETEC_RS06845	100	99.65	0	98.26	99.3	100	99.65	99.27	99.27
[EcoliA]_EcoliAGL001894	96.7	97.25	0	99.45	97.53	100	98.63	100	100
[EcoliA]_EcoliAGL002189	96.44	98.02	0	98.42	97.63	99.6	97.63	100	99.6
[EcoliA]_EcoliAGL003080	96.53	97.11	0	100	97.11	100	97.69	100	98.27
[EcoliA]_EcoliAGL003657	96.31	96.31	0	98.52	96.31	99.26	98.52	100	98.15
[Escherichia.coli.ETEC.H10407]_ETEC_RS09705	99.11	98.67	0	97.78	97.78	100	98.67	96.1	100
[Escherichia.coli.LF82]_LF82_RS21860	99.54	100	0	99.04	96.65	97.13	99.04	98.56	97.13
[Escherichia.coli.ETEC.H10407]_ETEC_RS06900	97.7	96.31	0	99.08	90.09	100	99.54	96.61	100
[Escherichia.coli.ETEC.H10407]_ETEC_RS20025	94.44	93.21	0	96.91	95.68	100	98.77	99.19	99.38
[EcoliA]_EcoliAGL001669	87.04	87.04	0	100	86.71	100	100	100	99.67
[EcoliA]_EcoliAGL000278	60.55	60.55	0	99.08	59.17	100	100	100	100
[Escherichia.coli.ETEC.H10407]_ETEC_RS06595	80.23	80.52	0	78.51	79.66	100	79.89	80.52	79.37
[Escherichia.coli.K12.MG1655]_b0569	99.46	99.73	0	100	99.85	100	99.6	0	100
[Escherichia.coli.ETEC.H10407]_ETEC_RS12535	96.79	96.47	0	99.36	89.39	100	98.4	0	99.36
[Escherichia.coli.K12.MG1655]_b1571	92.16	96.08	0	78	86	88	86	0	82.35
[Escherichia.coli.ETEC.H10407]_ETEC_RS06510	98.39	90.32	0	54.84	62.9	100	98.39	0	90.32
[Escherichia.coli.ETEC.H10407]_ETEC_RS21970	98.42	98.42	0	98.81	0	100	99.8	100	100
[EcoliA]_EcoliAGL003653	98.85	98.85	0	98.85	0	99.23	99.62	100	98.47
[EcoliA]_EcoliAGL002017	99.84	99.84	0	99.52	0	99.84	99.84	100	100
[EcoliA]_EcoliAGL004024	96.57	97.71	0	98.29	0	99.43	98.71	100	99.43
[EcoliA]_EcoliAGL002860	93.65	98.41	0	93.65	0	96.83	93.65	100	96.83
[EcoliA]_EcoliAGL001575	97.58	0	0	97.58	0	99.19	98.39	100	99.19
[EcoliA]_EcoliAGL000592	96.18	0	0	96.95	0	100	99.24	100	99.24
[EcoliA]_EcoliAGL000590	96.95	0	0	95.94	0	100	100	100	97.46
[Escherichia.coli.ETEC.H10407]_ETEC_RS05755	99.07	0	0	98.6	0	100	99.53	100	100
[EcoliA]_EcoliAGL000591	97.89	0	0	98.73	0	100	99.58	100	100
[EcoliA]_EcoliAGL003992	99.34	99.34	0	0	0	99.56	99.12	100	99.78
[EcoliA]_EcoliAGL003457	98.12	98.25	0	0	0	99.37	99.25	100	99.37
[EcoliA]_EcoliAGL000275	99.51	99.02	0	0	98.54	99.51	99.02	100	100
[EcoliA]_EcoliAGL002625	98.89	0	0	99.17	99.44	100	99.44	100	0
[EcoliA]_EcoliAGL000358	97.22	0	0	98.61	97.22	98.61	98.61	100	0
[EcoliA]_EcoliAGL003672	98.91	99.28	0	100	99.28	100	100	100	0
[EcoliA]_EcoliAGL001853	0	99.34	0	0	99.4	99.81	99.43	100	0
[Escherichia.coli.ETEC.H10407]_ETEC_RS11325	0	99.46	0	0	99.07	100	99.41	99.9	0
[Escherichia.coli.ETEC.H10407]_ETEC_RS17580	99.08	99.08	0	0	99.08	100	99.38	99.07	0
[EcoliA]_EcoliAGL002342	99.39	99.39	99.39	99.7	99.39	0	99.39	100	99.7
[Escherichia.coli.K12.MG1655]_b4227	99.06	99.37	99.06	99.69	99.69	0	99.37	99.67	100
[EcoliA]_EcoliAGL002170	98.9	99.45	99.17	99.17	99.17	0	99.45	100	99.72
[EcoliA]_EcoliAGL004040	98.59	98.59	98.87	99.72	99.72	0	99.72	100	99.72
[EcoliA]_EcoliAGL002981	98.67	98.67	99.33	99.33	98.67	0	98.67	100	99.33
[EcoliA]_EcoliAGL000259	98.95	98.6	98.42	98.77	98.95	0	99.47	100	100
[EcoliA]_EcoliAGL000258	98.19	98.39	98.79	98.59	99.2	0	99.2	100	100
[Escherichia.coli.O104H4.2011C]_O3K_00120	98.26	97.92	97.92	99.33	99.33	0	100	100	100
[EcoliA]_EcoliAGL000012	98.85	98.85	98.85	97.41	98.85	0	100	100	98.85
[EcoliA]_EcoliAGL002173	98.15	97.88	98.94	97.62	98.68	0	99.21	100	99.21
[EcoliA]_EcoliAGL002343	100	100	100	99.77	100	0	100	100	99.77
[EcoliA]_EcoliAGL001965	100	100	99.74	99.74	100	0	100	100	99.74
[EcoliA]_EcoliAGL000402	100	100	100	100	99.51	0	100	100	100
[Escherichia.coli.K12.MG1655]_b0768	99.68	99.68	99.68	99.68	99.68	0	99.68	99.68	100
[EcoliA]_EcoliAGL003469	98.94	100	100	97.87	100	0	100	100	100
[EcoliA]_EcoliAGL002814	98.49	97.98	97.98	98.75	99.25	0	98.25	100	99.75
[EcoliA]_EcoliAGL002978	97.69	97.4	97.69	99.42	97.98	0	98.27	100	99.42
[EcoliA]_EcoliAGL003496	96.93	98.11	97.87	99.05	98.82	0	99.29	100	100
[Escherichia.coli.K12.MG1655]_b2213	97.46	97.74	95.76	98.59	98.59	0	99.72	98.89	100
[EcoliA]_EcoliAGL002537	98.25	96.93	97.37	97.81	97.37	0	97.81	100	97.37
[EcoliA]_EcoliAGL003628	96.17	95.63	96.72	98.36	96.17	0	98.36	100	97.27
[Escherichia.coli.K12.MG1655]_b1707	96.2	96.2	96.2	99.58	96.2	0	98.31	99.14	100
[EcoliA]_EcoliAGL004001	95.55	94.86	95.21	97.6	95.89	0	97.6	100	99.66
[EcoliA]_EcoliAGL002980	93.62	93.62	94.68	94.68	93.62	0	97.87	100	98.94
[EcoliA]_EcoliAGL001932	94.89	95.26	94.89	96.35	92.65	0	93.26	100	98.18
[Escherichia.coli.Nissle.1917]_ECOLIN_RS10550	80.79	81.92	100	81.92	82.49	0	83.05	83.62	81.92
[Escherichia.coli.O104H4.2011C]_O3K_10010	79.27	79.27	79.27	78.92	79.06	0	100	79.06	79.27
[EcoliA]_EcoliAGL000666	83.12	84.81	86.08	82.7	86.5	0	83.54	100	100
[EcoliA]_EcoliAGL003358	99.23	99.23	99.61	99.61	99.61	0	100	100	0
[EcoliA]_EcoliAGL002979	98.89	99.11	99.11	99.78	99.33	0	99.56	100	0
[Escherichia.coli.LF82]_LF82_RS11010	100	100	100	99.23	99.61	0	99.61	98.77	0
[EcoliA]_EcoliAGL001862	98	98.86	100	96.57	99.43	0	99.43	100	0
[Escherichia.coli.LF82]_LF82_RS15730	99.35	100	98.7	97.4	97.73	0	97.97	98.43	0
[Escherichia.coli.LF82]_LF82_RS11175	97.6	100	98.35	95.5	96.25	0	95.8	95.8	0
[Escherichia.coli.LF82]_LF82_RS20020	98.79	100	99.39	90.8	96.97	0	92.02	89.55	0
[EcoliA]_EcoliAGL000392	84.4	84.4	84.75	99.29	98.23	0	97.87	100	0
[Escherichia.coli.LF82]_LF82_RS17905	98.51	100	99.5	69.85	70.35	0	95.02	69	0
[EcoliA]_EcoliAGL003486	0	97.41	97.84	98.28	97.84	0	97.41	100	97.41
[EcoliA]_EcoliAGL003068	0	90.94	90.94	100	100	0	92.08	100	100
[EcoliA]_EcoliAGL003059	0	98.97	98.97	90.72	98.97	0	0	100	90.72
[EcoliA]_EcoliAGL000613	0	0	0	100	99.14	0	100	100	99.14
[Escherichia.coli.K12.MG1655]_b1487	0	0	0	99.42	98.84	0	99.61	99.79	100
[EcoliA]_EcoliAGL001215	0	0	0	99.26	98.51	0	98.81	100	99.11
[Escherichia.coli.K12.MG1655]_b1536	0	0	0	98.46	99.23	0	99.23	99.15	100
[Escherichia.coli.K12.MG1655]_b2489	0	0	0	99.21	99.6	0	98.41	98.8	100
[EcoliA]_EcoliAGL002605	0	0	0	98.62	98.17	0	98.85	100	99.77
[Escherichia.coli.K12.MG1655]_b2486	0	0	0	98.48	97.34	0	98.48	100	100
[Escherichia.coli.K12.MG1655]_b4224	0	0	0	98.8	95.18	0	100	100	100
[EcoliA]_EcoliAGL004029	0	0	0	96.97	96.59	0	96.59	100	97.73
[EcoliA]_EcoliAGL003067	0	95.36	0	99.34	99.34	0	98.68	100	100
[EcoliA]_EcoliAGL000173	98.92	99.07	0	99.69	99.69	0	99.69	100	99.69
[EcoliA]_EcoliAGL003066	67.71	97.92	0	97.92	68.75	0	95.83	100	97.92
[EcoliA]_EcoliAGL002398	98.44	0	0	96.88	98.18	0	97.92	100	98.96
[EcoliA]_EcoliAGL000571	0	99.47	0	0	99.47	0	99.47	100	99.47
[EcoliA]_EcoliAGL000575	0	98.8	0	0	99.1	0	99.7	100	100
[EcoliA]_EcoliAGL000573	0	100	0	0	98.82	0	100	100	100
[Escherichia.coli.K12.MG1655]_b4267	0	97.96	0	0	98.25	0	99.71	99.65	100
[Escherichia.coli.K12.MG1655]_b2891	0	99.1	0	0	0	0	99.66	99.66	100
[EcoliA]_EcoliAGL002333	99.4	99.7	99.4	0	99.4	0	99.7	100	100
[Escherichia.coli.K12.MG1655]_b1163	96.53	96.28	96.28	0	0	0	99.26	99.46	100
[Escherichia.coli.ETEC.H10407]_ETEC_RS02230	100	100	100	100	100	100	100	0	100
[Escherichia.coli.ETEC.H10407]_ETEC_RS00395	100	100	100	100	100	100	100	0	100
[Escherichia.coli.ETEC.H10407]_ETEC_RS02615	100	100	100	100	100	100	100	0	100
[Escherichia.coli.ETEC.H10407]_ETEC_RS03780	100	100	100	100	100	100	100	0	100
[Escherichia.coli.ETEC.H10407]_ETEC_RS05575	100	100	100	100	100	100	100	0	100
[Escherichia.coli.ETEC.H10407]_ETEC_RS07955	100	100	100	100	100	100	100	0	100
[Escherichia.coli.ETEC.H10407]_ETEC_RS09310	100	100	100	100	100	100	100	0	100
[Escherichia.coli.ETEC.H10407]_ETEC_RS12335	100	100	100	100	100	100	100	0	100
[Escherichia.coli.ETEC.H10407]_ETEC_RS12395	100	100	100	100	100	100	100	0	100
[Escherichia.coli.ETEC.H10407]_ETEC_RS12570	100	100	100	100	100	100	100	0	100
[Escherichia.coli.ETEC.H10407]_ETEC_RS19315	100	100	100	100	100	100	100	0	100
[Escherichia.coli.ETEC.H10407]_ETEC_RS19400	100	100	100	100	100	100	100	0	100
[Escherichia.coli.ETEC.H10407]_ETEC_RS21685	100	100	100	100	100	100	100	0	100
[Escherichia.coli.ETEC.H10407]_ETEC_RS22475	100	100	100	100	100	100	100	0	100
[Escherichia.coli.ETEC.H10407]_ETEC_RS29900	100	100	100	100	100	100	100	0	100
[Escherichia.coli.ETEC.H10407]_ETEC_RS22285	100	100	99.68	99.68	100	100	100	0	99.68
[Escherichia.coli.ETEC.H10407]_ETEC_RS16250	100	99.77	99.77	99.77	99.54	100	100	0	100
[Escherichia.coli.ETEC.H10407]_ETEC_RS19515	99.75	99.75	99.75	99.75	99.75	99.75	99.75	0	99.75
[Escherichia.coli.ETEC.H10407]_ETEC_RS09535	100	100	100	100	100	100	99.31	0	100
[Escherichia.coli.ETEC.H10407]_ETEC_RS20730	100	100	100	99.64	100	100	99.64	0	100
[Escherichia.coli.ETEC.H10407]_ETEC_RS24755	100	100	100	100	100	100	100	0	99.04
[Escherichia.coli.ETEC.H10407]_ETEC_RS21845	99.21	100	100	100	100	100	100	0	100
[Escherichia.coli.Nissle.1917]_ECOLIN_RS26075	98.91	100	100	100	100	100	100	0	100
[Escherichia.coli.ETEC.H10407]_ETEC_RS09395	99.65	99.65	100	99.31	99.31	100	99.65	0	100
[Escherichia.coli.ETEC.H10407]_ETEC_RS18525	99.62	99.62	99.62	99.62	99.24	100	99.62	0	100
[Escherichia.coli.ETEC.H10407]_ETEC_RS18455	99.43	99.43	99.53	99.62	99.62	100	99.43	0	100
[Escherichia.coli.ETEC.H10407]_ETEC_RS18520	100	99.63	99.25	99.61	99.63	100	100	0	100
[Escherichia.coli.ETEC.H10407]_ETEC_RS01915	99.49	99.49	99.49	100	99.33	100	100	0	100
[Escherichia.coli.ETEC.H10407]_ETEC_RS21670	100	100	100	98.82	100	100	100	0	100
[Escherichia.coli.ETEC.H10407]_ETEC_RS10120	100	100	100	98.73	100	100	100	0	100
[Escherichia.coli.ETEC.H10407]_ETEC_RS09950	100	100	99.16	100	100	100	99.16	0	100
[Escherichia.coli.ETEC.H10407]_ETEC_RS24160	100	98.98	98.98	100	100	100	100	0	100
[Escherichia.coli.ETEC.H10407]_ETEC_RS21665	100	99.16	100	99.16	100	100	100	0	100
[Escherichia.coli.ETEC.H10407]_ETEC_RS24655	99.57	98.71	100	99.14	100	100	100	0	100
[Escherichia.coli.ETEC.H10407]_ETEC_RS19130	100	98.31	100	100	100	100	100	0	100
[Escherichia.coli.ETEC.H10407]_ETEC_RS08765	100	100	100	96.77	100	100	100	0	100
[Escherichia.coli.ETEC.H10407]_ETEC_RS08905	100	100	100	100	100	100	100	0	96.3
[Escherichia.coli.ETEC.H10407]_ETEC_RS13610	98.8	99.28	98.8	99.76	99.28	100	99.76	0	100
[Escherichia.coli.ETEC.H10407]_ETEC_RS00210	98.77	99.01	99.01	99.75	99.01	100	99.51	0	99.75
[Escherichia.coli.ETEC.H10407]_ETEC_RS06290	99.06	99.06	99.06	100	99.06	100	100	0	100
[Escherichia.coli.ETEC.H10407]_ETEC_RS19235	98.33	98.89	98.89	100	99.44	100	98.89	0	100
[Escherichia.coli.ETEC.H10407]_ETEC_RS18125	99.35	99.03	99.03	99.35	99.35	100	99.68	0	99.68
[Escherichia.coli.ETEC.H10407]_ETEC_RS01900	99.09	99.27	99.27	99.09	99.09	100	99.45	0	100
[Escherichia.coli.ETEC.H10407]_ETEC_RS18480	99.36	98.73	99.36	98.73	99.36	100	99.36	0	100
[Escherichia.coli.ETEC.H10407]_ETEC_RS12985	99.29	99.29	98.58	98.58	98.58	100	98.58	0	100
[Escherichia.coli.ETEC.H10407]_ETEC_RS07020	98.5	98.5	98.5	99.25	98.5	100	98.5	0	100
[Escherichia.coli.ETEC.H10407]_ETEC_RS18515	98.73	99.37	99.37	99.37	98.73	100	98.1	0	100
[Escherichia.coli.ETEC.H10407]_ETEC_RS01905	98.34	98.34	98.22	99.41	98.57	100	99.76	0	99.88
[Escherichia.coli.ETEC.H10407]_ETEC_RS21580	98.18	98.18	98.18	99.09	98.18	100	100	0	100
[Escherichia.coli.ETEC.H10407]_ETEC_RS18505	98.18	98.18	98.96	98.96	97.92	100	99.48	0	100
[Escherichia.coli.ETEC.H10407]_ETEC_RS17080	97.91	98.51	97.61	98.81	97.91	100	99.4	0	99.7
[Escherichia.coli.ETEC.H10407]_ETEC_RS12990	98.5	98.5	98.5	98.5	99	100	99	0	100
[Escherichia.coli.ETEC.H10407]_ETEC_RS01910	98.65	98.2	98.65	98.2	98.65	100	99.55	0	99.55
[Escherichia.coli.ETEC.H10407]_ETEC_RS03160	98.59	98.69	98.59	98.89	98.99	100	99.7	0	98.99
[Escherichia.coli.ETEC.H10407]_ETEC_RS09820	98.41	98.41	98.1	98.39	98.41	100	99.05	0	99.05
[Escherichia.coli.ETEC.H10407]_ETEC_RS08525	98.93	98.71	98.93	98.71	98.71	98.71	100	0	98.93
[Escherichia.coli.ETEC.H10407]_ETEC_RS19640	98.18	98.18	98.18	98.18	100	100	98.18	0	98.18
[Escherichia.coli.ETEC.H10407]_ETEC_RS03155	96.96	97.97	96.96	98.65	98.65	100	98.31	0	97.97
[Escherichia.coli.ETEC.H10407]_ETEC_RS24660	98.17	97.72	97.26	98.63	96.8	100	99.09	0	100
[Escherichia.coli.ETEC.H10407]_ETEC_RS01895	97.88	97.46	97.46	97.46	97.46	100	99.15	0	100
[Escherichia.coli.ETEC.H10407]_ETEC_RS01920	96.94	96.94	96.94	96.43	96.94	100	98.98	0	100
[Escherichia.coli.ETEC.H10407]_ETEC_RS06060	96.36	97.27	97.27	98.18	98.18	100	98.18	0	100
[Escherichia.coli.ETEC.H10407]_ETEC_RS19275	95.83	97.22	97.22	98.61	97.22	100	98.61	0	98.61
[Escherichia.coli.ETEC.H10407]_ETEC_RS09170	96.2	96.2	96.2	100	100	100	100	0	100
[Escherichia.coli.ETEC.H10407]_ETEC_RS15050	96.15	96.15	96.15	100	100	100	100	0	100
[Escherichia.coli.ETEC.H10407]_ETEC_RS16685	95.7	95.31	95.7	98.05	98.05	100	99.61	0	99.61
[Escherichia.coli.ETEC.H10407]_ETEC_RS02045	96.17	94.08	95.12	97.91	98.26	100	97.91	0	100
[Escherichia.coli.ETEC.H10407]_ETEC_RS08235	97.37	97.37	97.37	100	97.37	100	100	0	100
[Escherichia.coli.ETEC.H10407]_ETEC_RS02040	97.51	97.01	97.51	99	96.02	100	99.5	0	99.5
[Escherichia.coli.ETEC.H10407]_ETEC_RS12525	98.71	98.71	98.71	100	96.98	100	99.54	0	100
[Escherichia.coli.ETEC.H10407]_ETEC_RS19220	98.82	98.82	97.65	97.65	94.12	100	100	0	100
[Escherichia.coli.ETEC.H10407]_ETEC_RS01935	100	100	100	93.1	100	100	98.85	0	100
[Escherichia.coli.ETEC.H10407]_ETEC_RS05775	98.68	98.68	100	96.05	97.37	100	97.37	0	100
[Escherichia.coli.ETEC.H10407]_ETEC_RS03870	100	100	96.55	93.1	96.55	100	100	0	100
[Escherichia.coli.ETEC.H10407]_ETEC_RS12250	97.09	96.73	96.61	92.37	97.34	100	98.06	0	99.88
[Escherichia.coli.LF82]_LF82_RS18710	95.96	100	95.96	96.97	98.99	94.95	95.96	0	94.95
[Escherichia.coli.ETEC.H10407]_ETEC_RS11905	94.96	95.39	96.27	95.83	96.05	96.05	95.61	0	95.83
[Escherichia.coli.O127H6.E2348]_E2348C_RS08260	100	94.41	94.76	94.76	94.41	94.41	94.76	0	94.76
[Escherichia.coli.ETEC.H10407]_ETEC_RS12260	96.11	97.22	97.22	85.56	98.89	100	99.44	0	100
[Escherichia.coli.ETEC.H10407]_ETEC_RS23240	95.24	95.24	95.24	95.92	95.24	100	96.6	0	100
[Escherichia.coli.ETEC.H10407]_ETEC_RS08380	94.61	94.28	94.61	96.3	94.95	100	96.3	0	96.63
[Escherichia.coli.ETEC.H10407]_ETEC_RS05720	93.33	96.67	96.67	96.67	93.33	100	96.67	0	96.67
[Escherichia.coli.ETEC.H10407]_ETEC_RS10395	93.85	96.15	96.15	97.69	95.38	100	100	0	100
[Escherichia.coli.ETEC.H10407]_ETEC_RS07740	96.6	94.81	94.1	95.62	94.99	100	99.82	0	99.64
[Escherichia.coli.O157H7.EC4115]_ECH74115_RS00675	93.06	93.06	93.06	100	97.22	97.22	95.83	0	97.22
[Escherichia.coli.ETEC.H10407]_ETEC_RS00030	91.84	90.82	90.82	98.98	91.84	100	98.98	0	97.96
[Escherichia.coli.ETEC.H10407]_ETEC_RS08565	92.31	90.77	95.38	92.31	93.85	100	95.38	0	100
[Escherichia.coli.ETEC.H10407]_ETEC_RS13555	89.01	89.01	89.01	93.41	92.31	100	94.51	0	100
[Escherichia.coli.ETEC.H10407]_ETEC_RS03490	84.95	97.85	97.85	98.92	97.85	100	99.46	0	99.46
[Escherichia.coli.ETEC.H10407]_ETEC_RS02025	98.9	98.9	98.9	93.09	51.42	100	93.37	0	100
[Escherichia.coli.ETEC.H10407]_ETEC_RS12540	88.5	88.5	88.5	99.04	78.14	100	99.04	0	100
[Escherichia.coli.ETEC.H10407]_ETEC_RS03275	78	78	78	78	78	100	98	0	100
[Escherichia.coli.ETEC.H10407]_ETEC_RS04440	65	86.96	93.48	64.1	97.83	100	93.48	0	97.83
[Escherichia.coli.LF82]_LF82_RS08140	92.86	100	69.57	94.29	100	100	68.12	0	82
[Escherichia.coli.O7K1.CE10]_CE10_RS27820	79.82	80.73	79.82	79.82	100	79.82	79.82	0	79.82
[Escherichia.coli.O127H6.E2348]_E2348C_RS13240	100	69.14	69.71	57.8	68.18	65.36	60.34	0	65.36
[Escherichia.coli.ETEC.H10407]_ETEC_RS21210	61.74	61.55	61.92	62.29	61.74	100	61.92	0	62.11
[Escherichia.coli.K12.MG1655]_b1504	97.73	96.59	98.3	99.43	0	98.82	99.43	0	100
[Escherichia.coli.ETEC.H10407]_ETEC_RS25290	74.02	77.17	100	97.69	0	100	100	0	98.46
[Escherichia.coli.ETEC.H10407]_ETEC_RS18460	0	97.3	97.3	99.1	98.2	100	100	0	100
[Escherichia.coli.ETEC.H10407]_ETEC_RS05955	0	96.58	98.07	99.7	96.43	100	100	0	100
[Escherichia.coli.ETEC.H10407]_ETEC_RS18465	0	97.4	97.4	100	100	100	98.05	0	100
[Escherichia.coli.ETEC.H10407]_ETEC_RS08095	0	95.64	94.63	94.63	96.64	100	95.3	0	100
[Escherichia.coli.ETEC.H10407]_ETEC_RS30140	0	100	100	100	100	100	0	0	100
[Escherichia.coli.K12.MG1655]_b1024	0	97.89	97.89	100	98.02	0	99.75	0	100
[Escherichia.coli.K12.MG1655]_b0543	0	98.18	98.18	98.18	0	0	98.18	0	100
[Escherichia.coli.ETEC.H10407]_ETEC_RS04335	0	99.62	0	100	99.23	100	99.62	0	0
[Escherichia.coli.ETEC.H10407]_ETEC_RS06685	0	100	0	98.53	100	98.53	100	0	0
[Escherichia.coli.ETEC.H10407]_ETEC_RS04310	0	97.85	0	96.77	92.96	100	98.92	0	0
[Escherichia.coli.O157H7.EC4115]_ECH74115_RS14845	0	94.9	0	97.96	95.92	96.94	96.94	0	0
[Escherichia.coli.ETEC.H10407]_ETEC_RS04305	0	90.28	0	94.52	90.28	100	97.26	0	0
[Escherichia.coli.O157H7.EC4115]_ECH74115_RS09275	0	90.08	0	100	85.98	87.02	88.55	0	0
[Escherichia.coli.O104H4.2011C]_O3K_16235	0	88.05	0	88.05	88.5	88.05	86.73	0	0
[Escherichia.coli.ETEC.H10407]_ETEC_RS04320	0	96.83	0	98.41	0	100	96.83	0	0
[Escherichia.coli.ETEC.H10407]_ETEC_RS09360	0	98.88	98.88	100	97.75	100	100	0	0
[Escherichia.coli.O7K1.CE10]_CE10_RS09380	0	96.53	95.14	98.61	100	97.92	98.61	0	0
[Escherichia.coli.O157H7.EC4115]_ECH74115_RS15820	0	55.21	55.73	99.52	56.25	56.77	56.25	0	0
[Escherichia.coli.LF82]_LF82_RS23215	0	100	0	99.18	99.59	0	99.59	0	0
[Escherichia.coli.LF82]_LF82_RS23225	0	100	0	99.12	99.49	0	99.64	0	0
[Escherichia.coli.LF82]_LF82_RS23220	0	100	0	99.75	100	0	99.75	0	0
[Escherichia.coli.LF82]_LF82_RS07240	0	100	98.51	97.01	98.01	0	98.51	0	0
[Escherichia.coli.LF82]_LF82_RS15200	0	100	98.67	97.33	96.89	0	96.44	0	0
[EcoliA]_EcoliAGL001730	0	97.58	97.75	98.96	98.62	99.14	98.27	100	0
[Escherichia.coli.ETEC.H10407]_ETEC_RS24880	0	96.61	96.61	100	98.31	100	97.62	97.62	0
[Escherichia.coli.O104H4.2011C]_O3K_00720	0	91.41	91.41	98.79	0	93.5	100	91.72	0
[Escherichia.coli.Nissle.1917]_ECOLIN_RS20565	0	67.78	100	61.21	69.43	0	61.32	69	0
[Escherichia.coli.Nissle.1917]_ECOLIN_RS10680	0	59.86	100	69.86	70.33	0	67.2	59.86	0
[EcoliA]_EcoliAGL000832	0	66.08	65.2	95.34	63.88	0	97.36	100	0
[Escherichia.coli.ETEC.H10407]_ETEC_RS19060	100	100	100	100	100	100	0	0	0
[Escherichia.coli.ETEC.H10407]_ETEC_RS07530	100	100	100	100	100	100	0	0	0
[Escherichia.coli.ETEC.H10407]_ETEC_RS27285	100	100	100	100	100	100	0	0	0
[Escherichia.coli.ETEC.H10407]_ETEC_RS27295	100	100	100	100	100	100	0	0	0
[Escherichia.coli.ETEC.H10407]_ETEC_RS27505	100	100	100	100	100	100	0	0	0
[Escherichia.coli.ETEC.H10407]_ETEC_RS28290	100	100	100	100	100	100	0	0	0
[Escherichia.coli.ETEC.H10407]_ETEC_RS28525	100	100	100	100	100	100	0	0	0
[Escherichia.coli.ETEC.H10407]_ETEC_RS28540	100	100	100	100	100	100	0	0	0
[Escherichia.coli.ETEC.H10407]_ETEC_RS28550	100	100	100	100	100	100	0	0	0
[Escherichia.coli.ETEC.H10407]_ETEC_RS28735	100	100	100	100	100	100	0	0	0
[Escherichia.coli.ETEC.H10407]_ETEC_RS28740	100	100	100	100	100	100	0	0	0
[Escherichia.coli.ETEC.H10407]_ETEC_RS28765	100	100	100	100	100	100	0	0	0
[Escherichia.coli.ETEC.H10407]_ETEC_RS28865	100	100	100	100	100	100	0	0	0
[Escherichia.coli.ETEC.H10407]_ETEC_RS28950	100	100	100	100	100	100	0	0	0
[Escherichia.coli.ETEC.H10407]_ETEC_RS28980	100	100	100	100	100	100	0	0	0
[Escherichia.coli.ETEC.H10407]_ETEC_RS29065	100	100	100	100	100	100	0	0	0
[Escherichia.coli.ETEC.H10407]_ETEC_RS30020	100	100	100	100	100	100	0	0	0
[Escherichia.coli.O127H6.E2348]_E2348C_RS17970	100	100	100	100	100	100	0	0	0
[Escherichia.coli.ETEC.H10407]_ETEC_RS28045	100	98.44	100	100	100	100	0	0	0
[Escherichia.coli.ETEC.H10407]_ETEC_RS07405	98.94	98.94	98.94	100	100	100	0	0	0
[Escherichia.coli.ETEC.H10407]_ETEC_RS27625	98.73	98.73	98.73	100	100	100	0	0	0
[Escherichia.coli.ETEC.H10407]_ETEC_RS29020	100	98.51	98.51	100	100	100	0	0	0
[Escherichia.coli.ETEC.H10407]_ETEC_RS17800	100	100	100	100	98.36	100	0	0	0
[Escherichia.coli.ETEC.H10407]_ETEC_RS12475	100	100	100	100	98.28	100	0	0	0
[Escherichia.coli.ETEC.H10407]_ETEC_RS27860	100	100	100	98.39	100	100	0	0	0
[Escherichia.coli.ETEC.H10407]_ETEC_RS28715	98.48	98.48	98.48	100	100	100	0	0	0
[Escherichia.coli.ETEC.H10407]_ETEC_RS27495	98.41	98.41	98.41	100	100	100	0	0	0
[Escherichia.coli.ETEC.H10407]_ETEC_RS17840	98.04	98.04	98.04	100	100	100	0	0	0
[Escherichia.coli.ETEC.H10407]_ETEC_RS06855	97.59	98.8	98.8	100	100	100	0	0	0
[Escherichia.coli.ETEC.H10407]_ETEC_RS28825	98.28	98.28	100	100	100	100	0	0	0
[Escherichia.coli.ETEC.H10407]_ETEC_RS23050	98.04	100	100	100	100	100	0	0	0
[Escherichia.coli.ETEC.H10407]_ETEC_RS00415	96.77	100	100	100	100	100	0	0	0
[Escherichia.coli.ETEC.H10407]_ETEC_RS28805	98.31	100	96.61	100	100	100	0	0	0
[Escherichia.coli.ETEC.H10407]_ETEC_RS09455	98.18	100	100	96.36	100	100	0	0	0
[Escherichia.coli.ETEC.H10407]_ETEC_RS29125	98.57	98.57	98.57	98.57	98.57	100	0	0	0
[Escherichia.coli.ETEC.H10407]_ETEC_RS30150	98.55	98.55	98.55	98.55	98.55	100	0	0	0
[Escherichia.coli.ETEC.H10407]_ETEC_RS29000	98.44	98.44	98.44	98.44	98.44	100	0	0	0
[Escherichia.coli.ETEC.H10407]_ETEC_RS28295	98.33	98.33	98.33	98.33	98.33	100	0	0	0
[Escherichia.coli.ETEC.H10407]_ETEC_RS17990	98.84	98.84	98.84	97.67	98.84	100	0	0	0
[Escherichia.coli.ETEC.H10407]_ETEC_RS28815	98.92	98.92	98.92	98.92	98.92	100	0	0	0
[Escherichia.coli.ETEC.H10407]_ETEC_RS10055	100	98.55	98.55	98.55	98.55	100	0	0	0
[Escherichia.coli.ETEC.H10407]_ETEC_RS27555	98.04	98.04	98.04	98.04	98.04	100	0	0	0
[Escherichia.coli.ETEC.H10407]_ETEC_RS30190	97.92	97.92	97.92	97.92	97.92	100	0	0	0
[Escherichia.coli.ETEC.H10407]_ETEC_RS12460	97.01	98.51	98.51	98.51	98.51	100	0	0	0
[Escherichia.coli.Nissle.1917]_ECOLIN_RS27725	97.4	97.4	100	98.7	98.7	98.7	0	0	0
[Escherichia.coli.ETEC.H10407]_ETEC_RS28695	98.33	98.33	100	100	98.33	100	0	0	0
[Escherichia.coli.ETEC.H10407]_ETEC_RS28750	98.39	98.39	98.39	100	98.39	100	0	0	0
[Escherichia.coli.ETEC.H10407]_ETEC_RS27290	98.33	98.33	100	100	96.67	100	0	0	0
[Escherichia.coli.ETEC.H10407]_ETEC_RS27585	100	100	100	100	94.59	100	0	0	0
[Escherichia.coli.ETEC.H10407]_ETEC_RS27850	97.33	97.33	97.33	98.67	97.33	100	0	0	0
[Escherichia.coli.ETEC.H10407]_ETEC_RS28415	96.74	96.74	96.74	98.91	97.83	100	0	0	0
[Escherichia.coli.ETEC.H10407]_ETEC_RS27990	97.7	97.7	96.55	98.85	98.85	100	0	0	0
[Escherichia.coli.ETEC.H10407]_ETEC_RS28975	97.14	97.14	97.14	100	97.14	100	0	0	0
[Escherichia.coli.ETEC.H10407]_ETEC_RS28705	98	97	96	100	97	100	0	0	0
[Escherichia.coli.ETEC.H10407]_ETEC_RS29070	95.83	95.83	95.83	100	97.92	100	0	0	0
[Escherichia.coli.ETEC.H10407]_ETEC_RS12670	95.29	95.29	95.29	100	98.82	100	0	0	0
[Escherichia.coli.ETEC.H10407]_ETEC_RS27995	95.95	95.95	95.95	100	100	100	0	0	0
[Escherichia.coli.ETEC.H10407]_ETEC_RS27985	97.73	97.73	97.73	100	100	100	0	0	0
[Escherichia.coli.ETEC.H10407]_ETEC_RS28360	97.59	97.59	97.59	100	100	100	0	0	0
[Escherichia.coli.ETEC.H10407]_ETEC_RS19610	97.18	97.18	97.18	100	100	100	0	0	0
[Escherichia.coli.ETEC.H10407]_ETEC_RS06090	96.15	96.15	98.08	100	100	100	0	0	0
[Escherichia.coli.ETEC.H10407]_ETEC_RS28810	94.74	96.49	96.49	100	96.49	100	0	0	0
[Escherichia.coli.ETEC.H10407]_ETEC_RS27575	95.08	96.72	96.72	98.36	96.72	100	0	0	0
[Escherichia.coli.ETEC.H10407]_ETEC_RS05600	95.83	94.44	97.22	100	97.22	100	0	0	0
[Escherichia.coli.ETEC.H10407]_ETEC_RS09775	95.92	93.88	95.92	100	95.92	100	0	0	0
[Escherichia.coli.ETEC.H10407]_ETEC_RS27300	97.01	97.01	97.01	97.14	95.52	100	0	0	0
[Escherichia.coli.ETEC.H10407]_ETEC_RS29075	96.59	96.59	96.59	97.73	94.32	100	0	0	0
[Escherichia.coli.ETEC.H10407]_ETEC_RS29725	95.61	96.49	97.37	96.49	94.74	100	0	0	0
[Escherichia.coli.ETEC.H10407]_ETEC_RS28555	95.52	95.52	95.52	97.01	95.38	100	0	0	0
[Escherichia.coli.ETEC.H10407]_ETEC_RS28345	95.24	95.24	95.24	97.62	95.24	100	0	0	0
[Escherichia.coli.ETEC.H10407]_ETEC_RS27975	95.16	96.77	95.16	96.77	96.77	100	0	0	0
[Escherichia.coli.ETEC.H10407]_ETEC_RS29990	97.33	96	94.67	97.33	97.33	100	0	0	0
[Escherichia.coli.ETEC.H10407]_ETEC_RS27510	95.08	93.44	95.08	96.72	98.36	100	0	0	0
[Escherichia.coli.ETEC.H10407]_ETEC_RS29095	98.41	98.41	98.41	95.24	98.41	100	0	0	0
[Escherichia.coli.ETEC.H10407]_ETEC_RS27490	97.67	97.67	97.67	95.35	97.67	100	0	0	0
[Escherichia.coli.ETEC.H10407]_ETEC_RS19155	98.28	98.28	96.55	96.55	98.28	100	0	0	0
[Escherichia.coli.ETEC.H10407]_ETEC_RS28135	98.39	96.77	96.77	95.16	98.39	100	0	0	0
[Escherichia.coli.ETEC.H10407]_ETEC_RS15170	100	95.52	95.52	98.51	95.52	100	0	0	0
[Escherichia.coli.O157H7.EC4115]_ECH74115_RS31520	96.55	96.55	94.83	100	95	93.1	0	0	0
[Escherichia.coli.LF82]_LF82_RS21935	97.22	100	95.83	93.06	97.22	91.67	0	0	0
[Escherichia.coli.LF82]_LF82_RS22965	100	100	93.88	91.84	93.88	93.75	0	0	0
[Escherichia.coli.Nissle.1917]_ECOLIN_RS28390	96.61	96.61	100	91.53	96.61	96.61	0	0	0
[Escherichia.coli.Nissle.1917]_ECOLIN_RS29610	97.56	91.36	100	93.83	92.59	90.12	0	0	0
[Escherichia.coli.O127H6.E2348]_E2348C_RS15415	100	94.12	95.59	92.65	94.12	86.76	0	0	0
[Escherichia.coli.LF82]_LF82_RS24865	100	100	100	90	90	90	0	0	0
[Escherichia.coli.O127H6.E2348]_E2348C_RS26345	100	91.3	91.3	89.13	90.22	90.22	0	0	0
[Escherichia.coli.ETEC.H10407]_ETEC_RS27430	95.77	95.77	94.37	97.18	94.37	100	0	0	0
[Escherichia.coli.ETEC.H10407]_ETEC_RS28935	95.45	95.45	93.94	98.48	93.94	100	0	0	0
[Escherichia.coli.ETEC.H10407]_ETEC_RS28055	95	95	93.33	96.67	93.33	100	0	0	0
[Escherichia.coli.ETEC.H10407]_ETEC_RS09785	92.59	94.44	94.44	98.15	94.44	100	0	0	0
[Escherichia.coli.ETEC.H10407]_ETEC_RS28940	97.5	92.5	92.5	97.5	95	100	0	0	0
[Escherichia.coli.ETEC.H10407]_ETEC_RS28320	94.94	93.67	91.14	98.73	94.94	100	0	0	0
[Escherichia.coli.ETEC.H10407]_ETEC_RS28690	92.65	92.65	92.65	95.59	98.53	100	0	0	0
[Escherichia.coli.ETEC.H10407]_ETEC_RS20550	92.45	94.34	90.57	96.23	98.11	100	0	0	0
[Escherichia.coli.ETEC.H10407]_ETEC_RS19840	93.02	93.02	93.02	100	97.67	100	0	0	0
[Escherichia.coli.ETEC.H10407]_ETEC_RS28745	93.51	88.31	89.61	97.4	96.1	100	0	0	0
[Escherichia.coli.ETEC.H10407]_ETEC_RS28775	93.51	89.04	89.04	97.4	93.51	100	0	0	0
[Escherichia.coli.ETEC.H10407]_ETEC_RS20475	96.61	96.61	93.22	94.92	89.83	100	0	0	0
[Escherichia.coli.ETEC.H10407]_ETEC_RS15055	92.59	92.59	92.59	92.59	92.59	100	0	0	0
[Escherichia.coli.ETEC.H10407]_ETEC_RS25390	91.23	91.23	96.49	86.27	91.23	100	0	0	0
[Escherichia.coli.ETEC.H10407]_ETEC_RS29710	87.69	87.69	84.62	96.92	96.92	100	0	0	0
[Escherichia.coli.ETEC.H10407]_ETEC_RS27875	88.52	90	85	91.67	91.8	100	0	0	0
[Escherichia.coli.ETEC.H10407]_ETEC_RS27740	98.39	64.52	97.4	98.39	64.91	100	0	0	0
[Escherichia.coli.ETEC.H10407]_ETEC_RS20340	100	100	100	100	100	100	0	0	100
[Escherichia.coli.ETEC.H10407]_ETEC_RS09935	100	100	100	100	100	100	0	0	100
[Escherichia.coli.ETEC.H10407]_ETEC_RS21975	100	100	100	100	100	100	0	0	100
[Escherichia.coli.ETEC.H10407]_ETEC_RS24995	100	100	100	100	100	100	0	0	100
[Escherichia.coli.ETEC.H10407]_ETEC_RS27890	100	100	100	100	100	100	0	0	100
[Escherichia.coli.ETEC.H10407]_ETEC_RS29920	100	100	100	100	100	100	0	0	100
[Escherichia.coli.ETEC.H10407]_ETEC_RS30040	100	100	100	100	100	100	0	0	100
[Escherichia.coli.O157H7.EC4115]_ECH74115_RS00550	100	100	100	100	100	100	0	0	100
[Escherichia.coli.ETEC.H10407]_ETEC_RS30200	97.83	100	100	98.91	100	100	0	0	100
[Escherichia.coli.ETEC.H10407]_ETEC_RS30105	98.59	98.59	98.59	100	100	100	0	0	100
[Escherichia.coli.ETEC.H10407]_ETEC_RS20530	98.28	98.47	98.47	99.81	98.47	100	0	0	100
[Escherichia.coli.ETEC.H10407]_ETEC_RS25965	100	97.83	97.83	100	100	100	0	0	100
[Escherichia.coli.ETEC.H10407]_ETEC_RS08685	98.1	98.1	98.1	99.05	98.1	100	0	0	98.73
[Escherichia.coli.ETEC.H10407]_ETEC_RS27910	100	100	100	100	96.77	100	0	0	96.77
[Escherichia.coli.ETEC.H10407]_ETEC_RS24050	100	100	100	96.55	96.55	100	0	0	100
[Escherichia.coli.ETEC.H10407]_ETEC_RS30025	95.65	95.65	95.65	95.65	95.65	100	0	0	95.65
[Escherichia.coli.ETEC.H10407]_ETEC_RS09045	92.68	95.12	95.12	95.12	95.12	100	0	0	100
[Escherichia.coli.ETEC.H10407]_ETEC_RS21500	96.88	96.88	96.88	96.88	100	100	0	0	100
[Escherichia.coli.ETEC.H10407]_ETEC_RS28240	93.75	100	93.75	87.5	93.75	100	0	0	93.75
[Escherichia.coli.ETEC.H10407]_ETEC_RS12270	92.47	93.55	93.55	69.89	92.47	100	0	0	100
[Escherichia.coli.ETEC.H10407]_ETEC_RS28530	94.74	94.74	94.74	73.68	68.42	68.42	0	0	72.22
[EcoliA]_EcoliAGL002067	97.64	98.03	99.21	99.21	99.61	98.82	0	100	98.82
[EcoliA]_EcoliAGL001699	98.33	98	98.67	99	98.67	98.67	0	100	98.67
[Escherichia.coli.ETEC.H10407]_ETEC_RS25175	97.83	97.55	98.37	98.37	99.46	100	0	98.32	99.46
[Escherichia.coli.ETEC.H10407]_ETEC_RS12970	98.08	97.31	97.31	98.46	98.85	100	0	99.23	99.62
[EcoliA]_EcoliAGL001830	98.88	98.5	98.5	98.11	97.75	100	0	100	100
[EcoliA]_EcoliAGL004216	98.48	97.83	97.83	97.83	98.48	100	0	100	100
[EcoliA]_EcoliAGL001701	98.3	97.73	96.02	98.3	97.73	98.86	0	100	97.73
[EcoliA]_EcoliAGL003891	98.51	97.03	97.03	99.01	96.04	98.51	0	100	98.51
[EcoliA]_EcoliAGL002337	96.45	97.04	97.04	98.08	97.04	99.85	0	100	99.85
[EcoliA]_EcoliAGL004304	100	99.23	99.62	99.62	99.62	100	0	100	100
[Escherichia.coli.ETEC.H10407]_ETEC_RS25180	99.58	99.58	99.58	99.58	99.58	100	0	99.45	99.58
[Escherichia.coli.ETEC.H10407]_ETEC_RS24665	99.24	99.24	99.24	100	100	100	0	100	100
[EcoliA]_EcoliAGL003690	100	100	100	100	100	100	0	100	100
[EcoliA]_EcoliAGL002916	100	100	100	100	100	100	0	100	100
[EcoliA]_EcoliAGL001432	99.25	98.88	99.63	98.88	100	100	0	100	100
[EcoliA]_EcoliAGL002680	96.66	94.44	94.28	55.03	97.62	98.57	0	100	98.57
[EcoliA]_EcoliAGL003755	100	97.5	97.5	100	100	100	0	100	0
[EcoliA]_EcoliAGL002721	98.61	97.22	97.22	98.61	100	98.61	0	100	0
[EcoliA]_EcoliAGL003937	97.62	97.62	96.43	100	98.81	100	0	100	0
[EcoliA]_EcoliAGL004018	100	98.63	100	100	100	100	0	100	0
[Escherichia.coli.ETEC.H10407]_ETEC_RS02620	100	98.85	98.85	100	100	100	0	98.39	0
[EcoliA]_EcoliAGL003287	90.48	95.24	95.24	97.62	92.86	100	0	100	0
[EcoliA]_EcoliAGL004151	92.39	91.3	94.62	92.47	91.3	100	0	100	0
[EcoliA]_EcoliAGL003315	99.72	99.72	99.72	99.15	100	0	0	100	100
[Escherichia.coli.K12.MG1655]_b4315	98.32	98.88	100	98.88	100	0	0	100	100
[Escherichia.coli.K12.MG1655]_b3801	98	98.19	98.19	99.27	98.37	0	0	98.49	100
[Escherichia.coli.K12.MG1655]_b1044	97.09	94.17	96.12	98.06	97.09	0	0	98.94	100
[EcoliA]_EcoliAGL003930	97.41	97.84	97.81	98.92	98.71	0	0	100	0
[EcoliA]_EcoliAGL000387	97.33	98	97.33	96.67	95.67	0	0	100	0
[Escherichia.coli.ETEC.H10407]_ETEC_RS09420	100	100	100	100	100	100	100	0	0
[Escherichia.coli.O127H6.E2348]_E2348C_RS18345	100	100	100	100	100	99.61	100	0	0
[Escherichia.coli.ETEC.H10407]_ETEC_RS18490	100	99.66	99.66	100	99.66	100	100	0	0
[Escherichia.coli.ETEC.H10407]_ETEC_RS03975	98.36	100	100	100	100	100	98.36	0	0
[Escherichia.coli.ETEC.H10407]_ETEC_RS07925	100	98.25	100	100	100	100	100	0	0
[Escherichia.coli.ETEC.H10407]_ETEC_RS22045	100	96.97	100	100	100	100	100	0	0
[Escherichia.coli.ETEC.H10407]_ETEC_RS18495	98.61	99.31	99.31	98.61	98.61	100	99.31	0	0
[Escherichia.coli.ETEC.H10407]_ETEC_RS17005	98.8	98.8	98.8	98.8	98.8	100	98.8	0	0
[Escherichia.coli.ETEC.H10407]_ETEC_RS18500	97.88	98.67	98.67	98.94	98.41	100	99.47	0	0
[Escherichia.coli.O104H4.2011C]_O3K_14070	97.94	96.91	97.94	98.97	98.97	98.97	100	0	0
[Escherichia.coli.ETEC.H10407]_ETEC_RS15840	97.06	98.04	97.06	99.02	97.06	100	99.02	0	0
[Escherichia.coli.ETEC.H10407]_ETEC_RS08170	97.01	95.52	95.52	100	98.51	100	100	0	0
[Escherichia.coli.ETEC.H10407]_ETEC_RS29790	97.76	95.52	97.76	100	96.27	100	97.76	0	0
[Escherichia.coli.O104H4.2011C]_O3K_03345	94.74	92.98	95.61	98.25	95.61	95.61	100	0	0
[Escherichia.coli.ETEC.H10407]_ETEC_RS09095	96.97	96.97	96.97	93.94	95.45	100	100	0	0
[Escherichia.coli.ETEC.H10407]_ETEC_RS23365	93.55	96.77	93.55	100	100	100	100	0	0
[Escherichia.coli.ETEC.H10407]_ETEC_RS12755	94.74	94.74	94.74	96.49	91.23	100	96.49	0	0
[Escherichia.coli.ETEC.H10407]_ETEC_RS22450	95	93.75	92.5	95	92.5	100	95	0	0
[Escherichia.coli.O7K1.CE10]_CE10_RS05715	91.3	91.3	91.3	94.2	100	94.2	94.2	0	0
[Escherichia.coli.O7K1.CE10]_CE10_RS09375	87.46	88.75	86.64	90.58	100	89.21	88.75	0	0
[Escherichia.coli.ETEC.H10407]_ETEC_RS04570	84.62	96.76	96.76	84.62	97.17	93.12	97.17	0	0
[Escherichia.coli.ETEC.H10407]_ETEC_RS04565	76.72	92.67	92.24	76.29	94.83	93.1	94.83	0	0
[Escherichia.coli.ETEC.H10407]_ETEC_RS06730	67.52	96.58	62.39	92.31	95.73	96.58	100	0	0
[Escherichia.coli.ETEC.H10407]_ETEC_RS06690	59.25	99.25	59.43	59.25	98.87	98.12	98.69	0	0
[Escherichia.coli.ETEC.H10407]_ETEC_RS08810	99.78	99.77	99.78	99.53	99.77	100	100	100	0
[EcoliA]_EcoliAGL000872	99.16	99.58	99.58	99.58	99.58	100	100	100	0
[EcoliA]_EcoliAGL000819	99.41	99.41	99.12	99.71	100	100	99.71	100	0
[EcoliA]_EcoliAGL004075	98.8	98.73	99.1	99.7	99.4	99.7	100	100	0
[EcoliA]_EcoliAGL002215	98.85	98.47	98.85	100	99.24	100	100	100	0
[EcoliA]_EcoliAGL001349	98.48	99.24	98.98	99.49	98.98	99.49	98.98	100	0
[EcoliA]_EcoliAGL000345	98.91	98.72	98.36	99.09	98.36	99.45	98.91	100	0
[EcoliA]_EcoliAGL003180	98.02	98.02	98.02	98.81	99.21	99.21	99.21	100	0
[EcoliA]_EcoliAGL003217	97.64	96.85	96.85	99.21	98.43	100	99.21	100	0
[Escherichia.coli.ETEC.H10407]_ETEC_RS01410	98.5	96.24	96.24	99.25	98.5	100	100	99.18	0
[Escherichia.coli.ETEC.H10407]_ETEC_RS01360	96.55	96.88	97.66	98.44	97.66	100	98.08	99.61	0
[Escherichia.coli.ETEC.H10407]_ETEC_RS14190	98	98	98	98	100	100	100	97.83	0
[EcoliA]_EcoliAGL000602	99.22	99.22	99.22	97.66	96.88	98.44	96.88	100	0
[Escherichia.coli.LF82]_LF82_RS01355	98.45	100	100	95.51	99.02	96.63	98.53	98.19	0
[Escherichia.coli.LF82]_LF82_RS01530	99.66	100	99.66	96.62	97.64	92.52	96.84	92.52	0
[EcoliA]_EcoliAGL003473	99.49	100	100	100	99.49	100	82.05	82.05	0
[EcoliA]_EcoliAGL001044	99.02	99.26	98.28	56.27	98.28	98.28	98.28	100	0
[Escherichia.coli.O157H7.EC4115]_ECH74115_RS28995	84.71	85.88	84.71	100	84.71	84.71	87.06	87.06	0
[Escherichia.coli.O127H6.E2348]_E2348C_RS13260	100	76.87	76.87	79.98	77.24	80.14	79.55	80.39	0
[Escherichia.coli.ETEC.H10407]_ETEC_RS18015	100	66.07	66.07	98.44	100	100	100	100	0
[Escherichia.coli.ETEC.H10407]_ETEC_RS04400	97.85	98.71	97.85	98.28	0	100	97.42	0	0
[Escherichia.coli.ETEC.H10407]_ETEC_RS09900	92	94	96	98	0	100	100	0	0
[Escherichia.coli.LF82]_LF82_RS18420	100	100	100	90.22	0	90.22	89.13	0	0
[Escherichia.coli.LF82]_LF82_RS05850	86.46	100	84.38	88.54	0	87.5	96	0	0
[Escherichia.coli.ETEC.H10407]_ETEC_RS13710	100	100	98.08	0	0	100	100	0	0
[EcoliA]_EcoliAGL002190	98.12	98.33	98.54	99.37	0	100	99.79	100	0
[Escherichia.coli.O127H6.E2348]_E2348C_RS12720	100	98.38	98.51	97.86	0	97.73	97.85	97.81	0
[Escherichia.coli.ETEC.H10407]_ETEC_RS01945	94.14	94.21	94.21	92.94	0	100	91.39	98.5	0
[EcoliA]_EcoliAGL002859	91.86	98.91	0	84.2	0	93.07	90.28	100	0
[Escherichia.coli.ETEC.H10407]_ETEC_RS24810	98.6	98.6	98.6	0	99.07	100	0	0	0
[Escherichia.coli.ETEC.H10407]_ETEC_RS24805	98.48	98.48	98.48	0	98.48	100	0	0	0
[Escherichia.coli.ETEC.H10407]_ETEC_RS24800	98.21	97.86	98.21	0	97.14	100	0	0	0
[Escherichia.coli.ETEC.H10407]_ETEC_RS05850	100	100	100	0	97.44	100	0	0	0
[Escherichia.coli.ETEC.H10407]_ETEC_RS24795	97.29	96.9	97.29	0	98.84	100	0	0	0
[Escherichia.coli.ETEC.H10407]_ETEC_RS24790	96.69	97.08	97.47	0	98.64	100	0	0	0
[Escherichia.coli.ETEC.H10407]_ETEC_RS27970	97.22	97.22	95.83	0	97.22	100	0	0	0
[Escherichia.coli.LF82]_LF82_RS01630	98.39	100	98.39	0	100	88.52	0	0	0
[Escherichia.coli.ETEC.H10407]_ETEC_RS24785	92.75	92.03	91.88	0	91.88	100	0	0	0
[Escherichia.coli.ETEC.H10407]_ETEC_RS17710	98.88	99.16	98.6	0	98.88	100	99.16	0	0
[Escherichia.coli.ETEC.H10407]_ETEC_RS17700	98.46	98.97	97.69	0	99.23	100	99.74	0	0
[Escherichia.coli.ETEC.H10407]_ETEC_RS17695	100	97.56	98.78	0	100	100	100	0	0
[Escherichia.coli.LF82]_LF82_RS15605	99.48	100	99.31	0	98.96	98.09	98.22	0	0
[Escherichia.coli.ETEC.H10407]_ETEC_RS17705	97.21	99.16	97.49	0	98.61	100	95.82	0	0
[Escherichia.coli.ETEC.H10407]_ETEC_RS17690	95.39	95.72	95.72	0	94.74	100	95.72	0	0
[Escherichia.coli.LF82]_LF82_RS15640	98.54	100	100	0	93.8	93.43	93.43	0	0
[Escherichia.coli.ETEC.H10407]_ETEC_RS20520	99.2	99.2	99.6	0	100	100	100	99.1	0
[Escherichia.coli.ETEC.H10407]_ETEC_RS17680	99.47	97.89	100	0	99.74	100	99.74	98.9	0
[EcoliA]_EcoliAGL001046	99.56	99.56	99.27	0	98.98	99.13	99.27	100	0
[Escherichia.coli.LF82]_LF82_RS15505	98.01	100	98.01	0	98.01	97.49	97.99	97.35	0
[EcoliA]_EcoliAGL001042	97.33	96.79	96.79	0	96.79	95.72	95.72	100	0
[Escherichia.coli.ETEC.H10407]_ETEC_RS17575	95.15	95.15	95.15	0	94.39	100	100	94.6	0
[EcoliA]_EcoliAGL001047	97.49	96.87	95.61	0	95.61	91.54	92.16	100	0
[EcoliA]_EcoliAGL001041	96.75	96.75	91.87	0	91.87	91.06	92.68	100	0
[Escherichia.coli.O104H4.2011C]_O3K_04505	98.24	0	97.94	0	98.53	98.24	100	98.5	0
[EcoliA]_EcoliAGL000533	97.87	97.87	97.87	0	95.74	100	0	100	0
[EcoliA]_EcoliAGL004168	95.31	95.08	95.31	0	96.88	98.44	0	100	0
[Escherichia.coli.ETEC.H10407]_ETEC_RS04410	99.34	0	99.34	0	95.21	100	0	99.32	0
[Escherichia.coli.ETEC.H10407]_ETEC_RS11730	99.62	0	99.23	0	94.82	99.23	0	99.23	0
[EcoliA]_EcoliAGL001857	0	100	100	0	99.7	99.85	99.7	100	0
[EcoliA]_EcoliAGL001849	0	99.83	99.83	0	100	99.83	99.67	100	0
[EcoliA]_EcoliAGL001847	0	99.77	99.77	0	99.54	100	99.54	100	0
[Escherichia.coli.ETEC.H10407]_ETEC_RS11315	0	99.5	99.83	0	99.83	100	99.5	100	0
[Escherichia.coli.ETEC.H10407]_ETEC_RS11305	0	99.57	99.79	0	100	100	99.3	99.76	0
[EcoliA]_EcoliAGL001851	0	99.37	99.69	0	99.69	100	100	100	0
[Escherichia.coli.ETEC.H10407]_ETEC_RS11340	0	99.25	99.63	0	99.25	100	99.63	100	0
[Escherichia.coli.ETEC.H10407]_ETEC_RS11335	0	98.7	99.48	0	98.96	100	99.45	100	0
[EcoliA]_EcoliAGL001856	0	98.67	99.05	0	99.24	99.81	99.43	100	0
[Escherichia.coli.ETEC.H10407]_ETEC_RS11360	0	100	100	0	100	100	95.65	100	0
[EcoliA]_EcoliAGL003201	0	96.95	96.95	0	98.03	99.39	99.39	100	0
[Escherichia.coli.Nissle.1917]_ECOLIN_RS02280	0	60.29	100	0	81.42	84.83	69.23	84.8	0
[Escherichia.coli.LF82]_LF82_RS16020	0	100	100	0	55.88	55.04	55.28	54.96	0
[Escherichia.coli.ETEC.H10407]_ETEC_RS11370	0	100	100	0	99.37	100	0	100	0
[EcoliA]_EcoliAGL001860	0	98.98	99.8	0	99.8	100	0	100	0
[EcoliA]_EcoliAGL000857	0	98.79	98.49	0	98.79	99.09	0	100	0
[Escherichia.coli.O7K1.CE10]_CE10_RS11810	0	99.63	99.63	0	100	98.88	0	98.51	0
[Escherichia.coli.LF82]_LF82_RS19015	0	100	100	0	99.12	98.83	0	98.24	0
[EcoliA]_EcoliAGL000853	0	96.4	96.64	0	96.88	97.84	0	100	0
[EcoliA]_EcoliAGL000854	0	96.33	96.94	0	96.94	97.25	0	100	0
[EcoliA]_EcoliAGL003134	99.08	99.31	99.31	0	99.08	99.77	99.77	100	99.54
[EcoliA]_EcoliAGL000115	99.01	99.38	99.26	0	99.14	99.63	99.38	100	99.51
[EcoliA]_EcoliAGL000277	99.56	99.13	99.56	0	99.13	99.56	99.56	100	99.56
[EcoliA]_EcoliAGL002334	99.29	99.29	99.29	0	99.29	99.29	99.29	100	99.65
[EcoliA]_EcoliAGL001053	99.25	99.25	99.25	0	99.25	99.25	99.25	100	99.25
[EcoliA]_EcoliAGL000912	99.34	99.5	99.34	0	99.67	99.5	99.5	100	99.5
[EcoliA]_EcoliAGL001507	99.04	99.28	99.28	0	99.28	99.04	99.04	100	99.04
[EcoliA]_EcoliAGL000442	98.35	98.77	98.77	0	99.59	99.18	99.18	100	99.18
[EcoliA]_EcoliAGL000610	98.8	99.2	99	0	99.2	100	98.8	100	99.8
[EcoliA]_EcoliAGL001146	99.15	99.15	98.87	0	98.87	100	99.15	100	99.43
[EcoliA]_EcoliAGL000847	99.13	98.84	98.84	0	98.26	99.71	98.55	100	100
[EcoliA]_EcoliAGL001884	98.9	98.68	98.9	0	99.12	99.56	99.56	100	99.56
[EcoliA]_EcoliAGL001057	98.82	98.82	98.82	0	98.82	99.61	99.61	100	99.61
[EcoliA]_EcoliAGL000120	98.75	98.44	98.44	0	99.38	99.69	100	100	99.69
[EcoliA]_EcoliAGL000095	98.86	98.86	98.86	0	98.86	100	100	100	100
[Escherichia.coli.ETEC.H10407]_ETEC_RS16100	98.88	98.43	98.43	0	98.65	100	100	100	100
[EcoliA]_EcoliAGL000443	98.51	99.25	99.25	0	99.25	100	100	100	100
[EcoliA]_EcoliAGL002133	98.31	99.16	99.16	0	98.88	100	99.16	100	100
[EcoliA]_EcoliAGL002165	100	100	100	0	100	100	100	100	100
[EcoliA]_EcoliAGL000492	100	100	100	0	100	100	100	100	100
[Escherichia.coli.ETEC.H10407]_ETEC_RS15325	100	100	99.53	0	100	100	99.75	99.52	100
[EcoliA]_EcoliAGL003135	100	100	100	0	100	100	99.15	100	100
[Escherichia.coli.ETEC.H10407]_ETEC_RS06985	100	100	100	0	100	100	100	99.01	100
[EcoliA]_EcoliAGL000273	99.07	99.53	100	0	100	100	100	100	100
[Escherichia.coli.ETEC.H10407]_ETEC_RS17670	99	99.6	99.6	0	99.8	100	100	99.4	100
[EcoliA]_EcoliAGL000528	99.75	99.51	99.51	0	99.51	100	99.75	100	100
[EcoliA]_EcoliAGL003681	100	98.44	100	0	100	100	99.22	100	100
[EcoliA]_EcoliAGL001054	99.51	98.53	98.53	0	98.53	98.53	98.28	100	98.53
[EcoliA]_EcoliAGL001052	99.03	97.65	98.62	0	98.34	98.2	97.93	100	98.2
[Escherichia.coli.Nissle.1917]_ECOLIN_RS19330	99	98.67	100	0	99	98.01	98.67	98.67	98.67
[EcoliA]_EcoliAGL003922	99.42	99.42	99.42	0	99.13	98.53	99.42	100	98.26
[EcoliA]_EcoliAGL001055	100	99.43	99.43	0	99.43	98.29	98.57	100	97.14
[EcoliA]_EcoliAGL002137	97.52	98.05	97.52	0	98.05	100	100	100	100
[Escherichia.coli.ETEC.H10407]_ETEC_RS12245	97.67	97.97	97.38	0	97.97	100	99.71	99.64	100
[EcoliA]_EcoliAGL003139	98.33	98.33	97.5	0	98.33	100	100	100	100
[EcoliA]_EcoliAGL003258	97.72	97.92	98.01	0	98.01	99.64	99.37	100	99.64
[Escherichia.coli.ETEC.H10407]_ETEC_RS08220	97.52	97.27	97.77	0	98.01	100	99.74	99.74	99.74
[EcoliA]_EcoliAGL002135	98.09	98.52	98.09	0	98.31	100	99.58	100	100
[Escherichia.coli.ETEC.H10407]_ETEC_RS11220	98.35	98.35	98.35	0	98.35	100	99.17	100	100
[EcoliA]_EcoliAGL003136	97.95	98.63	98.29	0	97.6	100	99.66	100	100
[Escherichia.coli.ETEC.H10407]_ETEC_RS07610	98.18	98.49	98.49	0	98.94	100	99.85	98.9	100
[EcoliA]_EcoliAGL000110	97.85	97.85	97.85	0	99.46	100	99.73	100	100
[EcoliA]_EcoliAGL002633	98.6	97.91	98.14	0	98.37	99.53	99.3	100	99.53
[EcoliA]_EcoliAGL000276	97.6	97.6	98.29	0	98.63	98.97	98.97	100	98.97
[EcoliA]_EcoliAGL001810	98.54	96.17	96.72	0	98.72	100	99.09	100	100
[EcoliA]_EcoliAGL003346	98.17	96.33	100	0	99.08	100	100	100	100
[EcoliA]_EcoliAGL002328	96.99	96.99	96.99	0	98.19	100	98.39	100	100
[EcoliA]_EcoliAGL000011	96.96	97.34	97.34	0	97.34	100	98.86	100	99.24
[EcoliA]_EcoliAGL002140	95.49	97.54	96.72	0	97.95	100	98.77	100	100
[EcoliA]_EcoliAGL002327	96.82	98.18	98.18	0	97.27	99.09	99.55	100	99.09
[EcoliA]_EcoliAGL004089	96.8	97.15	97.15	0	97.15	98.93	99.64	100	99.29
[Escherichia.coli.ETEC.H10407]_ETEC_RS11460	98.9	98.34	97.79	0	97.79	100	98.34	100	98.34
[EcoliA]_EcoliAGL003137	98.04	98.28	97.79	0	96.57	99.75	98.04	100	99.51
[Escherichia.coli.ETEC.H10407]_ETEC_RS17625	98.53	98.53	97.79	0	97.79	100	99.26	97.52	99.26
[Escherichia.coli.K12.MG1655]_b1167	98.78	98.78	98.78	0	97.44	96.92	100	100	100
[Escherichia.coli.ETEC.H10407]_ETEC_RS03765	99.36	99.57	99.57	0	98.72	100	100	93.14	99.79
[EcoliA]_EcoliAGL001271	97.54	96.72	97.54	0	97.54	97.58	97.54	100	97.58
[EcoliA]_EcoliAGL001049	97.77	99.26	97.4	0	97.77	95.17	96.65	100	95.54
[Escherichia.coli.O127H6.E2348]_E2348C_RS17395	100	98.31	94.38	0	97.75	93.82	94.94	98.88	94.94
[EcoliA]_EcoliAGL002329	95.73	95.73	95.73	0	98.17	99.7	99.09	100	99.7
[EcoliA]_EcoliAGL002488	95.45	95.45	95.45	0	96.59	100	97.73	100	100
[EcoliA]_EcoliAGL003138	94.83	94.83	94.83	0	95.09	96.9	98.71	100	97.16
[EcoliA]_EcoliAGL004281	96.85	92.31	92.31	0	98.25	99.65	100	100	100
[EcoliA]_EcoliAGL002332	92.21	92.21	92.21	0	96.77	98.71	98.06	100	99.35
[EcoliA]_EcoliAGL002854	91.09	91.34	91.34	0	99.75	100	91.58	100	100
[Escherichia.coli.ETEC.H10407]_ETEC_RS06475	96.08	96.08	96.08	0	97.39	100	74.51	86.23	100
[Escherichia.coli.O127H6.E2348]_E2348C_RS17460	100	90.13	92.03	0	92.16	89.14	88.49	87.92	91.71
[EcoliA]_EcoliAGL003723	77.71	95.5	95.95	0	74.7	99.55	97.29	100	100
[EcoliA]_EcoliAGL002330	84.71	84.94	84.94	0	99.53	100	100	100	100
[EcoliA]_EcoliAGL001988	84.69	85.2	85.2	0	95.88	99.48	99.48	100	99.48
[EcoliA]_EcoliAGL004291	91.72	77.93	77.59	0	94.48	99.66	95.3	100	99.66
[EcoliA]_EcoliAGL000459	87.79	88.17	88.17	0	87.79	96.56	94.92	100	96.56
[EcoliA]_EcoliAGL002331	73.55	74.19	74.19	0	100	100	100	100	100
[EcoliA]_EcoliAGL001995	71.72	73.23	73.23	0	94.95	83.33	100	100	83.33
[EcoliA]_EcoliAGL002134	97.62	52.86	97.62	0	98.1	100	99.05	100	100
[EcoliA]_EcoliAGL003343	99.36	99.68	99.68	0	99.68	99.68	0	100	100
[EcoliA]_EcoliAGL003344	99.66	99.66	99.66	0	99.66	99.66	0	100	99.66
[Escherichia.coli.ETEC.H10407]_ETEC_RS12825	99.57	99.78	99.78	0	99.57	100	0	99.78	100
[EcoliA]_EcoliAGL001806	99.07	99.54	99.54	0	99.54	100	0	100	100
[EcoliA]_EcoliAGL001803	99.51	99.51	99.34	0	99.51	99.34	0	100	99.51
[EcoliA]_EcoliAGL001807	99.77	100	99.77	0	100	99.77	0	100	100
[EcoliA]_EcoliAGL001805	100	100	99.55	0	99.55	100	0	100	100
[EcoliA]_EcoliAGL003341	99.69	98.47	98.77	0	99.69	100	0	100	100
[EcoliA]_EcoliAGL001831	99.3	99.07	99.07	0	99.07	100	0	100	99.77
[EcoliA]_EcoliAGL003340	97.4	98.7	98.7	0	100	100	0	100	100
[EcoliA]_EcoliAGL003342	98.24	98.43	98.43	0	98.82	99.41	0	100	99.8
[EcoliA]_EcoliAGL003339	96.76	97.73	97.41	0	97.41	100	0	100	100
[EcoliA]_EcoliAGL003345	99.33	99.33	98.66	0	99.33	100	53.33	100	100
[Escherichia.coli.ETEC.H10407]_ETEC_RS17740	97.83	98.7	99.13	0	97.83	100	99.57	0	100
[Escherichia.coli.ETEC.H10407]_ETEC_RS08815	97.94	98.53	98.23	0	98.53	100	98.82	0	100
[Escherichia.coli.ETEC.H10407]_ETEC_RS17730	98.81	98.02	97.62	0	98.81	100	99.6	0	100
[Escherichia.coli.O104H4.2011C]_O3K_11725	98.91	98.72	98.91	0	97.8	99.09	100	0	99.27
[Escherichia.coli.ETEC.H10407]_ETEC_RS06945	97.73	97.73	97.73	0	97.73	100	100	0	100
[Escherichia.coli.ETEC.H10407]_ETEC_RS06960	97.22	97.22	97.22	0	97.22	100	100	0	100
[Escherichia.coli.ETEC.H10407]_ETEC_RS17735	97.89	97.47	97.47	0	97.47	100	98.73	0	99.58
[Escherichia.coli.ETEC.H10407]_ETEC_RS02030	99.35	99.35	99.35	0	99.03	100	99.68	0	99.68
[Escherichia.coli.ETEC.H10407]_ETEC_RS17725	98.89	99.33	98.89	0	99.78	100	99.78	0	99.72
[Escherichia.coli.ETEC.H10407]_ETEC_RS01940	100	100	100	0	100	100	100	0	100
[Escherichia.coli.LF82]_LF82_RS16490	97.25	100	98.04	0	97.65	94.82	94.82	0	94.82
[Escherichia.coli.ETEC.H10407]_ETEC_RS19705	96.12	96.12	95.84	0	96.12	100	100	0	100
[Escherichia.coli.ETEC.H10407]_ETEC_RS02035	96.36	95.15	96.97	0	96.36	100	98.79	0	100
[Escherichia.coli.ETEC.H10407]_ETEC_RS06935	93.59	94.87	96.15	0	96.15	100	98.72	0	100
[Escherichia.coli.ETEC.H10407]_ETEC_RS06940	93.33	93.33	93.33	0	94.44	100	98.89	0	100
[Escherichia.coli.ETEC.H10407]_ETEC_RS13720	97.11	97.11	97.11	0	89.17	100	100	0	100
[Escherichia.coli.O7K1.CE10]_CE10_RS14500	83.86	84.25	84.25	0	100	83.86	83.86	0	83.86
[Escherichia.coli.K12.MG1655]_b2120	96.57	96.18	97.36	0	97.23	0	97.36	0	100
[EcoliA]_EcoliAGL000274	0	99.74	99.74	0	99.74	100	100	100	100
[EcoliA]_EcoliAGL001368	0	99.47	99.47	0	99.47	100	100	100	100
[EcoliA]_EcoliAGL001369	0	99.06	98.75	0	99.06	99.06	99.37	100	99.06
[Escherichia.coli.ETEC.H10407]_ETEC_RS08995	0	99.05	98.34	0	99.05	100	99.52	98.02	99.76
[EcoliA]_EcoliAGL004179	0	98.49	98.49	0	96.98	98.99	99.25	100	99.5
[Escherichia.coli.LF82]_LF82_RS15145	0	100	96.98	0	96.98	96.98	96.98	96.98	96.98
[EcoliA]_EcoliAGL003202	0	94.68	95.74	0	97.87	100	100	100	100
[EcoliA]_EcoliAGL003200	0	94.64	94.64	0	97.45	98.72	98.72	100	98.98
[EcoliA]_EcoliAGL004181	0	98.44	94.55	0	94.16	100	99.61	100	99.22
[EcoliA]_EcoliAGL003064	0	95.28	96.06	0	96.06	100	100	82.4	100
[EcoliA]_EcoliAGL004178	0	94.17	63.13	0	63.13	100	100	100	100
[Escherichia.coli.LF82]_LF82_RS00735	0	100	98.51	0	69.65	69.65	69.5	69.5	69.65
[Escherichia.coli.ETEC.H10407]_ETEC_RS13705	0	98.3	97.62	0	78.91	100	98.98	0	100
[Escherichia.coli.K12.MG1655]_b3027	0	90.91	91.82	0	92.73	100	96.36	0	100
[Escherichia.coli.ETEC.H10407]_ETEC_RS00710	0	76.06	76.06	0	99.44	100	98.41	0	99.47
[EcoliA]_EcoliAGL002023	99.66	99.66	99.66	99.66	0	100	100	100	100
[Escherichia.coli.ETEC.H10407]_ETEC_RS12485	99.55	99.85	99.85	99.54	0	100	100	99.84	100
[EcoliA]_EcoliAGL001921	99.52	99.52	100	99.52	0	100	100	100	100
[EcoliA]_EcoliAGL002085	99.32	99.77	99.77	99.77	0	100	100	100	100
[EcoliA]_EcoliAGL003452	99.43	99.43	99.66	99.77	0	100	99.89	100	100
[EcoliA]_EcoliAGL003106	99.17	99.67	99.67	100	0	99.83	100	100	99.83
[EcoliA]_EcoliAGL000061	100	99.71	100	99.43	0	100	100	100	100
[EcoliA]_EcoliAGL002312	100	99.5	100	99.5	0	100	100	100	100
[EcoliA]_EcoliAGL001248	100	100	99.78	99.56	0	100	99.78	100	100
[EcoliA]_EcoliAGL001590	100	100	100	100	0	99.12	98.23	100	100
[EcoliA]_EcoliAGL000946	99.18	99.18	98.9	99.45	0	99.73	99.73	100	99.73
[EcoliA]_EcoliAGL000063	99.2	98.8	99.34	99.07	0	99.87	99.73	100	99.87
[Escherichia.coli.ETEC.H10407]_ETEC_RS05890	99.21	98.95	98.95	99.21	0	100	99.72	99.45	100
[EcoliA]_EcoliAGL002614	99	99	99	99.33	0	99.67	99	100	100
[Escherichia.coli.ETEC.H10407]_ETEC_RS14185	98.66	99.33	99.33	99.33	0	100	99.73	99.68	99.73
[EcoliA]_EcoliAGL001282	99.03	99.35	99.35	98.7	0	99.68	99.68	100	99.68
[EcoliA]_EcoliAGL000478	98.35	98.9	98.88	99.86	0	99.59	99.86	100	99.59
[EcoliA]_EcoliAGL001914	98.52	98.52	98.52	99.26	0	100	100	100	100
[EcoliA]_EcoliAGL002268	97.83	100	100	98.55	0	100	100	100	100
[EcoliA]_EcoliAGL002505	96.93	97.95	97.95	97.27	0	99.66	97.95	100	100
[EcoliA]_EcoliAGL003372	97.27	97.61	97.61	97.27	0	98.63	97.95	100	100
[EcoliA]_EcoliAGL001813	95.94	97.51	96.8	98.15	0	99.64	98.4	100	99.64
[EcoliA]_EcoliAGL003927	97.37	97.37	98.33	98.57	0	98.81	98.81	100	98.81
[Escherichia.coli.O104H4.2011C]_O3K_13690	97.71	97.71	97.39	98.37	0	98.69	100	98.37	98.69
[Escherichia.coli.K12.MG1655]_b1507	98.41	98.18	97.04	95.91	0	99.77	97.95	100	100
[Escherichia.coli.ETEC.H10407]_ETEC_RS02265	98.18	97.82	97.82	97.82	0	100	97.45	99.63	96.36
[Escherichia.coli.ETEC.H10407]_ETEC_RS25410	94.12	94.12	99.12	99.41	0	100	99.71	99.41	99.41
[Escherichia.coli.ETEC.H10407]_ETEC_RS25320	97.45	98.21	99.49	89.54	0	100	96.68	97.05	98.47
[EcoliA]_EcoliAGL000159	94.74	94.15	94.15	91.81	0	100	100	100	100
[EcoliA]_EcoliAGL002345	98.23	97.35	97.35	97.35	0	94.06	97.35	100	100
[Escherichia.coli.O127H6.E2348]_E2348C_RS20970	100	96.25	96.25	96.07	0	96.25	96.61	96.32	96.25
[Escherichia.coli.LF82]_LF82_RS09005	96.83	100	97.62	96.03	0	93.98	95.63	93.98	93.98
[EcoliA]_EcoliAGL001670	56.44	56.44	100	99.56	0	100	56.44	100	99.34
[EcoliA]_EcoliAGL004131	98.32	98.88	98.32	98.32	0	98.88	0	100	98.88
[Escherichia.coli.O127H6.E2348]_E2348C_RS12820	100	98.5	98.75	98.5	0	98.25	0	98.04	98.25
[EcoliA]_EcoliAGL002742	0	99.08	99.08	0	0	100	0	100	100
[EcoliA]_EcoliAGL002736	0	98.97	97.44	0	0	100	0	100	100
[EcoliA]_EcoliAGL002737	0	96.8	98.4	0	0	100	0	100	100
[Escherichia.coli.ETEC.H10407]_ETEC_RS19435	0	97.34	97.34	0	0	100	0	99.78	100
[EcoliA]_EcoliAGL002743	0	96.31	96.31	0	0	100	0	100	100
[EcoliA]_EcoliAGL002735	0	96.94	96.68	0	0	99.08	0	100	99.08
[EcoliA]_EcoliAGL002734	0	96.12	95.35	0	0	99.48	0	100	99.48
[EcoliA]_EcoliAGL002738	0	95.86	95.86	0	0	98.82	0	100	98.82
[Escherichia.coli.LF82]_LF82_RS17480	0	100	99.67	0	0	97.88	0	97.75	97.88
[Escherichia.coli.Nissle.1917]_ECOLIN_RS19045	0	98.56	100	0	0	97.12	0	97.84	97.12
[EcoliA]_EcoliAGL000305	98.2	98.56	98.92	0	0	99.64	0	100	99.28
[Escherichia.coli.ETEC.H10407]_ETEC_RS13100	88.54	90.09	92.81	0	94.12	100	0	0	100
[Escherichia.coli.ETEC.H10407]_ETEC_RS27835	91.8	91.8	90.16	0	91.8	100	0	0	100
[Escherichia.coli.ETEC.H10407]_ETEC_RS13430	62.58	62.28	64.07	0	61.08	100	50.6	0	100
[Escherichia.coli.ETEC.H10407]_ETEC_RS13425	62.26	61.64	61.64	0	59.75	100	0	50.94	100
[Escherichia.coli.ETEC.H10407]_ETEC_RS23235	97.64	97.64	97.64	0	0	100	0	0	100
[EcoliA]_EcoliAGL004099	98.88	98.88	97.77	0	0	100	98.88	100	100
[Escherichia.coli.ETEC.H10407]_ETEC_RS15900	98.43	98.43	98.04	0	0	100	99.22	99.59	100
[EcoliA]_EcoliAGL003995	98.57	98.57	98.33	0	0	99.76	98.81	100	98.71
[Escherichia.coli.ETEC.H10407]_ETEC_RS15915	98.58	98.58	98.58	0	0	100	100	100	100
[EcoliA]_EcoliAGL000301	98.2	98.46	98.46	0	0	99.74	99.74	100	99.23
[EcoliA]_EcoliAGL003996	97.68	98.01	98.01	0	0	99.34	99.34	100	99.01
[EcoliA]_EcoliAGL003993	97.29	97.67	97.67	0	0	99.22	99.22	100	99.22
[Escherichia.coli.ETEC.H10407]_ETEC_RS21760	97.28	97.28	97.6	0	0	100	99.36	100	99.2
[EcoliA]_EcoliAGL003305	100	98.8	100	0	0	100	100	100	100
[EcoliA]_EcoliAGL002560	99.61	99.22	100	0	0	99.61	98.84	100	99.61
[EcoliA]_EcoliAGL003306	100	97.62	98.81	0	0	100	100	100	100
[EcoliA]_EcoliAGL001686	95.65	96.2	100	0	0	100	99.46	100	100
[EcoliA]_EcoliAGL000410	100	100	100	0	0	50.32	50.32	50.32	50.32
[Escherichia.coli.ETEC.H10407]_ETEC_RS12155	93.63	51.86	51.45	0	0	100	52.07	52.07	52.07
[Escherichia.coli.ETEC.H10407]_ETEC_RS21730	93.63	94.27	93.63	0	0	100	97.45	0	97.42
[Escherichia.coli.ETEC.H10407]_ETEC_RS21740	0	98.75	98.75	0	0	100	99.17	0	100
[Escherichia.coli.ETEC.H10407]_ETEC_RS26870	99.48	0	99.74	0	0	100	100	0	100
[EcoliA]_EcoliAGL000677	0	0	0	99.16	99.44	99.86	0	100	100
[EcoliA]_EcoliAGL003953	0	0	0	99.52	99.24	99.27	0	100	100
[EcoliA]_EcoliAGL002506	0	0	0	99.24	95.42	99.73	0	100	99.46
[Escherichia.coli.ETEC.H10407]_ETEC_RS22535	0	0	0	99.56	97.05	100	0	96.1	97.79
[EcoliA]_EcoliAGL002818	0	0	0	96.11	94.81	99.63	0	100	99.63
[EcoliA]_EcoliAGL003958	0	0	0	93.91	94.35	100	0	100	98.7
[Escherichia.coli.K12.MG1655]_b3879	0	0	0	96.33	96	96.33	0	100	100
[Escherichia.coli.K12.MG1655]_b2484	0	0	0	99.58	99.37	74.94	0	99.78	100
[EcoliA]_EcoliAGL003957	0	0	0	64.21	64.64	64.64	0	100	64.21
[EcoliA]_EcoliAGL001433	0	0	0	0	100	100	0	100	100
[Escherichia.coli.ETEC.H10407]_ETEC_RS22230	0	0	0	0	99.21	100	0	100	100
[Escherichia.coli.ETEC.H10407]_ETEC_RS09595	0	0	0	0	97	100	0	95.83	100
[Escherichia.coli.ETEC.H10407]_ETEC_RS03815	0	0	0	0	93.29	100	0	99.35	100
[EcoliA]_EcoliAGL001728	0	95.15	0	0	91.52	96.97	0	100	96.97
[Escherichia.coli.ETEC.H10407]_ETEC_RS17915	0	0	0	0	98.98	100	0	0	100
[Escherichia.coli.ETEC.H10407]_ETEC_RS01670	0	0	0	0	100	98.97	0	0	98.45
[Escherichia.coli.ETEC.H10407]_ETEC_RS22235	0	0	0	0	96.38	100	0	0	100
[Escherichia.coli.ETEC.H10407]_ETEC_RS06990	0	0	0	0	94	100	0	0	100
[Escherichia.coli.O7K1.CE10]_CE10_RS26395	0	0	0	0	100	89.47	0	0	58.42
[Escherichia.coli.O7K1.CE10]_CE10_RS13815	0	0	91.72	0	100	92.7	0	0	92.7
[Escherichia.coli.ETEC.H10407]_ETEC_RS01500	0	0	0	0	92.07	96.95	95.73	0	98.78
[Escherichia.coli.ETEC.H10407]_ETEC_RS05830	0	0	0	0	88.76	100	83.04	0	99.28
[Escherichia.coli.ETEC.H10407]_ETEC_RS01460	0	0	0	0	99.17	99.17	57.39	0	99.17
[Escherichia.coli.ETEC.H10407]_ETEC_RS01455	0	0	0	0	98.18	99.64	52.38	0	98.54
[Escherichia.coli.ETEC.H10407]_ETEC_RS29755	97.65	0	0	0	98.82	100	0	0	100
[Escherichia.coli.Nissle.1917]_ECOLIN_RS16715	54.6	54.6	54.91	54.91	55.21	55.52	0	54.29	54.6
[Escherichia.coli.Nissle.1917]_ECOLIN_RS13600	51.52	51.52	52.02	52.02	52.02	52.02	0	51	52.02
[Escherichia.coli.Nissle.1917]_ECOLIN_RS10420	68.49	57.55	100	71.43	74.48	58.99	0	59.71	67.81
[Escherichia.coli.Nissle.1917]_ECOLIN_RS21040	50	0	53.6	50	52.8	51.2	51.2	50.4	50
[Escherichia.coli.O7K1.CE10]_CE10_RS06580	59	0	51.78	58.5	60	52.79	0	52.28	59
[Escherichia.coli.O104H4.2011C]_O3K_15620	58.09	57.43	57.43	0	57.43	57.43	57.43	57.43	57.43
[Escherichia.coli.LF82]_LF82_RS07015	51.4	51.12	51.12	0	51.12	50.28	50.28	50.28	50.28
[Escherichia.coli.LF82]_LF82_RS07850	52.97	53.16	52.97	0	98.56	53.35	50.93	54.1	53.35
[Escherichia.coli.ETEC.H10407]_ETEC_RS26510	93.68	0	53.19	0	54.74	100	0	58.06	54.74
[Escherichia.coli.O127H6.E2348]_E2348C_RS13235	100	50.18	50.18	0	55.16	52.75	0	0	52.75
[Escherichia.coli.Nissle.1917]_ECOLIN_RS13610	0	98.07	100	0	97.13	97.11	0	0	96.78
[Escherichia.coli.ETEC.H10407]_ETEC_RS29780	0	93.33	93.33	0	72.13	100	0	0	98.36
[Escherichia.coli.ETEC.H10407]_ETEC_RS23540	0	94.8	0	0	98.4	98.4	0	0	94
[EcoliA]_EcoliAGL002593	0	0	0	0	0	99.79	0	100	99.79
[EcoliA]_EcoliAGL001270	0	0	0	0	0	96.72	0	100	96.72
[Escherichia.coli.ETEC.H10407]_ETEC_RS00845	0	0	0	0	0	100	0	92.8	100
[Escherichia.coli.ETEC.H10407]_ETEC_RS19495	0	0	97.33	0	0	100	0	100	99.56
[EcoliA]_EcoliAGL002733	0	0	96.08	0	0	99.35	0	100	100
[Escherichia.coli.ETEC.H10407]_ETEC_RS13500	0	99.33	98.65	0	98.88	100	0	99.77	100
[EcoliA]_EcoliAGL003487	0	0	98.01	0	98.26	99.5	0	100	99.5
[EcoliA]_EcoliAGL003034	0	0	0	100	0	100	0	100	100
[EcoliA]_EcoliAGL002269	0	0	0	100	0	100	0	100	100
[EcoliA]_EcoliAGL002871	0	0	0	96.74	0	98.91	0	100	94.02
[Escherichia.coli.ETEC.H10407]_ETEC_RS03950	0	0	0	87.54	0	100	0	96.54	100
[EcoliA]_EcoliAGL000015	0	0	0	83.21	0	98.28	0	100	97.3
[EcoliA]_EcoliAGL000014	0	0	0	79.01	0	90.08	0	100	90.08
[EcoliA]_EcoliAGL002103	96.05	0	0	97.37	0	100	0	100	96.38
[Escherichia.coli.ETEC.H10407]_ETEC_RS08240	0	0	0	100	0	100	0	0	100
[Escherichia.coli.ETEC.H10407]_ETEC_RS07045	0	0	0	99.01	0	100	0	0	100
[Escherichia.coli.ETEC.H10407]_ETEC_RS16500	0	0	0	97.87	0	100	0	0	100
[Escherichia.coli.O157H7.EC4115]_ECH74115_RS29870	0	0	0	100	0	96.13	0	0	97.58
[Escherichia.coli.ETEC.H10407]_ETEC_RS29915	0	0	0	95.24	0	100	0	0	95.24
[Escherichia.coli.ETEC.H10407]_ETEC_RS05760	96.04	0	0	98.02	0	100	0	0	100
[Escherichia.coli.ETEC.H10407]_ETEC_RS01385	0	0	0	98.86	0	100	0	100	0
[Escherichia.coli.ETEC.H10407]_ETEC_RS00100	0	0	0	98.86	0	100	0	100	0
[Escherichia.coli.ETEC.H10407]_ETEC_RS27305	0	0	0	96.97	0	100	0	98.15	0
[EcoliA]_EcoliAGL001771	0	0	0	97.74	0	66.67	0	100	0
[EcoliA]_EcoliAGL001958	97.89	0	0	98.95	0	98.95	0	100	0
[EcoliA]_EcoliAGL003216	91.11	0	0	100	0	91.11	0	100	0
[Escherichia.coli.O157H7.EC4115]_ECH74115_RS15400	56.33	55.7	0	100	0	56.96	0	56.05	0
[EcoliA]_EcoliAGL003325	72.97	0	97.3	72.97	0	94.59	100	100	0
[Escherichia.coli.ETEC.H10407]_ETEC_RS01115	73.85	0	54.69	66.15	0	66.15	67.69	66.15	0
[EcoliA]_EcoliAGL001767	98.86	0	98.86	98.29	0	99.43	0	100	0
[Escherichia.coli.K12.MG1655]_b1551	0	100	0	0	100	0	0	0	100
[Escherichia.coli.K12.MG1655]_b1555	0	99.03	0	0	100	0	0	0	100
[Escherichia.coli.K12.MG1655]_b1375	0	98.7	0	0	98.7	0	0	0	98.7
[Escherichia.coli.LF82]_LF82_RS05755	50	100	0	50	98.95	0	50	0	60.27
[Escherichia.coli.K12.MG1655]_b4541	0	94.29	0	99.05	98.1	0	0	0	100
[Escherichia.coli.K12.MG1655]_b4588	0	84.85	0	100	100	0	0	0	100
[Escherichia.coli.K12.MG1655]_b3220	0	97.07	0	73.07	90.81	0	0	0	100
[Escherichia.coli.K12.MG1655]_b1573	98.61	100	0	98.61	0	0	0	0	100
[Escherichia.coli.LF82]_LF82_RS25210	100	100	0	96.43	0	0	0	0	100
[Escherichia.coli.K12.MG1655]_b0559	0	91.18	0	100	0	0	0	0	100
[Escherichia.coli.K12.MG1655]_b4385	0	97.29	0	0	0	0	0	0	100
[Escherichia.coli.LF82]_LF82_RS04815	0	100	0	100	0	0	0	0	0
[Escherichia.coli.LF82]_LF82_RS04835	0	100	0	98.97	0	0	0	0	0
[Escherichia.coli.LF82]_LF82_RS04880	0	100	0	96.24	0	0	0	0	0
[Escherichia.coli.O157H7.EC4115]_ECH74115_RS17955	0	91.3	0	100	0	0	0	0	0
[Escherichia.coli.LF82]_LF82_RS01135	0	100	0	67.92	0	0	0	0	0
[Escherichia.coli.LF82]_LF82_RS05760	0	100	0	98.72	100	0	0	0	0
[Escherichia.coli.LF82]_LF82_RS04755	0	100	0	99.12	98.25	0	0	0	0
[Escherichia.coli.O7K1.CE10]_CE10_RS26580	0	93.54	0	93.63	100	0	0	0	0
[EcoliA]_EcoliAGL001323	0	99.1	0	0	0	0	0	100	0
[EcoliA]_EcoliAGL000380	0	98.85	0	0	0	0	0	100	0
[Escherichia.coli.LF82]_LF82_RS15445	0	100	0	0	0	0	0	89.66	0
[EcoliA]_EcoliAGL001325	0	57.83	0	0	0	0	0	100	0
[EcoliA]_EcoliAGL002166	0	51.38	51.38	0	0	0	0	100	0
[EcoliA]_EcoliAGL001780	0	54.94	0	0	0	0	55.17	100	0
[Escherichia.coli.LF82]_LF82_RS07950	0	100	0	0	72.25	0	0	100	0
[EcoliA]_EcoliAGL002740	0	97.99	99.25	0	0	0	0	100	100
[EcoliA]_EcoliAGL001718	0	97.66	98.05	0	0	0	0	100	100
[EcoliA]_EcoliAGL004367	0	100	0	0	0	0	0	100	98.98
[EcoliA]_EcoliAGL001733	0	96.91	0	100	0	100	0	100	98.97
[EcoliA]_EcoliAGL001734	0	98.48	0	98.48	0	100	0	100	98.48
[Escherichia.coli.O157H7.EC4115]_ECH74115_RS01665	0	80.84	0	100	0	0	91.19	89.27	91.19
[EcoliA]_EcoliAGL003069	0	97.44	0	99.8	0	0	0	100	99.8
[Escherichia.coli.ETEC.H10407]_ETEC_RS01445	0	0	0	0	98.63	100	0	0	0
[Escherichia.coli.ETEC.H10407]_ETEC_RS27785	0	0	0	0	98.31	100	0	0	0
[Escherichia.coli.ETEC.H10407]_ETEC_RS14450	0	0	0	0	98.97	100	0	0	0
[Escherichia.coli.ETEC.H10407]_ETEC_RS01650	0	0	0	0	99.16	98.89	0	0	0
[Escherichia.coli.ETEC.H10407]_ETEC_RS01660	0	0	0	0	98.59	98.59	0	0	0
[Escherichia.coli.ETEC.H10407]_ETEC_RS27810	0	0	0	0	100	100	0	0	0
[Escherichia.coli.ETEC.H10407]_ETEC_RS14280	0	0	0	0	100	100	0	0	0
[Escherichia.coli.ETEC.H10407]_ETEC_RS26120	0	0	0	0	99.49	100	0	0	0
[Escherichia.coli.ETEC.H10407]_ETEC_RS29320	0	0	0	0	97.67	100	0	0	0
[Escherichia.coli.ETEC.H10407]_ETEC_RS25505	0	0	0	0	97.3	100	0	0	0
[Escherichia.coli.ETEC.H10407]_ETEC_RS25515	0	0	0	0	96.88	100	0	0	0
[Escherichia.coli.ETEC.H10407]_ETEC_RS01665	0	0	0	0	97.73	98.01	0	0	0
[Escherichia.coli.ETEC.H10407]_ETEC_RS01655	0	0	0	0	96.15	97.8	0	0	0
[Escherichia.coli.ETEC.H10407]_ETEC_RS23660	0	0	0	0	93.64	100	0	0	0
[Escherichia.coli.ETEC.H10407]_ETEC_RS21350	0	0	0	0	93.54	100	0	0	0
[Escherichia.coli.ETEC.H10407]_ETEC_RS21230	0	0	0	0	93.95	100	0	0	0
[Escherichia.coli.ETEC.H10407]_ETEC_RS21360	0	0	0	0	95.13	100	0	0	0
[Escherichia.coli.ETEC.H10407]_ETEC_RS21365	0	0	0	0	94.67	100	0	0	0
[Escherichia.coli.O7K1.CE10]_CE10_RS29120	0	0	0	0	100	89.47	0	0	0
[Escherichia.coli.ETEC.H10407]_ETEC_RS25190	0	0	0	0	90.48	100	0	0	0
[Escherichia.coli.ETEC.H10407]_ETEC_RS21335	0	0	0	0	88.95	100	0	0	0
[Escherichia.coli.ETEC.H10407]_ETEC_RS30095	0	0	0	0	87.66	100	0	0	0
[Escherichia.coli.ETEC.H10407]_ETEC_RS21340	0	0	0	0	86.42	100	0	0	0
[Escherichia.coli.ETEC.H10407]_ETEC_RS25100	0	0	0	0	83.62	100	0	0	0
[Escherichia.coli.ETEC.H10407]_ETEC_RS01580	0	0	0	0	83.58	98.77	0	0	0
[Escherichia.coli.ETEC.H10407]_ETEC_RS23600	0	0	0	0	81.41	100	0	0	0
[Escherichia.coli.ETEC.H10407]_ETEC_RS15480	0	0	0	0	81.36	100	0	0	0
[Escherichia.coli.ETEC.H10407]_ETEC_RS26145	0	0	0	0	70	100	0	0	0
[Escherichia.coli.ETEC.H10407]_ETEC_RS01590	0	0	0	0	67.9	98.78	0	0	0
[Escherichia.coli.ETEC.H10407]_ETEC_RS01560	0	0	0	0	75	96.55	0	0	0
[Escherichia.coli.O7K1.CE10]_CE10_RS15010	0	0	0	0	100	76.09	0	0	0
[Escherichia.coli.O7K1.CE10]_CE10_RS27170	0	0	0	0	100	57.86	0	0	0
[Escherichia.coli.ETEC.H10407]_ETEC_RS01480	0	0	0	0	96.51	100	96.51	0	0
[Escherichia.coli.ETEC.H10407]_ETEC_RS01475	0	0	0	0	96.52	100	96.09	0	0
[Escherichia.coli.ETEC.H10407]_ETEC_RS16595	0	0	0	0	97.25	100	96.86	0	0
[Escherichia.coli.ETEC.H10407]_ETEC_RS16570	0	0	0	0	95.45	100	99.24	0	0
[Escherichia.coli.ETEC.H10407]_ETEC_RS25625	0	0	0	0	100	100	100	0	0
[Escherichia.coli.ETEC.H10407]_ETEC_RS23515	0	0	0	0	98.16	99.08	99.54	0	0
[Escherichia.coli.ETEC.H10407]_ETEC_RS01510	0	0	0	0	98.15	97.22	98.15	0	0
[Escherichia.coli.ETEC.H10407]_ETEC_RS30235	0	0	0	0	97.86	100	93.57	0	0
[Escherichia.coli.O7K1.CE10]_CE10_RS14885	0	0	0	0	100	95.76	93.83	0	0
[Escherichia.coli.ETEC.H10407]_ETEC_RS16585	0	0	0	0	90.29	100	99.23	0	0
[Escherichia.coli.ETEC.H10407]_ETEC_RS20835	0	0	0	0	87.14	100	88.57	0	0
[Escherichia.coli.ETEC.H10407]_ETEC_RS25570	0	0	0	0	81.08	100	77.03	0	0
[Escherichia.coli.O104H4.2011C]_O3K_10380	0	0	0	0	69.89	73.39	100	0	0
[Escherichia.coli.O7K1.CE10]_CE10_RS26435	0	0	0	0	100	60.79	80.84	0	0
[Escherichia.coli.ETEC.H10407]_ETEC_RS23710	0	0	0	97.56	98.78	98.78	100	0	0
[Escherichia.coli.ETEC.H10407]_ETEC_RS22020	0	0	0	95.97	98.66	100	98.66	0	0
[Escherichia.coli.ETEC.H10407]_ETEC_RS16600	0	0	0	100	100	100	98.84	0	0
[Escherichia.coli.ETEC.H10407]_ETEC_RS16555	0	0	0	99.59	95.9	100	97.95	0	0
[Escherichia.coli.ETEC.H10407]_ETEC_RS16605	0	0	0	97.74	96.83	100	96.38	0	0
[Escherichia.coli.ETEC.H10407]_ETEC_RS16575	0	0	0	95.18	95.18	100	95.78	0	0
[Escherichia.coli.ETEC.H10407]_ETEC_RS16580	0	0	0	95.45	92.78	100	94.85	0	0
[Escherichia.coli.ETEC.H10407]_ETEC_RS28505	0	0	0	98.45	91.71	100	93.78	0	0
[Escherichia.coli.ETEC.H10407]_ETEC_RS23385	0	0	0	94.11	93.54	100	90.72	0	0
[Escherichia.coli.ETEC.H10407]_ETEC_RS03525	0	0	0	91.84	91.84	100	100	0	0
[Escherichia.coli.ETEC.H10407]_ETEC_RS26125	0	0	0	95.65	92.75	100	63.77	0	0
[Escherichia.coli.ETEC.H10407]_ETEC_RS17475	0	0	97.59	96.37	95.38	98.35	97.24	0	0
[Escherichia.coli.ETEC.H10407]_ETEC_RS11610	0	0	55.38	90.48	90.48	100	89.06	0	0
[Escherichia.coli.ETEC.H10407]_ETEC_RS17435	0	0	94.12	55.38	55.13	95.35	91.18	0	0
[Escherichia.coli.ETEC.H10407]_ETEC_RS23535	0	0	69.18	0	99.7	99.7	99.4	0	0
[Escherichia.coli.O104H4.2011C]_O3K_10375	0	0	78.12	0	94.57	94.57	100	0	0
[Escherichia.coli.ETEC.H10407]_ETEC_RS17450	0	0	96.41	0	95.04	100	94.52	0	0
[Escherichia.coli.Nissle.1917]_ECOLIN_RS16855	0	0	97.1	0	66.23	89.61	89.61	0	0
[Escherichia.coli.O104H4.2011C]_O3K_04090	81.82	0	87.88	0	87.88	93.33	100	0	0
[Escherichia.coli.Nissle.1917]_ECOLIN_RS16590	0	0	100	0	100	0	0	0	0
[Escherichia.coli.Nissle.1917]_ECOLIN_RS13605	0	0	100	0	100	0	0	0	0
[Escherichia.coli.Nissle.1917]_ECOLIN_RS16610	0	0	100	0	100	0	0	0	0
[Escherichia.coli.Nissle.1917]_ECOLIN_RS16615	0	0	100	0	100	0	0	0	0
[Escherichia.coli.Nissle.1917]_ECOLIN_RS16620	0	0	100	0	100	0	0	0	0
[Escherichia.coli.Nissle.1917]_ECOLIN_RS16630	0	0	100	0	100	0	0	0	0
[Escherichia.coli.Nissle.1917]_ECOLIN_RS16635	0	0	100	0	100	0	0	0	0
[Escherichia.coli.Nissle.1917]_ECOLIN_RS16680	0	0	100	0	100	0	0	0	0
[Escherichia.coli.Nissle.1917]_ECOLIN_RS26755	0	0	100	0	100	0	0	0	0
[Escherichia.coli.Nissle.1917]_ECOLIN_RS26885	0	0	100	0	100	0	0	0	0
[Escherichia.coli.Nissle.1917]_ECOLIN_RS28880	0	0	100	0	100	0	0	0	0
[Escherichia.coli.Nissle.1917]_ECOLIN_RS29070	0	0	100	0	100	0	0	0	0
[Escherichia.coli.Nissle.1917]_ECOLIN_RS29380	0	0	100	0	100	0	0	0	0
[Escherichia.coli.Nissle.1917]_ECOLIN_RS30735	0	0	100	0	100	0	0	0	0
[Escherichia.coli.Nissle.1917]_ECOLIN_RS11695	0	0	100	0	99.69	0	0	0	0
[Escherichia.coli.Nissle.1917]_ECOLIN_RS16605	0	0	100	0	99.46	0	0	0	0
[Escherichia.coli.Nissle.1917]_ECOLIN_RS16625	0	0	100	0	99.21	0	0	0	0
[Escherichia.coli.O7K1.CE10]_CE10_RS18015	0	0	98.2	0	100	0	0	0	0
[Escherichia.coli.Nissle.1917]_ECOLIN_RS29140	0	0	100	0	98.55	0	0	0	0
[Escherichia.coli.Nissle.1917]_ECOLIN_RS13595	0	0	100	0	98.54	0	0	0	0
[Escherichia.coli.Nissle.1917]_ECOLIN_RS16600	0	0	100	0	98.84	0	0	0	0
[Escherichia.coli.Nissle.1917]_ECOLIN_RS19660	0	0	100	0	97.99	0	0	0	0
[Escherichia.coli.Nissle.1917]_ECOLIN_RS05810	0	0	100	0	97.56	0	0	0	0
[Escherichia.coli.O7K1.CE10]_CE10_RS00715	0	0	92.31	0	100	0	0	0	0
[Escherichia.coli.Nissle.1917]_ECOLIN_RS05730	0	0	93.99	0	94.54	0	0	0	0
[Escherichia.coli.Nissle.1917]_ECOLIN_RS24000	0	0	100	0	94.81	0	0	0	0
[Escherichia.coli.Nissle.1917]_ECOLIN_RS06555	0	0	100	0	90.55	0	0	0	0
[Escherichia.coli.Nissle.1917]_ECOLIN_RS05685	0	0	80.77	0	80.77	0	0	0	0
[Escherichia.coli.O7K1.CE10]_CE10_RS05305	0	0	57.42	0	100	0	0	0	0
[Escherichia.coli.Nissle.1917]_ECOLIN_RS21010	0	0	100	0	71.93	0	0	0	0
[Escherichia.coli.Nissle.1917]_ECOLIN_RS27655	0	0	100	0	71.11	0	0	0	0
[Escherichia.coli.Nissle.1917]_ECOLIN_RS11315	0	0	100	0	53.91	0	0	0	0
[Escherichia.coli.Nissle.1917]_ECOLIN_RS16710	0	0	100	0	99.75	0	99.5	0	0
[Escherichia.coli.Nissle.1917]_ECOLIN_RS16700	0	0	100	0	99.68	0	99.37	0	0
[Escherichia.coli.Nissle.1917]_ECOLIN_RS11685	0	0	100	0	100	0	99.5	0	0
[Escherichia.coli.Nissle.1917]_ECOLIN_RS16705	0	0	100	0	100	0	99.16	0	0
[Escherichia.coli.Nissle.1917]_ECOLIN_RS16695	0	0	100	0	100	0	99.14	0	0
[Escherichia.coli.Nissle.1917]_ECOLIN_RS11690	0	0	100	0	100	0	99.21	0	0
[Escherichia.coli.Nissle.1917]_ECOLIN_RS31065	0	0	100	0	99.27	0	98.54	0	0
[Escherichia.coli.Nissle.1917]_ECOLIN_RS11700	0	0	100	0	96.65	0	99.71	0	0
[Escherichia.coli.O104H4.2011C]_O3K_23070	0	0	97.3	0	97.88	0	100	0	0
[Escherichia.coli.Nissle.1917]_ECOLIN_RS16685	0	0	100	0	99.86	0	89.88	0	0
[Escherichia.coli.Nissle.1917]_ECOLIN_RS26675	0	0	100	0	100	0	83.62	55.08	0
[Escherichia.coli.Nissle.1917]_ECOLIN_RS28670	0	0	100	100	100	0	0	0	0
[Escherichia.coli.Nissle.1917]_ECOLIN_RS11645	0	0	100	99.86	100	0	0	0	0
[Escherichia.coli.Nissle.1917]_ECOLIN_RS19655	0	0	100	98.75	98.5	0	0	0	0
[Escherichia.coli.Nissle.1917]_ECOLIN_RS06675	0	0	100	98.33	96.67	0	0	0	0
[Escherichia.coli.Nissle.1917]_ECOLIN_RS28675	0	0	100	96	100	0	0	0	0
[Escherichia.coli.Nissle.1917]_ECOLIN_RS06600	0	0	100	89.25	84.95	0	0	0	0
[Escherichia.coli.Nissle.1917]_ECOLIN_RS06560	0	0	100	90.36	81.18	0	0	0	0
[Escherichia.coli.Nissle.1917]_ECOLIN_RS16645	0	0	100	99.43	99.57	0	99.28	0	0
[Escherichia.coli.Nissle.1917]_ECOLIN_RS30870	0	0	100	98.65	87.5	0	98.65	0	0
[Escherichia.coli.O104H4.2011C]_O3K_09445	0	0	92.44	99.56	69.38	0	97.8	0	0
[Escherichia.coli.Nissle.1917]_ECOLIN_RS06550	0	0	100	95.96	72.73	0	53.12	0	0
[Escherichia.coli.Nissle.1917]_ECOLIN_RS10665	0	0	100	51.25	50	0	50	0	0
[Escherichia.coli.ETEC.H10407]_ETEC_RS10695	0	0	0	100	0	100	0	0	0
[Escherichia.coli.ETEC.H10407]_ETEC_RS03425	0	0	0	100	0	100	0	0	0
[Escherichia.coli.ETEC.H10407]_ETEC_RS28250	0	0	0	100	0	100	0	0	0
[Escherichia.coli.ETEC.H10407]_ETEC_RS28520	0	0	0	100	0	100	0	0	0
[Escherichia.coli.ETEC.H10407]_ETEC_RS29045	0	0	0	100	0	100	0	0	0
[Escherichia.coli.ETEC.H10407]_ETEC_RS26650	0	0	0	99.48	0	100	0	0	0
[Escherichia.coli.ETEC.H10407]_ETEC_RS23715	0	0	0	99.45	0	100	0	0	0
[Escherichia.coli.ETEC.H10407]_ETEC_RS26655	0	0	0	99.38	0	100	0	0	0
[Escherichia.coli.ETEC.H10407]_ETEC_RS20875	0	0	0	99.31	0	100	0	0	0
[Escherichia.coli.ETEC.H10407]_ETEC_RS27315	0	0	0	98.63	0	100	0	0	0
[Escherichia.coli.ETEC.H10407]_ETEC_RS22540	0	0	0	98.63	0	100	0	0	0
[Escherichia.coli.ETEC.H10407]_ETEC_RS10700	0	0	0	98.61	0	100	0	0	0
[Escherichia.coli.ETEC.H10407]_ETEC_RS10715	0	0	0	98.51	0	100	0	0	0
[Escherichia.coli.ETEC.H10407]_ETEC_RS10705	0	0	0	98.51	0	100	0	0	0
[Escherichia.coli.ETEC.H10407]_ETEC_RS10710	0	0	0	98.53	0	100	0	0	0
[Escherichia.coli.ETEC.H10407]_ETEC_RS28850	0	0	0	98.97	0	100	0	0	0
[Escherichia.coli.ETEC.H10407]_ETEC_RS06530	0	0	0	98.85	0	100	0	0	0
[Escherichia.coli.O157H7.EC4115]_ECH74115_RS31985	0	0	0	100	0	98.08	0	0	0
[Escherichia.coli.ETEC.H10407]_ETEC_RS28420	0	0	0	97.3	0	100	0	0	0
[Escherichia.coli.ETEC.H10407]_ETEC_RS10925	0	0	0	97.2	0	100	0	0	0
[Escherichia.coli.ETEC.H10407]_ETEC_RS06535	0	0	0	97.5	0	100	0	0	0
[Escherichia.coli.ETEC.H10407]_ETEC_RS29855	0	0	0	96.67	0	100	0	0	0
[Escherichia.coli.ETEC.H10407]_ETEC_RS29650	0	0	0	96.3	0	100	0	0	0
[Escherichia.coli.ETEC.H10407]_ETEC_RS27655	0	0	0	96.05	0	100	0	0	0
[Escherichia.coli.ETEC.H10407]_ETEC_RS06555	0	0	0	95.76	0	100	0	0	0
[Escherichia.coli.ETEC.H10407]_ETEC_RS23450	0	0	0	95.7	0	100	0	0	0
[Escherichia.coli.O157H7.EC4115]_ECH74115_RS00220	0	0	0	100	0	96.1	0	0	0
[Escherichia.coli.O157H7.EC4115]_ECH74115_RS29970	0	0	0	100	0	95.51	0	0	0
[Escherichia.coli.ETEC.H10407]_ETEC_RS28305	0	0	0	95	0	100	0	0	0
[Escherichia.coli.ETEC.H10407]_ETEC_RS27685	0	0	0	94.92	0	100	0	0	0
[Escherichia.coli.ETEC.H10407]_ETEC_RS24155	0	0	0	94.37	0	100	0	0	0
[Escherichia.coli.ETEC.H10407]_ETEC_RS11735	0	0	0	94.05	0	100	0	0	0
[Escherichia.coli.ETEC.H10407]_ETEC_RS29325	0	0	0	92.19	0	100	0	0	0
[Escherichia.coli.ETEC.H10407]_ETEC_RS28155	0	0	0	88.33	0	100	0	0	0
[Escherichia.coli.ETEC.H10407]_ETEC_RS27415	0	0	0	87.18	0	100	0	0	0
[Escherichia.coli.O157H7.EC4115]_ECH74115_RS19525	0	0	0	100	0	60.85	0	0	0
[Escherichia.coli.O157H7.EC4115]_ECH74115_RS11215	0	0	0	96.36	0	54	0	0	0
[Escherichia.coli.O157H7.EC4115]_ECH74115_RS10310	0	0	0	100	0	77.58	0	0	0
[Escherichia.coli.ETEC.H10407]_ETEC_RS28400	0	0	0	54.31	0	100	0	0	0
[Escherichia.coli.ETEC.H10407]_ETEC_RS15410	0	0	0	53.26	0	100	0	0	0
[Escherichia.coli.ETEC.H10407]_ETEC_RS29840	0	0	0	64.16	0	100	0	0	0
[Escherichia.coli.ETEC.H10407]_ETEC_RS26580	0	0	0	77.78	0	100	0	0	0
[Escherichia.coli.ETEC.H10407]_ETEC_RS14805	0	0	0	75	0	78.02	0	0	0
[Escherichia.coli.ETEC.H10407]_ETEC_RS16560	0	0	0	100	97.27	100	0	0	0
[Escherichia.coli.ETEC.H10407]_ETEC_RS12060	0	0	0	100	97.14	100	0	0	0
[Escherichia.coli.O157H7.EC4115]_ECH74115_RS33035	0	0	0	100	95.51	98.88	0	0	0
[Escherichia.coli.ETEC.H10407]_ETEC_RS27660	0	0	0	98	98	100	0	0	0
[Escherichia.coli.ETEC.H10407]_ETEC_RS07885	0	0	0	98.44	96.88	100	0	0	0
[Escherichia.coli.ETEC.H10407]_ETEC_RS27545	0	0	0	100	100	100	0	0	0
[Escherichia.coli.ETEC.H10407]_ETEC_RS16565	0	0	0	100	100	100	0	0	0
[Escherichia.coli.ETEC.H10407]_ETEC_RS28910	0	0	0	100	100	100	0	0	0
[Escherichia.coli.O7K1.CE10]_CE10_RS27160	0	0	0	98.04	100	97.39	0	0	0
[Escherichia.coli.ETEC.H10407]_ETEC_RS07665	0	0	0	96.97	100	100	0	0	0
[Escherichia.coli.ETEC.H10407]_ETEC_RS21510	0	0	0	96.15	98.08	100	0	0	0
[Escherichia.coli.ETEC.H10407]_ETEC_RS21505	0	0	0	93.75	98.96	100	0	0	0
[Escherichia.coli.ETEC.H10407]_ETEC_RS00560	0	0	0	89.04	89.19	100	0	0	0
[Escherichia.coli.O7K1.CE10]_CE10_RS28385	0	0	0	86.11	100	84.72	0	0	0
[Escherichia.coli.ETEC.H10407]_ETEC_RS01705	0	0	0	99.19	51.63	100	0	0	0
[Escherichia.coli.ETEC.H10407]_ETEC_RS17265	0	0	100	100	0	100	0	0	0
[Escherichia.coli.ETEC.H10407]_ETEC_RS17300	0	0	99.76	100	0	100	0	0	0
[Escherichia.coli.ETEC.H10407]_ETEC_RS17290	0	0	99.35	99.35	0	100	0	0	0
[Escherichia.coli.ETEC.H10407]_ETEC_RS17295	0	0	98.77	99.59	0	100	0	0	0
[Escherichia.coli.ETEC.H10407]_ETEC_RS17270	0	0	98.01	98.51	0	100	0	0	0
[Escherichia.coli.ETEC.H10407]_ETEC_RS17285	0	0	98.46	97.94	0	100	0	0	0
[Escherichia.coli.ETEC.H10407]_ETEC_RS17275	0	0	96.24	97.8	0	100	0	0	0
[Escherichia.coli.ETEC.H10407]_ETEC_RS17280	0	0	95.88	97.94	0	100	0	0	0
[Escherichia.coli.ETEC.H10407]_ETEC_RS17235	0	0	100	96.47	0	100	0	0	0
[Escherichia.coli.ETEC.H10407]_ETEC_RS17260	0	0	99.28	96.42	0	100	0	0	0
[Escherichia.coli.ETEC.H10407]_ETEC_RS17240	0	0	100	95.18	0	100	0	0	0
[Escherichia.coli.ETEC.H10407]_ETEC_RS17225	0	0	99.19	92.34	0	100	0	0	0
[Escherichia.coli.O157H7.EC4115]_ECH74115_RS23835	0	0	94.32	100	0	94.32	0	0	0
[Escherichia.coli.ETEC.H10407]_ETEC_RS17255	0	0	100	71.79	0	100	0	0	0
[Escherichia.coli.ETEC.H10407]_ETEC_RS17215	0	0	99.22	65.12	0	100	0	0	0
[Escherichia.coli.ETEC.H10407]_ETEC_RS17245	0	0	100	80.83	0	100	0	0	0
[Escherichia.coli.ETEC.H10407]_ETEC_RS21325	0	0	84.71	75.15	0	100	0	0	0
[Escherichia.coli.ETEC.H10407]_ETEC_RS21315	0	0	85.51	97.1	0	100	96.14	0	0
[Escherichia.coli.O104H4.2011C]_O3K_15785	0	0	60.32	60.32	0	60.32	56.39	0	0
[Escherichia.coli.Nissle.1917]_ECOLIN_RS06595	0	0	100	97.78	0	0	0	0	0
[Escherichia.coli.Nissle.1917]_ECOLIN_RS05360	0	0	100	97.69	0	0	0	0	0
[Escherichia.coli.Nissle.1917]_ECOLIN_RS06545	0	0	100	97.4	0	0	0	0	0
[Escherichia.coli.Nissle.1917]_ECOLIN_RS05665	0	0	98.41	96.83	0	0	0	0	0
[Escherichia.coli.Nissle.1917]_ECOLIN_RS06585	0	0	100	99.1	0	0	0	0	0
[Escherichia.coli.Nissle.1917]_ECOLIN_RS29085	0	0	100	98.36	0	0	0	0	0
[Escherichia.coli.Nissle.1917]_ECOLIN_RS05375	0	0	100	100	0	0	0	0	0
[Escherichia.coli.Nissle.1917]_ECOLIN_RS05380	0	0	100	95.01	0	0	0	0	0
[Escherichia.coli.Nissle.1917]_ECOLIN_RS06580	0	0	100	94.87	0	0	0	0	0
[Escherichia.coli.Nissle.1917]_ECOLIN_RS06590	0	0	100	94.16	0	0	0	0	0
[Escherichia.coli.Nissle.1917]_ECOLIN_RS01555	0	0	96.05	96.71	0	0	0	0	0
[Escherichia.coli.O157H7.EC4115]_ECH74115_RS30390	0	0	92.42	100	0	0	0	0	0
[Escherichia.coli.Nissle.1917]_ECOLIN_RS26340	0	0	100	90.26	0	0	0	0	0
[Escherichia.coli.Nissle.1917]_ECOLIN_RS26305	0	0	100	88.18	0	0	0	0	0
[Escherichia.coli.O157H7.EC4115]_ECH74115_RS28705	0	0	83.51	100	0	0	0	0	0
[Escherichia.coli.O157H7.EC4115]_ECH74115_RS28680	0	0	79.25	100	0	0	0	0	0
[Escherichia.coli.O157H7.EC4115]_ECH74115_RS07315	0	0	66.67	100	0	0	0	0	0
[Escherichia.coli.Nissle.1917]_ECOLIN_RS06575	0	0	100	67.65	0	0	0	0	0
[Escherichia.coli.Nissle.1917]_ECOLIN_RS10495	0	0	100	62.96	0	0	0	0	0
[Escherichia.coli.ETEC.H10407]_ETEC_RS25265	0	0	98.44	100	100	100	0	0	0
[Escherichia.coli.ETEC.H10407]_ETEC_RS25250	0	0	97.06	99.02	99.02	100	0	0	0
[Escherichia.coli.ETEC.H10407]_ETEC_RS29295	0	0	100	97.62	95.24	100	0	0	0
[Escherichia.coli.ETEC.H10407]_ETEC_RS27630	97.1	0	97.1	100	97.1	100	0	0	0
[Escherichia.coli.ETEC.H10407]_ETEC_RS29705	90	0	85.71	95.71	95.71	100	0	0	0
[EcoliA]_EcoliAGL001692	0	0	100	100	100	100	0	100	0
[Escherichia.coli.ETEC.H10407]_ETEC_RS27580	0	97.44	97.44	100	97.44	100	0	0	0
[Escherichia.coli.ETEC.H10407]_ETEC_RS10175	0	95.6	95.6	97.8	97.8	100	0	0	0
[Escherichia.coli.ETEC.H10407]_ETEC_RS29090	0	100	100	100	100	100	0	0	0
[Escherichia.coli.ETEC.H10407]_ETEC_RS30015	0	97.26	0	97.26	97.26	100	0	0	0
[Escherichia.coli.ETEC.H10407]_ETEC_RS29080	0	88.89	0	100	100	100	0	0	0
[Escherichia.coli.ETEC.H10407]_ETEC_RS14225	100	0	0	0	90.3	100	0	0	0
[Escherichia.coli.ETEC.H10407]_ETEC_RS14360	100	0	0	0	88.24	100	0	0	0
[Escherichia.coli.ETEC.H10407]_ETEC_RS14315	95.15	0	0	0	88.58	100	0	0	0
[Escherichia.coli.ETEC.H10407]_ETEC_RS14210	89.38	0	0	0	87.5	100	0	0	0
[Escherichia.coli.ETEC.H10407]_ETEC_RS14355	89.57	0	0	0	87.3	100	0	0	0
[Escherichia.coli.ETEC.H10407]_ETEC_RS14290	91.87	0	0	0	93.69	100	0	0	0
[Escherichia.coli.ETEC.H10407]_ETEC_RS14220	97.06	0	0	0	82.35	100	0	0	0
[Escherichia.coli.ETEC.H10407]_ETEC_RS14375	97.97	0	0	0	80.45	100	0	0	0
[Escherichia.coli.ETEC.H10407]_ETEC_RS14295	95.83	0	0	0	78.17	100	0	0	0
[Escherichia.coli.ETEC.H10407]_ETEC_RS14385	86.61	0	0	0	79.46	100	0	0	0
[Escherichia.coli.O127H6.E2348]_E2348C_RS14725	100	0	0	0	80.69	82.07	0	0	0
[Escherichia.coli.O127H6.E2348]_E2348C_RS14870	100	0	0	0	80.72	79.52	0	0	0
[Escherichia.coli.O127H6.E2348]_E2348C_RS14830	100	0	0	0	76.32	76.32	0	0	0
[Escherichia.coli.O127H6.E2348]_E2348C_RS14735	100	0	0	0	75.32	76.19	0	0	0
[Escherichia.coli.O127H6.E2348]_E2348C_RS14670	100	0	0	0	85.88	87.06	0	0	0
[Escherichia.coli.ETEC.H10407]_ETEC_RS14310	91.56	0	0	0	61.04	100	0	0	0
[Escherichia.coli.ETEC.H10407]_ETEC_RS14305	73.89	0	0	0	77.65	100	0	0	0
[Escherichia.coli.ETEC.H10407]_ETEC_RS14430	84.29	0	0	0	99.62	100	0	0	0
[Escherichia.coli.ETEC.H10407]_ETEC_RS14340	83.84	0	0	0	99.39	100	0	0	0
[Escherichia.coli.ETEC.H10407]_ETEC_RS14320	84.58	0	0	0	98.51	100	0	0	0
[Escherichia.coli.ETEC.H10407]_ETEC_RS14495	88.25	0	0	0	98.32	100	0	0	0
[Escherichia.coli.ETEC.H10407]_ETEC_RS06965	82.98	0	0	0	91.49	100	0	0	0
[Escherichia.coli.ETEC.H10407]_ETEC_RS14475	81.71	0	0	0	100	100	0	0	0
[Escherichia.coli.ETEC.H10407]_ETEC_RS14435	79.48	0	0	0	98.89	100	0	0	0
[Escherichia.coli.ETEC.H10407]_ETEC_RS14440	75.76	0	0	0	98.48	100	0	0	0
[Escherichia.coli.ETEC.H10407]_ETEC_RS14425	74.34	0	0	0	95.96	100	0	0	0
[Escherichia.coli.ETEC.H10407]_ETEC_RS14325	67.29	0	0	0	99.07	100	0	0	0
[Escherichia.coli.O7K1.CE10]_CE10_RS15125	87.82	0	0	0	100	76.77	0	0	0
[Escherichia.coli.O7K1.CE10]_CE10_RS15040	81.94	0	0	0	100	82.18	0	0	0
[Escherichia.coli.O7K1.CE10]_CE10_RS14985	81.25	0	0	0	100	65.69	0	0	0
[Escherichia.coli.O127H6.E2348]_E2348C_RS07390	100	0	0	0	100	60.18	0	0	0
[Escherichia.coli.O127H6.E2348]_E2348C_RS12805	100	95.38	0	0	95.08	95.08	0	0	0
[Escherichia.coli.ETEC.H10407]_ETEC_RS26090	81.91	81.91	0	0	81.91	100	0	0	0
[Escherichia.coli.O127H6.E2348]_E2348C_RS07400	100	0	0	0	100	0	0	0	0
[Escherichia.coli.O127H6.E2348]_E2348C_RS06270	100	0	0	0	100	0	0	0	0
[Escherichia.coli.O127H6.E2348]_E2348C_RS07405	100	0	0	0	100	0	0	0	0
[Escherichia.coli.O127H6.E2348]_E2348C_RS25935	100	0	0	0	100	0	0	0	0
[Escherichia.coli.O127H6.E2348]_E2348C_RS25940	100	0	0	0	100	0	0	0	0
[Escherichia.coli.O127H6.E2348]_E2348C_RS16305	100	0	0	0	99.8	0	0	0	0
[Escherichia.coli.O127H6.E2348]_E2348C_RS16310	100	0	0	0	99.78	0	0	0	0
[Escherichia.coli.O127H6.E2348]_E2348C_RS16320	100	0	0	0	99.7	0	0	0	0
[Escherichia.coli.O127H6.E2348]_E2348C_RS25930	100	0	0	0	99.69	0	0	0	0
[Escherichia.coli.O127H6.E2348]_E2348C_RS06265	100	0	0	0	99.41	0	0	0	0
[Escherichia.coli.O127H6.E2348]_E2348C_RS25925	100	0	0	0	99.3	0	0	0	0
[Escherichia.coli.O127H6.E2348]_E2348C_RS16315	100	0	0	0	98.93	0	0	0	0
[Escherichia.coli.O127H6.E2348]_E2348C_RS07385	100	0	0	0	97.83	0	0	0	0
[Escherichia.coli.O127H6.E2348]_E2348C_RS04395	100	0	0	0	97.6	0	0	0	0
[Escherichia.coli.O127H6.E2348]_E2348C_RS19250	100	0	0	0	96.23	0	0	0	0
[Escherichia.coli.O7K1.CE10]_CE10_RS21570	94.67	0	0	0	100	0	0	0	0
[Escherichia.coli.O127H6.E2348]_E2348C_RS26655	100	0	0	0	91.57	0	0	0	0
[Escherichia.coli.O127H6.E2348]_E2348C_RS04290	100	0	0	0	89.55	0	0	0	0
[Escherichia.coli.O127H6.E2348]_E2348C_RS20860	100	0	0	0	94.04	0	0	0	0
[Escherichia.coli.O127H6.E2348]_E2348C_RS04285	100	0	0	0	82.54	0	0	0	0
[Escherichia.coli.O127H6.E2348]_E2348C_RS27395	100	0	0	0	68.57	0	0	0	0
[Escherichia.coli.O127H6.E2348]_E2348C_RS14745	100	0	0	0	64.29	64.29	0	0	0
[Escherichia.coli.O127H6.E2348]_E2348C_RS14720	100	0	0	0	60.36	59.46	0	0	0
[Escherichia.coli.O127H6.E2348]_E2348C_RS14845	100	0	0	0	50.51	50.51	0	0	0
[Escherichia.coli.ETEC.H10407]_ETEC_RS26250	99.03	0	0	0	0	100	0	0	0
[Escherichia.coli.ETEC.H10407]_ETEC_RS14850	98.97	0	0	0	0	100	0	0	0
[Escherichia.coli.ETEC.H10407]_ETEC_RS14880	99.22	0	0	0	0	100	0	0	0
[Escherichia.coli.ETEC.H10407]_ETEC_RS14855	98.64	0	0	0	0	100	0	0	0
[Escherichia.coli.ETEC.H10407]_ETEC_RS29340	98.63	0	0	0	0	100	0	0	0
[Escherichia.coli.ETEC.H10407]_ETEC_RS14900	98.72	0	0	0	0	100	0	0	0
[Escherichia.coli.ETEC.H10407]_ETEC_RS14925	100	0	0	0	0	100	0	0	0
[Escherichia.coli.ETEC.H10407]_ETEC_RS14810	100	0	0	0	0	100	0	0	0
[Escherichia.coli.ETEC.H10407]_ETEC_RS26095	100	0	0	0	0	100	0	0	0
[Escherichia.coli.ETEC.H10407]_ETEC_RS28410	100	0	0	0	0	100	0	0	0
[Escherichia.coli.ETEC.H10407]_ETEC_RS26215	98.25	0	0	0	0	100	0	0	0
[Escherichia.coli.ETEC.H10407]_ETEC_RS14815	98.25	0	0	0	0	100	0	0	0
[Escherichia.coli.ETEC.H10407]_ETEC_RS14905	98.21	0	0	0	0	100	0	0	0
[Escherichia.coli.ETEC.H10407]_ETEC_RS14875	98.4	0	0	0	0	100	0	0	0
[Escherichia.coli.ETEC.H10407]_ETEC_RS26240	97.93	0	0	0	0	100	0	0	0
[Escherichia.coli.ETEC.H10407]_ETEC_RS14910	97.54	0	0	0	0	100	0	0	0
[Escherichia.coli.ETEC.H10407]_ETEC_RS14820	97.44	0	0	0	0	100	0	0	0
[Escherichia.coli.ETEC.H10407]_ETEC_RS26235	97.68	0	0	0	0	100	0	0	0
[Escherichia.coli.ETEC.H10407]_ETEC_RS14890	97.04	0	0	0	0	100	0	0	0
[Escherichia.coli.ETEC.H10407]_ETEC_RS14845	97	0	0	0	0	100	0	0	0
[Escherichia.coli.ETEC.H10407]_ETEC_RS28105	96.61	0	0	0	0	100	0	0	0
[Escherichia.coli.ETEC.H10407]_ETEC_RS26220	96.39	0	0	0	0	100	0	0	0
[Escherichia.coli.ETEC.H10407]_ETEC_RS14885	95.65	0	0	0	0	100	0	0	0
[Escherichia.coli.ETEC.H10407]_ETEC_RS14825	95.6	0	0	0	0	100	0	0	0
[Escherichia.coli.ETEC.H10407]_ETEC_RS14840	95.75	0	0	0	0	100	0	0	0
[Escherichia.coli.ETEC.H10407]_ETEC_RS14920	95.43	0	0	0	0	100	0	0	0
[Escherichia.coli.ETEC.H10407]_ETEC_RS26245	94.68	0	0	0	0	100	0	0	0
[Escherichia.coli.ETEC.H10407]_ETEC_RS14865	94.52	0	0	0	0	100	0	0	0
[Escherichia.coli.ETEC.H10407]_ETEC_RS12165	94.25	0	0	0	0	100	0	0	0
[Escherichia.coli.ETEC.H10407]_ETEC_RS14870	93.96	0	0	0	0	100	0	0	0
[Escherichia.coli.ETEC.H10407]_ETEC_RS14465	92.31	0	0	0	0	100	0	0	0
[Escherichia.coli.ETEC.H10407]_ETEC_RS12160	92.31	0	0	0	0	100	0	0	0
[Escherichia.coli.ETEC.H10407]_ETEC_RS26100	92.06	0	0	0	0	100	0	0	0
[Escherichia.coli.ETEC.H10407]_ETEC_RS14860	93.33	0	0	0	0	100	0	0	0
[Escherichia.coli.ETEC.H10407]_ETEC_RS26225	89.74	0	0	0	0	100	0	0	0
[Escherichia.coli.ETEC.H10407]_ETEC_RS26255	87.6	0	0	0	0	100	0	0	0
[Escherichia.coli.O127H6.E2348]_E2348C_RS25735	100	0	0	0	0	84.1	0	0	0
[Escherichia.coli.O127H6.E2348]_E2348C_RS11925	100	0	0	0	0	83.25	0	0	0
[Escherichia.coli.O127H6.E2348]_E2348C_RS13435	100	0	0	0	0	88.12	0	0	0
[Escherichia.coli.ETEC.H10407]_ETEC_RS14835	68.63	0	0	0	0	100	0	0	0
[Escherichia.coli.ETEC.H10407]_ETEC_RS23565	68.13	0	0	0	0	100	0	0	0
[Escherichia.coli.ETEC.H10407]_ETEC_RS14930	67.21	0	0	0	0	100	0	0	0
[Escherichia.coli.ETEC.H10407]_ETEC_RS11685	63.71	0	0	0	0	100	0	0	0
[Escherichia.coli.ETEC.H10407]_ETEC_RS14470	62.8	0	0	0	0	100	0	0	0
[Escherichia.coli.ETEC.H10407]_ETEC_RS01550	76.15	0	0	0	0	100	0	0	0
[Escherichia.coli.ETEC.H10407]_ETEC_RS29500	75.51	0	0	0	0	100	0	0	0
[Escherichia.coli.ETEC.H10407]_ETEC_RS06645	60	0	0	0	0	50	0	0	0
[Escherichia.coli.ETEC.H10407]_ETEC_RS26060	77.27	75.45	0	0	0	100	0	0	0
[Escherichia.coli.ETEC.H10407]_ETEC_RS06495	100	0	0	100	0	100	0	0	0
[Escherichia.coli.ETEC.H10407]_ETEC_RS06490	99.73	0	0	99.73	0	100	0	0	0
[Escherichia.coli.ETEC.H10407]_ETEC_RS28960	97.65	0	0	100	0	100	0	0	0
[Escherichia.coli.ETEC.H10407]_ETEC_RS26350	98.01	0	0	98.23	0	100	0	0	0
[Escherichia.coli.ETEC.H10407]_ETEC_RS10760	99.17	0	0	96.69	0	100	0	0	0
[Escherichia.coli.ETEC.H10407]_ETEC_RS25000	93.33	0	0	96.67	0	100	0	0	0
[Escherichia.coli.ETEC.H10407]_ETEC_RS30045	91.8	0	0	96.72	0	100	0	0	0
[Escherichia.coli.ETEC.H10407]_ETEC_RS26345	86.08	0	0	96.79	0	100	0	0	0
[Escherichia.coli.ETEC.H10407]_ETEC_RS29485	86.05	0	0	81.4	0	100	0	0	0
[Escherichia.coli.O127H6.E2348]_E2348C_RS26040	100	0	0	81.48	0	85.71	0	0	0
[Escherichia.coli.O127H6.E2348]_E2348C_RS27275	100	0	0	75.41	0	80.33	0	0	0
[Escherichia.coli.O127H6.E2348]_E2348C_RS28100	100	0	0	100	0	77.92	0	0	0
[Escherichia.coli.O157H7.EC4115]_ECH74115_RS11245	73.89	0	0	100	0	74.44	0	0	0
[Escherichia.coli.ETEC.H10407]_ETEC_RS04290	100	98.61	0	100	100	100	100	0	0
[Escherichia.coli.ETEC.H10407]_ETEC_RS04295	98.18	98.18	0	89.09	98.18	100	100	0	0
[Escherichia.coli.ETEC.H10407]_ETEC_RS04585	89.45	97.49	0	93.97	97.49	91.46	98.99	0	0
[Escherichia.coli.ETEC.H10407]_ETEC_RS06540	86.52	100	0	82.27	86.52	100	86.52	0	0
[Escherichia.coli.O104H4.2011C]_O3K_17765	63.46	95	0	96.67	92.31	95	100	0	0
[Escherichia.coli.O104H4.2011C]_O3K_14275	84.03	60	0	93.55	79.34	86.78	100	0	0
[Escherichia.coli.O104H4.2011C]_O3K_14300	93.57	90.71	0	51.91	91.43	92.14	100	0	0
[Escherichia.coli.LF82]_LF82_RS04745	94.12	100	0	74.44	94.12	74.44	74.44	0	0
[Escherichia.coli.LF82]_LF82_RS13670	54.55	100	0	61.19	100	54.55	54.55	0	0
[Escherichia.coli.LF82]_LF82_RS13625	52.35	100	0	65.23	99.01	53.36	53.36	0	0
[Escherichia.coli.O157H7.EC4115]_ECH74115_RS15355	75.25	54.23	0	100	54.23	59.09	58.52	0	0
[Escherichia.coli.LF82]_LF82_RS15180	100	100	0	93.01	98.6	0	93.01	0	0
[Escherichia.coli.ETEC.H10407]_ETEC_RS28130	98.39	98.39	0	98.39	96.77	100	0	0	0
[Escherichia.coli.LF82]_LF82_RS25205	90.22	100	0	86.96	84.78	88.89	0	0	0
[Escherichia.coli.O127H6.E2348]_E2348C_RS04270	100	53.55	0	51.65	98.57	51.65	0	0	0
[Escherichia.coli.O127H6.E2348]_E2348C_RS09785	68.23	79.79	0	73.6	80.32	51.34	0	0	0
[Escherichia.coli.ETEC.H10407]_ETEC_RS01305	97.66	0	0	98.83	98.05	100	99.22	0	0
[Escherichia.coli.ETEC.H10407]_ETEC_RS26105	96.89	0	0	97.23	97.58	95.85	97.31	0	0
[Escherichia.coli.ETEC.H10407]_ETEC_RS29490	100	0	0	95.83	100	100	95.83	0	0
[Escherichia.coli.ETEC.H10407]_ETEC_RS26155	88.71	0	0	94.35	98.39	100	99.6	0	0
[Escherichia.coli.ETEC.H10407]_ETEC_RS26150	88.65	0	0	97.31	95.16	100	96.77	0	0
[Escherichia.coli.ETEC.H10407]_ETEC_RS06660	67.86	0	0	86.49	83.78	100	86.49	0	0
[Escherichia.coli.ETEC.H10407]_ETEC_RS14485	76.14	0	0	75	97.22	100	74.52	0	0
[Escherichia.coli.ETEC.H10407]_ETEC_RS26115	54.88	0	0	50	98.84	100	51.19	0	0
[Escherichia.coli.ETEC.H10407]_ETEC_RS29085	100	0	0	98.46	100	100	0	0	0
[Escherichia.coli.ETEC.H10407]_ETEC_RS04355	97.54	0	0	98.36	99.18	100	0	0	0
[Escherichia.coli.ETEC.H10407]_ETEC_RS12130	89.8	0	0	86.44	93.22	100	0	0	0
[Escherichia.coli.ETEC.H10407]_ETEC_RS29495	90.24	0	0	91.67	85.42	100	0	0	0
[Escherichia.coli.O157H7.EC4115]_ECH74115_RS20725	0	0	0	100	99.6	0	0	0	0
[Escherichia.coli.O157H7.EC4115]_ECH74115_RS08640	0	0	0	100	99.6	0	0	0	0
[Escherichia.coli.O157H7.EC4115]_ECH74115_RS04500	0	0	0	100	99.58	0	0	0	0
[Escherichia.coli.O157H7.EC4115]_ECH74115_RS20720	0	0	0	100	99.47	0	0	0	0
[Escherichia.coli.O157H7.EC4115]_ECH74115_RS00660	0	0	0	100	99.44	0	0	0	0
[Escherichia.coli.O157H7.EC4115]_ECH74115_RS04490	0	0	0	100	99.34	0	0	0	0
[Escherichia.coli.O157H7.EC4115]_ECH74115_RS20700	0	0	0	100	99.33	0	0	0	0
[Escherichia.coli.O157H7.EC4115]_ECH74115_RS03350	0	0	0	100	99.31	0	0	0	0
[Escherichia.coli.O157H7.EC4115]_ECH74115_RS04495	0	0	0	100	99.27	0	0	0	0
[Escherichia.coli.O157H7.EC4115]_ECH74115_RS05345	0	0	0	100	99.22	0	0	0	0
[Escherichia.coli.O157H7.EC4115]_ECH74115_RS04465	0	0	0	100	99	0	0	0	0
[Escherichia.coli.O157H7.EC4115]_ECH74115_RS20710	0	0	0	100	98.98	0	0	0	0
[Escherichia.coli.O157H7.EC4115]_ECH74115_RS15200	0	0	0	100	98.96	0	0	0	0
[Escherichia.coli.O157H7.EC4115]_ECH74115_RS20715	0	0	0	100	98.95	0	0	0	0
[Escherichia.coli.O157H7.EC4115]_ECH74115_RS03335	0	0	0	100	98.89	0	0	0	0
[Escherichia.coli.O157H7.EC4115]_ECH74115_RS20705	0	0	0	100	99.09	0	0	0	0
[Escherichia.coli.O157H7.EC4115]_ECH74115_RS25290	0	0	0	100	99.07	0	0	0	0
[Escherichia.coli.O157H7.EC4115]_ECH74115_RS03355	0	0	0	100	100	0	0	0	0
[Escherichia.coli.O157H7.EC4115]_ECH74115_RS02930	0	0	0	100	100	0	0	0	0
[Escherichia.coli.O157H7.EC4115]_ECH74115_RS04485	0	0	0	100	100	0	0	0	0
[Escherichia.coli.O157H7.EC4115]_ECH74115_RS05340	0	0	0	100	100	0	0	0	0
[Escherichia.coli.O157H7.EC4115]_ECH74115_RS08240	0	0	0	100	100	0	0	0	0
[Escherichia.coli.O157H7.EC4115]_ECH74115_RS16380	0	0	0	100	100	0	0	0	0
[Escherichia.coli.O157H7.EC4115]_ECH74115_RS17815	0	0	0	100	100	0	0	0	0
[Escherichia.coli.O157H7.EC4115]_ECH74115_RS30255	0	0	0	100	100	0	0	0	0
[Escherichia.coli.O157H7.EC4115]_ECH74115_RS04480	0	0	0	100	99.77	0	0	0	0
[Escherichia.coli.O157H7.EC4115]_ECH74115_RS16025	0	0	0	100	99.73	0	0	0	0
[Escherichia.coli.O157H7.EC4115]_ECH74115_RS08235	0	0	0	100	98.53	0	0	0	0
[Escherichia.coli.O157H7.EC4115]_ECH74115_RS33125	0	0	0	100	98.51	0	0	0	0
[Escherichia.coli.O157H7.EC4115]_ECH74115_RS16980	0	0	0	100	98.74	0	0	0	0
[Escherichia.coli.O157H7.EC4115]_ECH74115_RS20730	0	0	0	100	98.31	0	0	0	0
[Escherichia.coli.O157H7.EC4115]_ECH74115_RS04505	0	0	0	100	98.27	0	0	0	0
[Escherichia.coli.O157H7.EC4115]_ECH74115_RS05535	0	0	0	100	98.39	0	0	0	0
[Escherichia.coli.O157H7.EC4115]_ECH74115_RS20660	0	0	0	100	97.42	0	0	0	0
[Escherichia.coli.O157H7.EC4115]_ECH74115_RS15195	0	0	0	100	97.32	0	0	0	0
[Escherichia.coli.O157H7.EC4115]_ECH74115_RS16580	0	0	0	100	97.01	0	0	0	0
[Escherichia.coli.O157H7.EC4115]_ECH74115_RS16355	0	0	0	100	97.89	0	0	0	0
[Escherichia.coli.O157H7.EC4115]_ECH74115_RS02935	0	0	0	100	97.85	0	0	0	0
[Escherichia.coli.O7K1.CE10]_CE10_RS13625	0	0	0	97.6	100	0	0	0	0
[Escherichia.coli.O7K1.CE10]_CE10_RS04635	0	0	0	94.99	100	0	0	0	0
[Escherichia.coli.O157H7.EC4115]_ECH74115_RS26515	0	0	0	100	93.94	0	0	0	0
[Escherichia.coli.O157H7.EC4115]_ECH74115_RS20570	0	0	0	100	93.88	0	0	0	0
[Escherichia.coli.O157H7.EC4115]_ECH74115_RS05140	0	0	0	100	93.58	0	0	0	0
[Escherichia.coli.O157H7.EC4115]_ECH74115_RS26755	0	0	0	100	93.42	0	0	0	0
[Escherichia.coli.O157H7.EC4115]_ECH74115_RS26520	0	0	0	100	94.44	0	0	0	0
[Escherichia.coli.O157H7.EC4115]_ECH74115_RS08285	0	0	0	100	94.44	0	0	0	0
[Escherichia.coli.O157H7.EC4115]_ECH74115_RS23710	0	0	0	100	94.76	0	0	0	0
[Escherichia.coli.O157H7.EC4115]_ECH74115_RS24380	0	0	0	100	95.74	0	0	0	0
[Escherichia.coli.O157H7.EC4115]_ECH74115_RS25605	0	0	0	100	95.65	0	0	0	0
[Escherichia.coli.O157H7.EC4115]_ECH74115_RS20575	0	0	0	100	96.15	0	0	0	0
[Escherichia.coli.O157H7.EC4115]_ECH74115_RS02895	0	0	0	100	92.72	0	0	0	0
[Escherichia.coli.O157H7.EC4115]_ECH74115_RS33260	0	0	0	100	91.6	0	0	0	0
[Escherichia.coli.O157H7.EC4115]_ECH74115_RS07945	0	0	0	100	86.54	0	0	0	0
[Escherichia.coli.O157H7.EC4115]_ECH74115_RS08695	0	0	0	100	86.36	0	0	0	0
[Escherichia.coli.O157H7.EC4115]_ECH74115_RS00920	0	0	0	100	86.77	0	0	0	0
[Escherichia.coli.O157H7.EC4115]_ECH74115_RS11020	0	0	0	100	89.51	0	0	0	0
[Escherichia.coli.O157H7.EC4115]_ECH74115_RS25590	0	0	0	100	79.8	0	0	0	0
[Escherichia.coli.O157H7.EC4115]_ECH74115_RS25615	0	0	0	100	79.25	0	0	0	0
[Escherichia.coli.O157H7.EC4115]_ECH74115_RS08280	0	0	0	100	82.35	0	0	0	0
[Escherichia.coli.O7K1.CE10]_CE10_RS20765	0	0	0	88.62	100	0	0	0	0
[Escherichia.coli.O7K1.CE10]_CE10_RS17090	0	0	0	86.34	100	0	0	0	0
[Escherichia.coli.O157H7.EC4115]_ECH74115_RS11355	0	0	0	90.32	98.39	0	0	0	0
[Escherichia.coli.O7K1.CE10]_CE10_RS09240	0	0	0	84.73	100	0	0	0	0
[Escherichia.coli.O7K1.CE10]_CE10_RS12640	0	0	0	84.01	100	0	0	0	0
[Escherichia.coli.O7K1.CE10]_CE10_RS09615	0	0	0	82.98	100	0	0	0	0
[Escherichia.coli.O157H7.EC4115]_ECH74115_RS31195	0	0	0	77.78	93.67	0	0	0	0
[Escherichia.coli.O157H7.EC4115]_ECH74115_RS10865	0	0	0	100	69.84	0	0	0	0
[Escherichia.coli.O157H7.EC4115]_ECH74115_RS32355	0	0	0	100	66.13	0	0	0	0
[Escherichia.coli.O157H7.EC4115]_ECH74115_RS08140	0	0	0	100	54.88	0	0	0	0
[Escherichia.coli.O7K1.CE10]_CE10_RS12970	0	0	0	61.38	100	0	0	0	0
[Escherichia.coli.O7K1.CE10]_CE10_RS22530	0	0	0	58.06	100	0	0	0	0
[Escherichia.coli.O7K1.CE10]_CE10_RS09605	0	0	0	66.67	100	0	0	0	0
[Escherichia.coli.O7K1.CE10]_CE10_RS09035	0	0	0	52.13	100	0	0	0	0
[Escherichia.coli.O104H4.2011C]_O3K_19860	0	0	0	99.8	99.39	0	100	0	0
[Escherichia.coli.O104H4.2011C]_O3K_19865	0	0	0	99.7	99.39	0	100	0	0
[Escherichia.coli.O104H4.2011C]_O3K_19850	0	0	0	99.37	99.06	0	100	0	0
[Escherichia.coli.O104H4.2011C]_O3K_10455	0	0	0	100	100	0	100	0	0
[Escherichia.coli.O104H4.2011C]_O3K_19855	0	0	0	100	99.69	0	100	0	0
[Escherichia.coli.O157H7.EC4115]_ECH74115_RS20610	0	0	0	100	98.57	0	98.64	0	0
[Escherichia.coli.O104H4.2011C]_O3K_26292	0	0	0	98.37	98.78	0	100	0	0
[Escherichia.coli.O104H4.2011C]_O3K_15770	0	0	0	98.33	98.33	0	100	0	0
[Escherichia.coli.O104H4.2011C]_O3K_19870	0	0	0	99.32	95.21	0	100	0	0
[Escherichia.coli.O157H7.EC4115]_ECH74115_RS04850	0	0	0	100	92	0	93.62	0	0
[Escherichia.coli.O104H4.2011C]_O3K_12490	0	0	0	86.44	90	0	86.44	0	0
[Escherichia.coli.O104H4.2011C]_O3K_23580	0	0	0	79.55	94.61	0	100	0	0
[Escherichia.coli.O104H4.2011C]_O3K_22070	0	0	0	69.96	100	0	100	0	0
[Escherichia.coli.O104H4.2011C]_O3K_13145	0	0	0	78.04	79.67	0	100	0	0
[Escherichia.coli.O104H4.2011C]_O3K_12405	0	0	0	69.14	64.84	0	100	0	0
[Escherichia.coli.O7K1.CE10]_CE10_RS04115	0	0	0	64.04	100	0	62.67	0	0
[Escherichia.coli.O7K1.CE10]_CE10_RS12835	0	0	0	62.64	100	0	62.79	0	0
[Escherichia.coli.O157H7.EC4115]_ECH74115_RS25675	0	0	0	100	59.47	0	59.47	0	0
[Escherichia.coli.O157H7.EC4115]_ECH74115_RS00400	0	0	0	100	58.56	0	58.84	0	0
[Escherichia.coli.O157H7.EC4115]_ECH74115_RS25660	0	0	0	100	63.93	0	63.69	0	0
[Escherichia.coli.O157H7.EC4115]_ECH74115_RS14670	0	0	0	98.89	71.91	0	75.31	0	0
[Escherichia.coli.O104H4.2011C]_O3K_14355	100	0	0	100	100	0	100	0	0
[Escherichia.coli.O104H4.2011C]_O3K_01645	100	0	0	100	100	0	100	0	0
[Escherichia.coli.O104H4.2011C]_O3K_05840	99.37	0	0	99.58	98.95	0	100	0	0
[Escherichia.coli.O104H4.2011C]_O3K_26262	99.01	0	0	96.97	99.01	0	100	0	0
[Escherichia.coli.O127H6.E2348]_E2348C_RS16150	100	0	0	97.78	97.04	0	97.04	0	0
[Escherichia.coli.O127H6.E2348]_E2348C_RS25945	100	0	0	93.28	100	0	95.9	0	0
[Escherichia.coli.O104H4.2011C]_O3K_12380	96.97	0	0	96.97	96.97	0	100	0	0
[Escherichia.coli.O104H4.2011C]_O3K_26267	94.44	0	0	97.22	97.22	0	100	0	0
[Escherichia.coli.O104H4.2011C]_O3K_02390	96.13	0	0	92.9	96.77	0	100	0	0
[Escherichia.coli.O104H4.2011C]_O3K_26287	92.92	0	0	99.08	98.46	0	100	0	0
[Escherichia.coli.O104H4.2011C]_O3K_10280	84.09	0	0	77.27	97.73	0	100	0	0
[Escherichia.coli.O104H4.2011C]_O3K_12375	99.58	0	0	69.59	95.36	0	61.6	0	0
[Escherichia.coli.O127H6.E2348]_E2348C_RS13690	63.73	0	0	99.01	63.73	0	99.67	0	0
[Escherichia.coli.O157H7.EC4115]_ECH74115_RS07940	51.92	0	0	100	82.86	0	79.79	0	0
[Escherichia.coli.O104H4.2011C]_O3K_22270	50.69	0	0	50.18	51.03	0	100	0	0
[Escherichia.coli.O127H6.E2348]_E2348C_RS05385	57.24	0	0	57.93	93.55	0	59.31	0	0
[Escherichia.coli.O7K1.CE10]_CE10_RS09625	51.56	0	0	50.94	100	0	51.56	0	0
[Escherichia.coli.O104H4.2011C]_O3K_12485	54.46	0	0	53.97	54.94	0	54.62	0	0
[Escherichia.coli.O104H4.2011C]_O3K_14250	100	0	0	74.77	61.68	61.68	62.62	0	61.68
[Escherichia.coli.K12.MG1655]_b4533	75.76	0	0	72.97	80.95	0	94.81	0	82.81
[Escherichia.coli.ETEC.H10407]_ETEC_RS21560	0	0	0	99.58	100	100	100	0	100
[Escherichia.coli.K12.MG1655]_b4120	0	0	0	99.37	99.79	99.74	99.57	0	100
[Escherichia.coli.K12.MG1655]_b0566	0	0	0	99.6	99.21	99.2	99.21	0	100
[Escherichia.coli.ETEC.H10407]_ETEC_RS16495	0	0	0	98.11	98.12	100	100	0	100
[Escherichia.coli.ETEC.H10407]_ETEC_RS13840	0	0	0	98.16	98.61	100	98.85	0	100
[Escherichia.coli.ETEC.H10407]_ETEC_RS21515	0	0	0	100	100	100	100	0	96.55
[Escherichia.coli.ETEC.H10407]_ETEC_RS08085	0	0	0	96.74	95.7	100	99.74	0	97.79
[Escherichia.coli.ETEC.H10407]_ETEC_RS16515	0	0	0	96.29	94.54	100	99.56	0	99.56
[Escherichia.coli.ETEC.H10407]_ETEC_RS16490	0	0	0	98.51	95.54	100	99.26	0	100
[Escherichia.coli.ETEC.H10407]_ETEC_RS16510	0	0	0	94.48	92.64	100	98.77	0	99.39
[Escherichia.coli.ETEC.H10407]_ETEC_RS16520	0	0	0	94.44	86.11	100	100	0	100
[Escherichia.coli.ETEC.H10407]_ETEC_RS30085	0	0	0	96.15	80.77	100	96.15	0	100
[Escherichia.coli.O104H4.2011C]_O3K_16650	0	0	0	84.92	85.47	84.92	100	0	84.92
[Escherichia.coli.O157H7.EC4115]_ECH74115_RS24995	0	0	0	100	88.71	64.49	71.26	0	62.39
[Escherichia.coli.ETEC.H10407]_ETEC_RS08215	0	0	56.86	96.77	96.27	98.76	96.77	0	97.38
[Escherichia.coli.K12.MG1655]_b0225	0	0	0	96.51	97.83	0	96.74	0	100
[Escherichia.coli.K12.MG1655]_b1360	0	0	0	79.27	80.24	0	84.15	0	100
[Escherichia.coli.K12.MG1655]_b0548	0	96.43	0	96.43	96.43	0	96.43	0	100
[Escherichia.coli.K12.MG1655]_b4347	0	94.69	0	93.81	93.81	0	93.81	0	100
[Escherichia.coli.K12.MG1655]_b0558	0	89.71	0	98.53	78.68	0	77.21	0	79.41
[Escherichia.coli.ETEC.H10407]_ETEC_RS06675	0	82.87	0	98.34	82.87	82.87	82.87	0	82.32
[Escherichia.coli.O127H6.E2348]_E2348C_RS03665	100	0	0	100	0	0	0	0	0
[Escherichia.coli.O127H6.E2348]_E2348C_RS03610	100	0	0	100	0	0	0	0	0
[Escherichia.coli.O127H6.E2348]_E2348C_RS05365	100	0	0	100	0	0	0	0	0
[Escherichia.coli.O127H6.E2348]_E2348C_RS07675	100	0	0	100	0	0	0	0	0
[Escherichia.coli.O127H6.E2348]_E2348C_RS07680	100	0	0	100	0	0	0	0	0
[Escherichia.coli.O127H6.E2348]_E2348C_RS17290	100	0	0	100	0	0	0	0	0
[Escherichia.coli.O127H6.E2348]_E2348C_RS17300	100	0	0	100	0	0	0	0	0
[Escherichia.coli.O127H6.E2348]_E2348C_RS21090	100	0	0	100	0	0	0	0	0
[Escherichia.coli.O127H6.E2348]_E2348C_RS21165	100	0	0	100	0	0	0	0	0
[Escherichia.coli.O127H6.E2348]_E2348C_RS21180	100	0	0	100	0	0	0	0	0
[Escherichia.coli.O127H6.E2348]_E2348C_RS21195	100	0	0	100	0	0	0	0	0
[Escherichia.coli.O127H6.E2348]_E2348C_RS21210	100	0	0	100	0	0	0	0	0
[Escherichia.coli.O127H6.E2348]_E2348C_RS21240	100	0	0	100	0	0	0	0	0
[Escherichia.coli.O127H6.E2348]_E2348C_RS21245	100	0	0	100	0	0	0	0	0
[Escherichia.coli.O127H6.E2348]_E2348C_RS21260	100	0	0	100	0	0	0	0	0
[Escherichia.coli.O127H6.E2348]_E2348C_RS21265	100	0	0	100	0	0	0	0	0
[Escherichia.coli.O127H6.E2348]_E2348C_RS26610	100	0	0	100	0	0	0	0	0
[Escherichia.coli.O127H6.E2348]_E2348C_RS21230	100	0	0	99.71	0	0	0	0	0
[Escherichia.coli.O127H6.E2348]_E2348C_RS05520	100	0	0	99.7	0	0	0	0	0
[Escherichia.coli.O127H6.E2348]_E2348C_RS21205	100	0	0	99.8	0	0	0	0	0
[Escherichia.coli.O127H6.E2348]_E2348C_RS21170	100	0	0	99.55	0	0	0	0	0
[Escherichia.coli.O127H6.E2348]_E2348C_RS17340	100	0	0	99.55	0	0	0	0	0
[Escherichia.coli.O127H6.E2348]_E2348C_RS21175	100	0	0	99.56	0	0	0	0	0
[Escherichia.coli.O127H6.E2348]_E2348C_RS21235	100	0	0	99.61	0	0	0	0	0
[Escherichia.coli.O127H6.E2348]_E2348C_RS26130	100	0	0	99.5	0	0	0	0	0
[Escherichia.coli.O127H6.E2348]_E2348C_RS21255	100	0	0	99.5	0	0	0	0	0
[Escherichia.coli.O127H6.E2348]_E2348C_RS17295	100	0	0	99.45	0	0	0	0	0
[Escherichia.coli.O127H6.E2348]_E2348C_RS07575	100	0	0	99.42	0	0	0	0	0
[Escherichia.coli.O127H6.E2348]_E2348C_RS21280	100	0	0	99.26	0	0	0	0	0
[Escherichia.coli.O127H6.E2348]_E2348C_RS21095	100	0	0	99.26	0	0	0	0	0
[Escherichia.coli.O127H6.E2348]_E2348C_RS17330	100	0	0	99.27	0	0	0	0	0
[Escherichia.coli.O127H6.E2348]_E2348C_RS21270	100	0	0	99.22	0	0	0	0	0
[Escherichia.coli.O127H6.E2348]_E2348C_RS05265	98.72	0	0	100	0	0	0	0	0
[Escherichia.coli.O127H6.E2348]_E2348C_RS21200	100	0	0	98.01	0	0	0	0	0
[Escherichia.coli.O127H6.E2348]_E2348C_RS07560	100	0	0	98.01	0	0	0	0	0
[Escherichia.coli.O127H6.E2348]_E2348C_RS21225	100	0	0	98.03	0	0	0	0	0
[Escherichia.coli.O127H6.E2348]_E2348C_RS17275	100	0	0	98.21	0	0	0	0	0
[Escherichia.coli.O127H6.E2348]_E2348C_RS05935	100	0	0	98.15	0	0	0	0	0
[Escherichia.coli.O127H6.E2348]_E2348C_RS21220	100	0	0	98.37	0	0	0	0	0
[Escherichia.coli.O127H6.E2348]_E2348C_RS21250	100	0	0	98.27	0	0	0	0	0
[Escherichia.coli.O127H6.E2348]_E2348C_RS17335	100	0	0	97.87	0	0	0	0	0
[Escherichia.coli.O127H6.E2348]_E2348C_RS21160	100	0	0	97.83	0	0	0	0	0
[Escherichia.coli.O127H6.E2348]_E2348C_RS03695	100	0	0	97.92	0	0	0	0	0
[Escherichia.coli.O127H6.E2348]_E2348C_RS05530	100	0	0	98.71	0	0	0	0	0
[Escherichia.coli.O127H6.E2348]_E2348C_RS21070	100	0	0	98.7	0	0	0	0	0
[Escherichia.coli.O127H6.E2348]_E2348C_RS03605	100	0	0	98.72	0	0	0	0	0
[Escherichia.coli.O127H6.E2348]_E2348C_RS25530	100	0	0	98.67	0	0	0	0	0
[Escherichia.coli.O127H6.E2348]_E2348C_RS21120	100	0	0	98.77	0	0	0	0	0
[Escherichia.coli.O127H6.E2348]_E2348C_RS21215	100	0	0	98.54	0	0	0	0	0
[Escherichia.coli.O127H6.E2348]_E2348C_RS07535	100	0	0	97.3	0	0	0	0	0
[Escherichia.coli.O127H6.E2348]_E2348C_RS26635	100	0	0	97.29	0	0	0	0	0
[Escherichia.coli.O127H6.E2348]_E2348C_RS26760	100	0	0	97.22	0	0	0	0	0
[Escherichia.coli.O127H6.E2348]_E2348C_RS21275	100	0	0	97.49	0	0	0	0	0
[Escherichia.coli.O127H6.E2348]_E2348C_RS06035	100	0	0	97.47	0	0	0	0	0
[Escherichia.coli.O127H6.E2348]_E2348C_RS21130	100	0	0	96.79	0	0	0	0	0
[Escherichia.coli.O157H7.EC4115]_ECH74115_RS00175	95.83	0	0	100	0	0	0	0	0
[Escherichia.coli.O127H6.E2348]_E2348C_RS21190	100	0	0	92.96	0	0	0	0	0
[Escherichia.coli.O127H6.E2348]_E2348C_RS26720	100	0	0	92.5	0	0	0	0	0
[Escherichia.coli.O127H6.E2348]_E2348C_RS21155	100	0	0	93.44	0	0	0	0	0
[Escherichia.coli.O127H6.E2348]_E2348C_RS21085	100	0	0	94.57	0	0	0	0	0
[Escherichia.coli.O127H6.E2348]_E2348C_RS21115	100	0	0	94.3	0	0	0	0	0
[Escherichia.coli.O127H6.E2348]_E2348C_RS05320	100	0	0	90.54	0	0	0	0	0
[Escherichia.coli.O127H6.E2348]_E2348C_RS05755	95.31	0	0	95.31	0	0	0	0	0
[Escherichia.coli.O157H7.EC4115]_ECH74115_RS15755	95.51	0	0	91.01	0	0	0	0	0
[Escherichia.coli.O127H6.E2348]_E2348C_RS07425	100	0	0	79.61	0	0	0	0	0
[Escherichia.coli.O127H6.E2348]_E2348C_RS15520	100	0	0	79.59	0	0	0	0	0
[Escherichia.coli.O127H6.E2348]_E2348C_RS03875	100	0	0	79.26	0	0	0	0	0
[Escherichia.coli.O127H6.E2348]_E2348C_RS21110	100	0	0	80.73	0	0	0	0	0
[Escherichia.coli.O127H6.E2348]_E2348C_RS21105	100	0	0	75.67	0	0	0	0	0
[Escherichia.coli.O127H6.E2348]_E2348C_RS21140	100	0	0	74.38	0	0	0	0	0
[Escherichia.coli.O127H6.E2348]_E2348C_RS13680	100	0	0	88	0	0	0	0	0
[Escherichia.coli.O127H6.E2348]_E2348C_RS26445	100	0	0	86.36	0	0	0	0	0
[Escherichia.coli.O127H6.E2348]_E2348C_RS21125	100	0	0	83.73	0	0	0	0	0
[Escherichia.coli.O157H7.EC4115]_ECH74115_RS06940	79.42	0	0	100	0	0	0	0	0
[Escherichia.coli.O157H7.EC4115]_ECH74115_RS25105	78.33	0	0	100	0	0	0	0	0
[Escherichia.coli.O157H7.EC4115]_ECH74115_RS15305	80.72	0	0	100	0	0	0	0	0
[Escherichia.coli.O157H7.EC4115]_ECH74115_RS15315	76.67	0	0	100	0	0	0	0	0
[Escherichia.coli.O157H7.EC4115]_ECH74115_RS15300	75.32	0	0	100	0	0	0	0	0
[Escherichia.coli.O157H7.EC4115]_ECH74115_RS09355	89.32	0	0	100	0	0	0	0	0
[Escherichia.coli.O157H7.EC4115]_ECH74115_RS25040	87.38	0	0	100	0	0	0	0	0
[Escherichia.coli.O157H7.EC4115]_ECH74115_RS25145	61.22	0	0	100	0	0	0	0	0
[Escherichia.coli.O157H7.EC4115]_ECH74115_RS25095	60.73	0	0	100	0	0	0	0	0
[Escherichia.coli.O127H6.E2348]_E2348C_RS25980	100	0	0	69.32	0	0	0	0	0
[Escherichia.coli.O127H6.E2348]_E2348C_RS21150	100	0	0	69.05	0	0	0	0	0
[Escherichia.coli.O127H6.E2348]_E2348C_RS05860	100	0	0	68.35	0	0	0	0	0
[Escherichia.coli.O127H6.E2348]_E2348C_RS21100	100	0	0	63.14	0	0	0	0	0
[Escherichia.coli.O127H6.E2348]_E2348C_RS25975	100	0	0	61.71	0	0	0	0	0
[Escherichia.coli.O127H6.E2348]_E2348C_RS20375	100	0	0	52.84	0	0	0	0	0
[Escherichia.coli.O157H7.EC4115]_ECH74115_RS11090	60.36	0	0	66.67	0	0	0	0	0
[Escherichia.coli.O127H6.E2348]_E2348C_RS27550	57.69	0	0	66.67	0	0	0	0	0
[Escherichia.coli.O127H6.E2348]_E2348C_RS20760	100	0	0	51	0	0	51	0	0
[Escherichia.coli.O127H6.E2348]_E2348C_RS02230	100	0	0	98.57	98.57	0	0	0	0
[Escherichia.coli.O127H6.E2348]_E2348C_RS20485	100	0	0	98.14	98.55	0	0	0	0
[Escherichia.coli.O127H6.E2348]_E2348C_RS16770	100	0	0	98.71	99.03	0	0	0	0
[Escherichia.coli.O127H6.E2348]_E2348C_RS03260	100	0	0	97.86	99.29	0	0	0	0
[Escherichia.coli.O127H6.E2348]_E2348C_RS19985	100	0	0	97.8	97.8	0	0	0	0
[Escherichia.coli.O127H6.E2348]_E2348C_RS03250	100	0	0	99.33	100	0	0	0	0
[Escherichia.coli.O127H6.E2348]_E2348C_RS02240	100	0	0	99.17	100	0	0	0	0
[Escherichia.coli.O127H6.E2348]_E2348C_RS02225	100	0	0	98.51	100	0	0	0	0
[Escherichia.coli.O127H6.E2348]_E2348C_RS03735	100	0	0	100	100	0	0	0	0
[Escherichia.coli.O127H6.E2348]_E2348C_RS07565	100	0	0	99.84	97.83	0	0	0	0
[Escherichia.coli.O127H6.E2348]_E2348C_RS07570	100	0	0	100	95.89	0	0	0	0
[Escherichia.coli.O127H6.E2348]_E2348C_RS07550	100	0	0	93.39	96.69	0	0	0	0
[Escherichia.coli.O127H6.E2348]_E2348C_RS07555	100	0	0	92.51	97.31	0	0	0	0
[Escherichia.coli.O127H6.E2348]_E2348C_RS25595	100	0	0	92.66	95.1	0	0	0	0
[Escherichia.coli.O127H6.E2348]_E2348C_RS03265	100	0	0	92.68	99.36	0	0	0	0
[Escherichia.coli.O127H6.E2348]_E2348C_RS07580	100	0	0	96.3	98.15	0	0	0	0
[Escherichia.coli.O127H6.E2348]_E2348C_RS02235	100	0	0	95.27	97.34	0	0	0	0
[Escherichia.coli.O127H6.E2348]_E2348C_RS07585	100	0	0	96.55	96.55	0	0	0	0
[Escherichia.coli.O127H6.E2348]_E2348C_RS03780	100	0	0	96.61	94.92	0	0	0	0
[Escherichia.coli.O127H6.E2348]_E2348C_RS07610	100	0	0	96.77	94.62	0	0	0	0
[Escherichia.coli.O127H6.E2348]_E2348C_RS27660	100	0	0	95.83	92.86	0	0	0	0
[Escherichia.coli.O127H6.E2348]_E2348C_RS07595	100	0	0	100	91.23	0	0	0	0
[Escherichia.coli.O127H6.E2348]_E2348C_RS03255	100	0	0	87.27	100	0	0	0	0
[Escherichia.coli.O7K1.CE10]_CE10_RS12790	90.14	0	0	80.56	100	0	0	0	0
[Escherichia.coli.O127H6.E2348]_E2348C_RS06520	100	0	0	97.81	76.58	0	0	0	0
[Escherichia.coli.O127H6.E2348]_E2348C_RS07615	100	0	0	96.76	77.11	0	0	0	0
[Escherichia.coli.O127H6.E2348]_E2348C_RS07620	100	0	0	95.58	66.37	0	0	0	0
[Escherichia.coli.O157H7.EC4115]_ECH74115_RS13770	85	0	0	100	82.5	0	0	0	0
[Escherichia.coli.O127H6.E2348]_E2348C_RS26765	100	0	0	74.29	74.29	0	0	0	0
[Escherichia.coli.O7K1.CE10]_CE10_RS05540	70.17	0	0	69.75	69.2	0	0	0	0
[Escherichia.coli.O7K1.CE10]_CE10_RS05530	68.92	0	0	69.59	68.92	0	0	0	0
[Escherichia.coli.O7K1.CE10]_CE10_RS05545	68.55	0	0	68.55	65.32	0	0	0	0
[Escherichia.coli.O127H6.E2348]_E2348C_RS03675	73.36	0	0	72.49	62.45	0	0	0	0
[Escherichia.coli.O157H7.EC4115]_ECH74115_RS30950	56.9	0	0	100	59.65	0	0	0	0
[Escherichia.coli.O157H7.EC4115]_ECH74115_RS15335	58.86	0	0	100	54.14	0	0	0	0
[Escherichia.coli.O157H7.EC4115]_ECH74115_RS15435	63.78	63.78	0	100	63.61	0	0	0	0
[Escherichia.coli.O157H7.EC4115]_ECH74115_RS15425	58.24	58.52	0	100	58.52	0	0	0	0
[Escherichia.coli.O157H7.EC4115]_ECH74115_RS15325	82.03	68.46	0	100	68.21	0	0	0	0
[Escherichia.coli.O127H6.E2348]_E2348C_RS15500	100	55.56	0	80.23	54.97	0	0	0	0
[Escherichia.coli.K12.MG1655]_b1974	0	0	0	99.43	0	0	0	0	100
[Escherichia.coli.K12.MG1655]_b4215	0	0	0	98.08	0	0	0	0	100
[Escherichia.coli.K12.MG1655]_b0262	0	0	0	93.97	0	0	0	0	100
[Escherichia.coli.K12.MG1655]_b1356	0	0	0	91.77	0	0	0	0	100
[Escherichia.coli.O157H7.EC4115]_ECH74115_RS07905	0	0	0	100	0	0	0	0	84.69
[Escherichia.coli.O157H7.EC4115]_ECH74115_RS14290	0	0	0	100	0	0	0	0	61.7
[Escherichia.coli.K12.MG1655]_b1350	0	0	0	56.39	0	0	0	0	100
[Escherichia.coli.K12.MG1655]_b2082	61.11	54.17	0	98.61	51.39	0	0	0	100
[Escherichia.coli.O157H7.EC4115]_ECH74115_RS15930	73.49	0	0	100	72.29	0	0	0	72.29
[Escherichia.coli.O127H6.E2348]_E2348C_RS06510	100	0	0	100	0	0	0	0	53.33
[Escherichia.coli.K12.MG1655]_b1569	70.67	0	0	70.67	0	0	0	0	100
[Escherichia.coli.K12.MG1655]_b1788	0	0	0	0	100	0	0	0	100
[Escherichia.coli.K12.MG1655]_b1566	0	0	0	0	100	0	0	0	100
[Escherichia.coli.K12.MG1655]_b4278	0	0	0	0	99.55	0	0	0	100
[Escherichia.coli.K12.MG1655]_b1565	0	0	0	0	99.01	0	0	0	100
[Escherichia.coli.O7K1.CE10]_CE10_RS15195	0	0	0	0	100	0	0	0	56.88
[Escherichia.coli.K12.MG1655]_b2040	0	0	0	0	93.98	0	0	74.58	100
[Escherichia.coli.K12.MG1655]_b2038	0	0	0	0	60.77	0	0	61.75	100
[Escherichia.coli.K12.MG1655]_b3629	93.89	0	0	0	0	0	0	0	100
[Escherichia.coli.K12.MG1655]_b3624	93.77	0	0	0	0	0	0	0	100
[Escherichia.coli.K12.MG1655]_b3628	93.04	0	0	0	0	0	0	0	100
[Escherichia.coli.K12.MG1655]_b3626	96.15	0	0	0	0	0	0	0	100
[Escherichia.coli.K12.MG1655]_b1932	97.48	0	0	0	97.48	0	0	0	100
[Escherichia.coli.LF82]_LF82_RS01400	0	100	100	0	0	0	0	0	0
[Escherichia.coli.LF82]_LF82_RS00145	0	100	100	0	0	0	0	0	0
[Escherichia.coli.LF82]_LF82_RS01405	0	100	100	0	0	0	0	0	0
[Escherichia.coli.LF82]_LF82_RS01410	0	100	100	0	0	0	0	0	0
[Escherichia.coli.LF82]_LF82_RS02575	0	100	100	0	0	0	0	0	0
[Escherichia.coli.LF82]_LF82_RS07525	0	100	100	0	0	0	0	0	0
[Escherichia.coli.LF82]_LF82_RS07530	0	100	100	0	0	0	0	0	0
[Escherichia.coli.LF82]_LF82_RS07730	0	100	100	0	0	0	0	0	0
[Escherichia.coli.LF82]_LF82_RS07895	0	100	100	0	0	0	0	0	0
[Escherichia.coli.LF82]_LF82_RS10975	0	100	100	0	0	0	0	0	0
[Escherichia.coli.LF82]_LF82_RS10980	0	100	100	0	0	0	0	0	0
[Escherichia.coli.LF82]_LF82_RS10985	0	100	100	0	0	0	0	0	0
[Escherichia.coli.LF82]_LF82_RS14620	0	100	100	0	0	0	0	0	0
[Escherichia.coli.LF82]_LF82_RS14630	0	100	100	0	0	0	0	0	0
[Escherichia.coli.LF82]_LF82_RS14635	0	100	100	0	0	0	0	0	0
[Escherichia.coli.LF82]_LF82_RS14640	0	100	100	0	0	0	0	0	0
[Escherichia.coli.LF82]_LF82_RS14645	0	100	100	0	0	0	0	0	0
[Escherichia.coli.LF82]_LF82_RS14650	0	100	100	0	0	0	0	0	0
[Escherichia.coli.LF82]_LF82_RS14675	0	100	100	0	0	0	0	0	0
[Escherichia.coli.LF82]_LF82_RS14685	0	100	100	0	0	0	0	0	0
[Escherichia.coli.LF82]_LF82_RS14690	0	100	100	0	0	0	0	0	0
[Escherichia.coli.LF82]_LF82_RS14695	0	100	100	0	0	0	0	0	0
[Escherichia.coli.LF82]_LF82_RS14715	0	100	100	0	0	0	0	0	0
[Escherichia.coli.LF82]_LF82_RS16025	0	100	100	0	0	0	0	0	0
[Escherichia.coli.LF82]_LF82_RS17920	0	100	100	0	0	0	0	0	0
[Escherichia.coli.LF82]_LF82_RS17945	0	100	100	0	0	0	0	0	0
[Escherichia.coli.LF82]_LF82_RS17950	0	100	100	0	0	0	0	0	0
[Escherichia.coli.LF82]_LF82_RS19225	0	100	100	0	0	0	0	0	0
[Escherichia.coli.LF82]_LF82_RS19295	0	100	100	0	0	0	0	0	0
[Escherichia.coli.LF82]_LF82_RS19300	0	100	100	0	0	0	0	0	0
[Escherichia.coli.LF82]_LF82_RS20095	0	100	100	0	0	0	0	0	0
[Escherichia.coli.LF82]_LF82_RS20515	0	100	100	0	0	0	0	0	0
[Escherichia.coli.LF82]_LF82_RS20520	0	100	100	0	0	0	0	0	0
[Escherichia.coli.LF82]_LF82_RS21545	0	100	100	0	0	0	0	0	0
[Escherichia.coli.LF82]_LF82_RS21550	0	100	100	0	0	0	0	0	0
[Escherichia.coli.LF82]_LF82_RS22700	0	100	100	0	0	0	0	0	0
[Escherichia.coli.LF82]_LF82_RS24090	0	100	100	0	0	0	0	0	0
[Escherichia.coli.LF82]_LF82_RS24225	0	100	100	0	0	0	0	0	0
[Escherichia.coli.LF82]_LF82_RS24465	0	100	100	0	0	0	0	0	0
[Escherichia.coli.LF82]_LF82_RS24800	0	100	100	0	0	0	0	0	0
[Escherichia.coli.LF82]_LF82_RS24805	0	100	100	0	0	0	0	0	0
[Escherichia.coli.LF82]_LF82_RS17940	0	100	99.88	0	0	0	0	0	0
[Escherichia.coli.LF82]_LF82_RS14680	0	100	99.72	0	0	0	0	0	0
[Escherichia.coli.LF82]_LF82_RS14220	0	100	99.71	0	0	0	0	0	0
[Escherichia.coli.LF82]_LF82_RS10990	0	100	99.75	0	0	0	0	0	0
[Escherichia.coli.LF82]_LF82_RS21540	0	100	99.66	0	0	0	0	0	0
[Escherichia.coli.LF82]_LF82_RS14615	0	100	99.64	0	0	0	0	0	0
[Escherichia.coli.LF82]_LF82_RS17935	0	100	99.47	0	0	0	0	0	0
[Escherichia.coli.LF82]_LF82_RS14225	0	100	99.45	0	0	0	0	0	0
[Escherichia.coli.LF82]_LF82_RS14625	0	100	99.54	0	0	0	0	0	0
[Escherichia.coli.LF82]_LF82_RS03430	0	100	99.37	0	0	0	0	0	0
[Escherichia.coli.LF82]_LF82_RS25150	0	100	99.01	0	0	0	0	0	0
[Escherichia.coli.LF82]_LF82_RS17930	0	100	98.95	0	0	0	0	0	0
[Escherichia.coli.LF82]_LF82_RS24410	0	100	98.84	0	0	0	0	0	0
[Escherichia.coli.LF82]_LF82_RS17925	0	100	98.84	0	0	0	0	0	0
[Escherichia.coli.LF82]_LF82_RS02630	0	100	99.15	0	0	0	0	0	0
[Escherichia.coli.LF82]_LF82_RS14605	0	100	99.1	0	0	0	0	0	0
[Escherichia.coli.LF82]_LF82_RS00600	0	100	98.73	0	0	0	0	0	0
[Escherichia.coli.LF82]_LF82_RS24330	0	100	98.63	0	0	0	0	0	0
[Escherichia.coli.LF82]_LF82_RS07370	0	100	98.51	0	0	0	0	0	0
[Escherichia.coli.LF82]_LF82_RS07450	0	100	98.28	0	0	0	0	0	0
[Escherichia.coli.LF82]_LF82_RS14655	0	100	98.11	0	0	0	0	0	0
[Escherichia.coli.LF82]_LF82_RS25145	0	100	97.06	0	0	0	0	0	0
[Escherichia.coli.LF82]_LF82_RS24485	0	100	97.01	0	0	0	0	0	0
[Escherichia.coli.LF82]_LF82_RS00580	0	100	96.8	0	0	0	0	0	0
[Escherichia.coli.LF82]_LF82_RS24255	0	100	97.4	0	0	0	0	0	0
[Escherichia.coli.LF82]_LF82_RS14660	0	100	96.46	0	0	0	0	0	0
[Escherichia.coli.LF82]_LF82_RS14610	0	100	96.38	0	0	0	0	0	0
[Escherichia.coli.Nissle.1917]_ECOLIN_RS03895	0	94.44	100	0	0	0	0	0	0
[Escherichia.coli.LF82]_LF82_RS21850	0	100	95.31	0	0	0	0	0	0
[Escherichia.coli.LF82]_LF82_RS19230	0	100	95.15	0	0	0	0	0	0
[Escherichia.coli.LF82]_LF82_RS22570	0	100	94.48	0	0	0	0	0	0
[Escherichia.coli.LF82]_LF82_RS16030	0	100	93.12	0	0	0	0	0	0
[Escherichia.coli.LF82]_LF82_RS07505	0	100	92.63	0	0	0	0	0	0
[Escherichia.coli.LF82]_LF82_RS07460	0	96.81	92.55	0	0	0	0	0	0
[Escherichia.coli.LF82]_LF82_RS01585	0	100	64.05	0	0	0	0	0	0
[Escherichia.coli.LF82]_LF82_RS00595	0	63.54	63.54	0	0	0	0	0	0
[Escherichia.coli.LF82]_LF82_RS20145	0	100	99.79	0	0	0	0	99.14	0
[EcoliA]_EcoliAGL000421	0	99.04	98.56	0	0	0	0	100	0
[Escherichia.coli.LF82]_LF82_RS17830	0	100	97.97	0	0	0	0	59.77	0
[EcoliA]_EcoliAGL000423	0	100	99.61	0	100	0	0	100	0
[EcoliA]_EcoliAGL000418	0	99.8	99.8	0	99.8	0	0	100	0
[EcoliA]_EcoliAGL000422	0	99.1	99.1	0	99.7	0	0	100	0
[EcoliA]_EcoliAGL000419	0	100	100	0	98.81	0	0	100	0
[Escherichia.coli.LF82]_LF82_RS06110	0	100	100	0	100	0	0	98.86	0
[EcoliA]_EcoliAGL002577	0	98.95	98.6	0	98.6	0	0	100	0
[EcoliA]_EcoliAGL000420	0	98.77	97.84	0	99.07	0	0	100	0
[EcoliA]_EcoliAGL002578	0	96.49	96.49	0	96.49	0	0	100	0
[EcoliA]_EcoliAGL002579	0	98.97	94.85	0	97.89	0	0	94.12	0
[Escherichia.coli.LF82]_LF82_RS07955	0	100	54.35	0	89.25	0	0	88.16	0
[Escherichia.coli.LF82]_LF82_RS16015	0	100	100	0	60.66	0	60.11	60.66	60.66
[Escherichia.coli.Nissle.1917]_ECOLIN_RS10545	0	53.33	100	0	53.33	0	0	54.72	53.33
[Escherichia.coli.LF82]_LF82_RS07870	0	100	100	0	98.28	0	100	0	0
[Escherichia.coli.LF82]_LF82_RS07865	0	100	100	0	98.06	0	99.03	0	0
[Escherichia.coli.LF82]_LF82_RS07860	0	100	100	0	99.55	0	99.55	0	0
[Escherichia.coli.LF82]_LF82_RS07855	0	100	100	0	97.09	0	97.09	0	0
[Escherichia.coli.LF82]_LF82_RS00140	0	100	97.7	0	97.7	0	97.37	0	0
[Escherichia.coli.O104H4.2011C]_O3K_08870	0	88.67	88.27	0	84.55	0	100	0	0
[Escherichia.coli.LF82]_LF82_RS03290	0	100	100	0	0	0	98.67	0	0
[Escherichia.coli.LF82]_LF82_RS17915	0	100	100	0	0	0	89.83	0	0
[Escherichia.coli.LF82]_LF82_RS14600	0	100	99.8	0	0	0	69.98	0	0
[Escherichia.coli.LF82]_LF82_RS14595	0	100	100	0	0	0	65.45	0	0
[Escherichia.coli.LF82]_LF82_RS22815	0	100	99.79	0	99.57	0	0	0	0
[Escherichia.coli.LF82]_LF82_RS15425	0	100	99.74	0	99.48	0	0	0	0
[Escherichia.coli.LF82]_LF82_RS17055	0	100	99.64	0	99.64	0	0	0	0
[Escherichia.coli.LF82]_LF82_RS17040	0	100	99.6	0	99.6	0	0	0	0
[Escherichia.coli.LF82]_LF82_RS15420	0	100	99.71	0	99.71	0	0	0	0
[Escherichia.coli.LF82]_LF82_RS17035	0	100	99.7	0	99.7	0	0	0	0
[Escherichia.coli.LF82]_LF82_RS22830	0	100	99.75	0	99.75	0	0	0	0
[Escherichia.coli.LF82]_LF82_RS15430	0	100	99.46	0	99.82	0	0	0	0
[Escherichia.coli.LF82]_LF82_RS06105	0	100	100	0	100	0	0	0	0
[Escherichia.coli.LF82]_LF82_RS05955	0	100	100	0	100	0	0	0	0
[Escherichia.coli.LF82]_LF82_RS06120	0	100	100	0	100	0	0	0	0
[Escherichia.coli.LF82]_LF82_RS22810	0	100	100	0	100	0	0	0	0
[Escherichia.coli.LF82]_LF82_RS23945	0	100	100	0	100	0	0	0	0
[Escherichia.coli.LF82]_LF82_RS24265	0	100	100	0	100	0	0	0	0
[Escherichia.coli.LF82]_LF82_RS17045	0	100	100	0	99.32	0	0	0	0
[Escherichia.coli.LF82]_LF82_RS00340	0	100	99.29	0	99.29	0	0	0	0
[Escherichia.coli.LF82]_LF82_RS06115	0	100	98.94	0	98.94	0	0	0	0
[Escherichia.coli.LF82]_LF82_RS23950	0	100	98	0	100	0	0	0	0
[Escherichia.coli.LF82]_LF82_RS15435	0	100	97.97	0	99.19	0	0	0	0
[Escherichia.coli.LF82]_LF82_RS17025	0	100	98.28	0	98.28	0	0	0	0
[Escherichia.coli.LF82]_LF82_RS15485	0	100	98.2	0	98.2	0	0	0	0
[Escherichia.coli.LF82]_LF82_RS15440	0	100	97.93	0	97.78	0	0	0	0
[Escherichia.coli.LF82]_LF82_RS15890	0	100	97.03	0	98.31	0	0	0	0
[Escherichia.coli.LF82]_LF82_RS15895	0	100	97.48	0	96.86	0	0	0	0
[Escherichia.coli.LF82]_LF82_RS24415	0	100	100	0	97.25	0	0	0	0
[Escherichia.coli.LF82]_LF82_RS25010	0	100	93.85	0	95.38	0	0	0	0
[Escherichia.coli.LF82]_LF82_RS15415	0	100	94.12	0	94.12	0	0	0	0
[Escherichia.coli.O7K1.CE10]_CE10_RS27550	0	87.8	90.24	0	100	0	0	0	0
[Escherichia.coli.LF82]_LF82_RS15480	0	100	93.2	0	70.32	0	0	0	0
[Escherichia.coli.LF82]_LF82_RS20090	0	100	100	0	60.49	0	0	0	0
[Escherichia.coli.O7K1.CE10]_CE10_RS15245	0	68.62	68.62	0	100	0	0	0	0
[Escherichia.coli.O7K1.CE10]_CE10_RS15240	0	66.31	66.31	0	100	0	0	0	0
[Escherichia.coli.O7K1.CE10]_CE10_RS07790	0	59.48	59.04	0	100	0	0	0	0
[Escherichia.coli.LF82]_LF82_RS17030	0	51.13	51.45	0	51.77	0	0	0	0
[Escherichia.coli.LF82]_LF82_RS00335	0	100	0	0	99.29	0	0	0	0
[Escherichia.coli.LF82]_LF82_RS05765	0	100	0	0	98.73	0	0	0	0
[Escherichia.coli.LF82]_LF82_RS25450	0	100	0	0	100	0	0	0	0
[Escherichia.coli.O7K1.CE10]_CE10_RS26205	0	97.7	0	0	100	0	0	0	0
[Escherichia.coli.LF82]_LF82_RS25220	0	100	0	0	94.44	0	0	0	0
[Escherichia.coli.O7K1.CE10]_CE10_RS06550	0	89.19	0	0	100	0	0	0	0
[Escherichia.coli.LF82]_LF82_RS04780	0	100	0	0	61.15	0	0	0	0
[Escherichia.coli.O7K1.CE10]_CE10_RS06840	0	75.32	0	0	63.9	0	0	0	0
[Escherichia.coli.ETEC.H10407]_ETEC_RS17370	0	0	100	0	0	100	100	0	0
[Escherichia.coli.ETEC.H10407]_ETEC_RS17360	0	0	100	0	0	100	100	0	0
[Escherichia.coli.ETEC.H10407]_ETEC_RS17365	0	0	99.77	0	0	100	99.77	0	0
[Escherichia.coli.ETEC.H10407]_ETEC_RS17305	0	0	98.83	0	0	100	98.83	0	0
[Escherichia.coli.ETEC.H10407]_ETEC_RS17375	0	0	99.23	0	0	100	95.77	0	0
[Escherichia.coli.ETEC.H10407]_ETEC_RS17330	0	0	96.84	0	0	100	97.89	0	0
[Escherichia.coli.Nissle.1917]_ECOLIN_RS05865	0	0	100	0	0	95.82	98.33	0	0
[Escherichia.coli.ETEC.H10407]_ETEC_RS17380	0	0	100	0	0	100	90.62	0	0
[Escherichia.coli.ETEC.H10407]_ETEC_RS11575	0	0	93.83	0	0	100	93.83	0	0
[Escherichia.coli.Nissle.1917]_ECOLIN_RS11725	0	0	90.17	0	0	89.6	88.19	0	0
[Escherichia.coli.O104H4.2011C]_O3K_09515	0	0	88.37	0	0	87.5	87.5	0	0
[Escherichia.coli.ETEC.H10407]_ETEC_RS17400	0	0	91.11	0	0	90.55	91.11	0	0
[Escherichia.coli.Nissle.1917]_ECOLIN_RS30190	0	0	100	0	0	89.23	93.85	0	0
[Escherichia.coli.Nissle.1917]_ECOLIN_RS21090	0	0	100	0	0	86.48	85	0	0
[Escherichia.coli.ETEC.H10407]_ETEC_RS11520	0	0	97.51	0	0	88.36	97.88	0	0
[Escherichia.coli.ETEC.H10407]_ETEC_RS11545	0	0	96.1	0	0	85.64	99.5	0	0
[Escherichia.coli.O104H4.2011C]_O3K_26497	0	0	92.06	0	0	90.41	100	0	0
[Escherichia.coli.O104H4.2011C]_O3K_21960	0	0	89.8	0	0	83.67	100	0	0
[Escherichia.coli.O104H4.2011C]_O3K_04520	0	0	96.5	0	0	53.3	56.52	0	0
[Escherichia.coli.ETEC.H10407]_ETEC_RS28200	0	0	100	0	0	100	0	0	0
[Escherichia.coli.ETEC.H10407]_ETEC_RS28195	0	0	100	0	0	100	0	0	0
[Escherichia.coli.ETEC.H10407]_ETEC_RS28575	0	0	100	0	0	100	0	0	0
[Escherichia.coli.ETEC.H10407]_ETEC_RS17470	0	0	99.59	0	0	100	0	0	0
[Escherichia.coli.ETEC.H10407]_ETEC_RS17250	0	0	99.56	0	0	100	0	0	0
[Escherichia.coli.ETEC.H10407]_ETEC_RS17230	0	0	99.64	0	0	100	0	0	0
[Escherichia.coli.ETEC.H10407]_ETEC_RS11550	0	0	99.34	0	0	100	0	0	0
[Escherichia.coli.ETEC.H10407]_ETEC_RS27015	0	0	99.25	0	0	100	0	0	0
[Escherichia.coli.ETEC.H10407]_ETEC_RS04370	0	0	98.96	0	0	100	0	0	0
[Escherichia.coli.Nissle.1917]_ECOLIN_RS30320	0	0	100	0	0	98.98	0	0	0
[Escherichia.coli.Nissle.1917]_ECOLIN_RS26890	0	0	100	0	0	98.22	0	0	0
[Escherichia.coli.Nissle.1917]_ECOLIN_RS01625	0	0	100	0	0	96.58	0	0	0
[Escherichia.coli.ETEC.H10407]_ETEC_RS29770	0	0	95.31	0	0	100	0	0	0
[Escherichia.coli.ETEC.H10407]_ETEC_RS29950	0	0	89.74	0	0	100	0	0	0
[Escherichia.coli.ETEC.H10407]_ETEC_RS04265	0	0	89.02	0	0	100	0	0	0
[Escherichia.coli.ETEC.H10407]_ETEC_RS24235	0	0	91.3	0	0	100	0	0	0
[Escherichia.coli.ETEC.H10407]_ETEC_RS28210	0	0	100	0	0	84.09	0	0	0
[Escherichia.coli.ETEC.H10407]_ETEC_RS23455	0	0	80.95	0	0	100	0	0	0
[Escherichia.coli.ETEC.H10407]_ETEC_RS27375	0	0	77.97	0	0	98.31	0	0	0
[Escherichia.coli.ETEC.H10407]_ETEC_RS26070	0	0	74.07	0	0	100	0	0	0
[Escherichia.coli.ETEC.H10407]_ETEC_RS01495	0	0	52.9	0	0	98.4	0	0	0
[Escherichia.coli.ETEC.H10407]_ETEC_RS28175	0	0	50	0	0	100	0	0	0
[Escherichia.coli.ETEC.H10407]_ETEC_RS26055	0	0	56.25	0	0	100	0	0	0
[Escherichia.coli.Nissle.1917]_ECOLIN_RS16825	0	0	100	0	0	88.8	0	0	52.45
[Escherichia.coli.ETEC.H10407]_ETEC_RS21040	0	95.56	96.15	51.64	98.22	100	51.64	0	0
[Escherichia.coli.Nissle.1917]_ECOLIN_RS11495	0	79.29	100	0	79.29	79.05	79.76	0	0
[Escherichia.coli.ETEC.H10407]_ETEC_RS30065	0	100	100	0	100	100	0	0	0
[Escherichia.coli.Nissle.1917]_ECOLIN_RS02225	0	97.93	98.45	0	97.93	96.37	0	0	0
[Escherichia.coli.ETEC.H10407]_ETEC_RS29910	0	0	98.77	0	98.77	100	0	0	0
[Escherichia.coli.Nissle.1917]_ECOLIN_RS28720	0	0	92.11	0	100	98.55	0	0	0
[Escherichia.coli.Nissle.1917]_ECOLIN_RS28715	0	0	100	0	100	87.72	0	0	0
[Escherichia.coli.O7K1.CE10]_CE10_RS25995	0	0	91.59	0	100	88.55	0	0	0
[Escherichia.coli.ETEC.H10407]_ETEC_RS04425	0	0	100	0	68.97	100	0	0	0
[Escherichia.coli.ETEC.H10407]_ETEC_RS04360	0	99.33	0	0	0	100	0	0	0
[Escherichia.coli.ETEC.H10407]_ETEC_RS04380	0	96.76	0	0	0	100	0	0	0
[Escherichia.coli.ETEC.H10407]_ETEC_RS24100	0	76.62	0	0	0	99.75	0	0	0
[Escherichia.coli.ETEC.H10407]_ETEC_RS23490	0	52.46	0	0	0	100	0	0	0
[Escherichia.coli.LF82]_LF82_RS13600	0	100	0	0	0	50.39	0	0	0
[Escherichia.coli.ETEC.H10407]_ETEC_RS20580	0	90.67	92	0	0	100	0	0	0
[EcoliA]_EcoliAGL001415	0	0	0	0	0	100	0	100	0
[EcoliA]_EcoliAGL000587	0	0	0	0	0	100	0	100	0
[EcoliA]_EcoliAGL003790	0	0	0	0	0	100	0	100	0
[EcoliA]_EcoliAGL003865	0	0	0	0	0	100	0	100	0
[Escherichia.coli.ETEC.H10407]_ETEC_RS20275	0	0	0	0	0	100	0	100	0
[EcoliA]_EcoliAGL002592	0	0	0	0	0	99.24	0	100	0
[EcoliA]_EcoliAGL002588	0	0	0	0	0	99.21	0	100	0
[Escherichia.coli.ETEC.H10407]_ETEC_RS01835	0	0	0	0	0	100	0	99.38	0
[Escherichia.coli.ETEC.H10407]_ETEC_RS01725	0	0	0	0	0	100	0	99.01	0
[Escherichia.coli.ETEC.H10407]_ETEC_RS01840	0	0	0	0	0	100	0	98.29	0
[EcoliA]_EcoliAGL002589	0	0	0	0	0	97.71	0	100	0
[EcoliA]_EcoliAGL003789	0	0	0	0	0	97.7	0	100	0
[EcoliA]_EcoliAGL000904	0	0	0	0	0	96.72	0	100	0
[Escherichia.coli.ETEC.H10407]_ETEC_RS16620	0	0	0	0	0	100	0	95.94	0
[Escherichia.coli.ETEC.H10407]_ETEC_RS17500	0	0	0	0	0	100	0	95.68	0
[Escherichia.coli.ETEC.H10407]_ETEC_RS04515	0	0	0	0	0	100	0	94.09	0
[Escherichia.coli.ETEC.H10407]_ETEC_RS27390	0	0	0	0	0	100	0	88	0
[EcoliA]_EcoliAGL002861	0	0	0	0	0	88.18	0	100	0
[EcoliA]_EcoliAGL002587	0	0	0	0	0	86.15	0	100	0
[EcoliA]_EcoliAGL003791	0	0	0	0	0	84.5	0	100	0
[EcoliA]_EcoliAGL003788	0	0	0	0	0	83.66	0	100	0
[EcoliA]_EcoliAGL001018	0	0	0	0	0	64.81	0	100	0
[EcoliA]_EcoliAGL003475	0	0	0	0	0	100	100	100	0
[EcoliA]_EcoliAGL002616	0	0	0	0	0	100	98.15	100	0
[Escherichia.coli.ETEC.H10407]_ETEC_RS15885	0	0	0	0	0	100	100	97.73	0
[Escherichia.coli.ETEC.H10407]_ETEC_RS02940	0	0	0	0	0	100	95.76	100	0
[EcoliA]_EcoliAGL001821	0	0	0	0	0	91.18	97.06	100	0
[EcoliA]_EcoliAGL000001	0	0	0	0	0	92.86	92.86	100	0
[Escherichia.coli.ETEC.H10407]_ETEC_RS26600	0	0	0	0	0	100	80	88.35	0
[EcoliA]_EcoliAGL003787	0	0	0	0	0	98.56	57.89	100	0
[Escherichia.coli.ETEC.H10407]_ETEC_RS00110	0	0	0	0	0	100	96.85	57.28	0
[Escherichia.coli.O104H4.2011C]_O3K_00245	0	0	0	0	80.85	100	100	100	0
[EcoliA]_EcoliAGL000262	0	0	0	99.63	99.63	99.63	99.44	100	0
[EcoliA]_EcoliAGL002459	0	0	0	96.65	97.13	100	97.11	100	0
[Escherichia.coli.O157H7.EC4115]_ECH74115_RS00665	0	0	0	100	91.12	90.08	90.08	89.81	0
[EcoliA]_EcoliAGL003785	0	0	62.78	63.87	64.21	64.14	96.04	100	0
[Escherichia.coli.O104H4.2011C]_O3K_20400	0	0	53.68	91.6	0	92.17	100	81.36	0
[EcoliA]_EcoliAGL003771	0	0	0	98.04	0	100	100	100	0
[Escherichia.coli.O157H7.EC4115]_ECH74115_RS32440	0	0	0	100	0	0	0	98.68	0
[EcoliA]_EcoliAGL002322	0	0	0	98.63	0	0	0	100	0
[EcoliA]_EcoliAGL002172	0	0	0	96.71	0	0	0	100	0
[EcoliA]_EcoliAGL001283	0	0	0	96.46	0	0	0	100	0
[Escherichia.coli.O157H7.EC4115]_ECH74115_RS15710	0	0	0	100	0	0	0	95.72	0
[Escherichia.coli.O157H7.EC4115]_ECH74115_RS18025	0	0	0	100	0	0	0	83.01	0
[EcoliA]_EcoliAGL002963	0	0	0	65.64	0	0	0	100	0
[Escherichia.coli.O157H7.EC4115]_ECH74115_RS14540	0	0	0	100	0	0	0	59.79	0
[EcoliA]_EcoliAGL004093	0	0	0	93.71	0	0	93.01	100	0
[EcoliA]_EcoliAGL004028	0	0	0	86.11	0	0	64.55	100	0
[Escherichia.coli.O104H4.2011C]_O3K_18780	0	0	0	97.3	0	0	100	68.23	0
[Escherichia.coli.O157H7.EC4115]_ECH74115_RS01820	0	0	0	100	0	0	59.54	58.91	0
[Escherichia.coli.O157H7.EC4115]_ECH74115_RS01710	0	90.43	0	100	0	0	97.61	94.64	0
[Escherichia.coli.LF82]_LF82_RS01155	0	100	0	90.69	0	0	92.31	90.16	0
[Escherichia.coli.O157H7.EC4115]_ECH74115_RS01690	0	72.79	0	100	0	0	97.11	96.89	0
[Escherichia.coli.LF82]_LF82_RS01145	0	100	0	77.1	0	0	77.6	77.47	0
[Escherichia.coli.LF82]_LF82_RS01150	0	100	0	73.19	0	0	73.25	73.83	0
[EcoliA]_EcoliAGL001788	0	88.26	0	65.49	0	0	88.26	100	0
[EcoliA]_EcoliAGL002858	0	100	0	100	0	0	0	100	0
[EcoliA]_EcoliAGL001875	0	0	0	0	0	0	100	100	0
[EcoliA]_EcoliAGL001778	0	0	0	0	0	0	100	100	0
[EcoliA]_EcoliAGL003007	0	0	0	0	0	0	100	100	0
[EcoliA]_EcoliAGL003331	0	0	0	0	0	0	100	100	0
[EcoliA]_EcoliAGL003561	0	0	0	0	0	0	100	100	0
[EcoliA]_EcoliAGL003826	0	0	0	0	0	0	100	100	0
[EcoliA]_EcoliAGL003887	0	0	0	0	0	0	100	100	0
[EcoliA]_EcoliAGL004180	0	0	0	0	0	0	100	100	0
[Escherichia.coli.O104H4.2011C]_O3K_01415	0	0	0	0	0	0	100	100	0
[Escherichia.coli.O104H4.2011C]_O3K_06090	0	0	0	0	0	0	100	100	0
[Escherichia.coli.O104H4.2011C]_O3K_24790	0	0	0	0	0	0	100	100	0
[EcoliA]_EcoliAGL003453	0	0	0	0	0	0	99.5	100	0
[EcoliA]_EcoliAGL003399	0	0	0	0	0	0	99.38	100	0
[EcoliA]_EcoliAGL003400	0	0	0	0	0	0	99.67	100	0
[Escherichia.coli.O104H4.2011C]_O3K_12870	0	0	0	0	0	0	100	99.35	0
[EcoliA]_EcoliAGL004234	0	0	0	0	0	0	98.55	100	0
[EcoliA]_EcoliAGL002911	0	0	0	0	0	0	97.87	100	0
[Escherichia.coli.O104H4.2011C]_O3K_07715	0	0	0	0	0	0	100	96.9	0
[Escherichia.coli.O104H4.2011C]_O3K_06285	0	0	0	0	0	0	100	93.78	0
[Escherichia.coli.O104H4.2011C]_O3K_07625	0	0	0	0	0	0	100	88.46	0
[EcoliA]_EcoliAGL002162	0	0	0	0	0	0	94.29	100	0
[EcoliA]_EcoliAGL003925	0	0	0	0	0	0	93.88	100	0
[EcoliA]_EcoliAGL003324	0	0	0	0	0	0	89.19	100	0
[EcoliA]_EcoliAGL001002	0	0	0	0	0	0	80.46	100	0
[EcoliA]_EcoliAGL001895	0	0	0	0	0	0	78.03	100	0
[Escherichia.coli.O104H4.2011C]_O3K_20105	0	0	0	0	0	0	100	53.85	0
[Escherichia.coli.O104H4.2011C]_O3K_25967	0	0	0	0	0	0	100	52.14	0
[Escherichia.coli.O104H4.2011C]_O3K_00865	0	0	0	0	0	0	100	56.64	0
[EcoliA]_EcoliAGL001785	0	97.88	0	0	0	0	97.67	100	0
[EcoliA]_EcoliAGL001324	0	97.52	0	0	0	0	97.52	100	0
[EcoliA]_EcoliAGL001777	0	97.5	0	0	0	0	100	100	0
[Escherichia.coli.LF82]_LF82_RS05000	0	100	0	0	0	0	98.68	97.2	0
[Escherichia.coli.LF82]_LF82_RS08170	0	100	0	0	0	0	100	55.93	0
[Escherichia.coli.O104H4.2011C]_O3K_07710	0	56.71	0	0	0	0	100	57.14	0
[EcoliA]_EcoliAGL001647	0	0	0	0	97.09	0	100	100	0
[EcoliA]_EcoliAGL001648	0	0	0	0	97.22	0	99.44	100	0
[EcoliA]_EcoliAGL004231	0	0	0	0	99.15	0	99.57	100	0
[Escherichia.coli.O104H4.2011C]_O3K_19365	0	0	0	0	94.53	0	100	96.34	0
[EcoliA]_EcoliAGL000393	0	0	0	92.31	93.85	0	93.85	100	0
[EcoliA]_EcoliAGL003186	0	0	0	90.69	90.5	0	97.82	100	0
[Escherichia.coli.O104H4.2011C]_O3K_07605	98.97	0	0	0	63.27	0	100	98.7	0
[EcoliA]_EcoliAGL003058	52.2	0	52.2	0	52.2	0	51.65	100	0
[Escherichia.coli.O104H4.2011C]_O3K_07595	98.18	94.44	0	0	100	0	100	90.74	0
[EcoliA]_EcoliAGL000147	0	0	0	100	100	100	0	100	0
[EcoliA]_EcoliAGL000261	0	0	0	99.32	99.32	100	0	100	0
[EcoliA]_EcoliAGL002872	0	0	0	98.05	99.61	98.83	0	100	0
[EcoliA]_EcoliAGL004162	0	0	0	100	92.54	100	0	100	0
[Escherichia.coli.O157H7.EC4115]_ECH74115_RS12445	0	0	0	100	95.57	96.6	0	97.45	0
[EcoliA]_EcoliAGL002799	0	0	0	90.57	79.61	100	0	100	0
[EcoliA]_EcoliAGL002163	0	0	0	87.18	87.18	87.18	0	100	0
[EcoliA]_EcoliAGL003739	0	0	0	0	95.37	100	0	100	0
[EcoliA]_EcoliAGL002323	0	0	0	99.36	99.36	0	0	100	0
[Escherichia.coli.O157H7.EC4115]_ECH74115_RS24570	0	0	0	100	98.15	0	0	98.87	0
[Escherichia.coli.O157H7.EC4115]_ECH74115_RS23560	0	0	0	100	94.24	0	0	99.64	0
[Escherichia.coli.O157H7.EC4115]_ECH74115_RS17165	0	0	0	100	92.06	0	0	88.83	88.59
[EcoliA]_EcoliAGL001754	98.72	0	0	0	0	0	0	100	0
[EcoliA]_EcoliAGL001711	95.65	0	0	0	0	0	0	100	0
[EcoliA]_EcoliAGL001113	90.43	0	0	0	0	0	0	100	0
[EcoliA]_EcoliAGL002154	83.72	0	0	0	0	0	0	100	0
[EcoliA]_EcoliAGL001993	74.19	0	0	0	0	0	0	100	0
[Escherichia.coli.O127H6.E2348]_E2348C_RS10930	100	0	0	0	0	0	0	51.19	0
[EcoliA]_EcoliAGL001772	97.67	0	0	85.8	0	0	0	100	0
[Escherichia.coli.O127H6.E2348]_E2348C_RS05240	98.81	0	0	55.33	0	0	0	65.1	0
[Escherichia.coli.O127H6.E2348]_E2348C_RS20060	100	0	0	83.05	86.44	0	0	91.23	0
[EcoliA]_EcoliAGL004252	0	0	0	0	97.49	0	0	100	0
[EcoliA]_EcoliAGL004259	0	0	0	0	95.73	0	0	100	0
[EcoliA]_EcoliAGL002874	0	0	0	0	100	0	0	100	0
[Escherichia.coli.O7K1.CE10]_CE10_RS27795	0	0	0	0	100	0	0	90.2	0
[EcoliA]_EcoliAGL002585	0	0	0	0	86.15	0	0	100	0
[Escherichia.coli.O127H6.E2348]_E2348C_RS03625	100	0	0	0	98.88	0	0	99.34	0
[EcoliA]_EcoliAGL001746	90.43	0	0	0	92.55	0	0	100	0
[EcoliA]_EcoliAGL001763	57.36	0	0	0	56.98	0	0	100	0
[EcoliA]_EcoliAGL003833	0	0	97.9	0	0	0	0	100	0
[EcoliA]_EcoliAGL003831	0	0	97.64	0	0	0	0	100	0
[EcoliA]_EcoliAGL003832	0	0	97.38	0	0	0	0	100	0
[EcoliA]_EcoliAGL003835	0	0	97.37	0	0	0	0	100	0
[EcoliA]_EcoliAGL003830	0	0	99.1	0	0	0	0	100	0
[EcoliA]_EcoliAGL003829	0	0	98.75	0	0	0	0	100	0
[Escherichia.coli.Nissle.1917]_ECOLIN_RS30940	0	0	100	0	0	0	0	100	0
[EcoliA]_EcoliAGL001003	0	0	89.23	0	0	0	0	100	0
[Escherichia.coli.Nissle.1917]_ECOLIN_RS30525	0	0	100	0	0	0	0	81.82	0
[Escherichia.coli.Nissle.1917]_ECOLIN_RS20240	90.77	0	100	0	0	0	0	90.91	0
[EcoliA]_EcoliAGL001874	0	0	97.5	0	97.5	100	0	100	0
[Escherichia.coli.Nissle.1917]_ECOLIN_RS16510	0	0	100	0	83	85.88	0	86.73	0
[truncated: 769 more rows]
