# Supplementary material for: E. coli NF73-1 Isolated From NASH Patients Aggravates NAFLD in Mice by Translocating Into the Liver and Stimulating M1 Polarization
Source: Front Cell Infect Microbiol. 2020 Dec 11;10:535940. doi: 10.3389/fcimb.2020.535940 (PMC7759485; doi:10.3389/fcimb.2020.535940)
Supplement: Supplementary file 5 [file DataSheet_1.zip › Supplementary Table S2.XLS]

Gene_id	Identity	E_value	Kegg_geneID	Ko_id	Ko_name	Ko_defi	Ko_EC	Ko_class
EcoliAGL000005	100	0	shq:A0259_07240	K01669	phrB	deoxyribodipyrimidine photo-lyase	4.1.99.3	--
EcoliAGL000006	100	0	shq:A0259_07245	K03305	TC.POT	proton-dependent oligopeptide transporter, POT family	--	--
EcoliAGL000008	47.71	8.00E-47	pko:PKOR_21080	K06351	kipI	inhibitor of KinA	--	--
EcoliAGL000009	49.68	1.00E-75	saz:Sama_0022	K01941	E6.3.4.6	urea carboxylase	6.3.4.6	Metabolism--Amino acid metabolism--Arginine biosynthesis|Metabolism--Global and overview maps--Metabolic pathways|Metabolism--Xenobiotics biodegradation and metabolism--Atrazine degradation
EcoliAGL000010	100	2.00E-140	shq:A0259_07265	K07160	K07160	UPF0271 protein	--	--
EcoliAGL000011	100	9.00E-155	shq:A0259_07270	K05522	nei	endonuclease VIII	3.2.2.- 4.2.99.18	Genetic Information Processing--Replication and repair--Base excision repair
EcoliAGL000012	100	0	ssn:SSON_0666	K07120	K07120	uncharacterized protein	--	--
EcoliAGL000014	40.89	3.00E-43	smw:SMWW4_v1c06200	K12519	papD	chaperone protein PapD	--	--
EcoliAGL000017	100	0	shq:A0259_07300	K01647	CS, gltA	citrate synthase	2.3.3.1	Metabolism--Carbohydrate metabolism--Citrate cycle (TCA cycle)|Metabolism--Global and overview maps--Microbial metabolism in diverse environments|Metabolism--Global and overview maps--Biosynthesis of amino acids|Metabolism--Global and overview maps--Biosynthesis of antibiotics|Metabolism--Global and overview maps--Metabolic pathways|Metabolism--Global and overview maps--Biosynthesis of secondary …
EcoliAGL000018	98.95	2.00E-46	efe:EFER_2391	K00241	sdhC, frdC	succinate dehydrogenase / fumarate reductase, cytochrome b subunit	--	Metabolism--Energy metabolism--Carbon fixation pathways in prokaryotes|Metabolism--Carbohydrate metabolism--Citrate cycle (TCA cycle)|Metabolism--Global and overview maps--Microbial metabolism in diverse environments|Metabolism--Global and overview maps--Biosynthesis of antibiotics|Metabolism--Global and overview maps--Metabolic pathways|Metabolism--Energy metabolism--Oxidative phosphorylation|Me…
EcoliAGL000019	100	1.00E-57	shq:A0259_07315	K00242	sdhD, frdD	succinate dehydrogenase / fumarate reductase, membrane anchor subunit	--	Metabolism--Energy metabolism--Carbon fixation pathways in prokaryotes|Metabolism--Carbohydrate metabolism--Citrate cycle (TCA cycle)|Metabolism--Global and overview maps--Microbial metabolism in diverse environments|Metabolism--Global and overview maps--Biosynthesis of antibiotics|Metabolism--Global and overview maps--Metabolic pathways|Metabolism--Energy metabolism--Oxidative phosphorylation|Me…
EcoliAGL000020	100	0	shq:A0259_07320	K00239	sdhA, frdA	succinate dehydrogenase / fumarate reductase, flavoprotein subunit	1.3.5.1 1.3.5.4	Metabolism--Energy metabolism--Carbon fixation pathways in prokaryotes|Metabolism--Carbohydrate metabolism--Citrate cycle (TCA cycle)|Metabolism--Global and overview maps--Microbial metabolism in diverse environments|Human Diseases--Infectious diseases: Bacterial--Legionellosis|Metabolism--Global and overview maps--Biosynthesis of antibiotics|Metabolism--Global and overview maps--Metabolic pathwa…
EcoliAGL000021	100	1.00E-138	sbc:SbBS512_E0643	K00240	sdhB, frdB	succinate dehydrogenase / fumarate reductase, iron-sulfur subunit	1.3.5.1 1.3.5.4	Metabolism--Energy metabolism--Carbon fixation pathways in prokaryotes|Metabolism--Carbohydrate metabolism--Citrate cycle (TCA cycle)|Metabolism--Global and overview maps--Microbial metabolism in diverse environments|Metabolism--Global and overview maps--Biosynthesis of antibiotics|Metabolism--Global and overview maps--Metabolic pathways|Metabolism--Energy metabolism--Oxidative phosphorylation|Me…
EcoliAGL000023	99.89	0	shq:A0259_07335	K00164	OGDH, sucA	2-oxoglutarate dehydrogenase E1 component	1.2.4.2	Metabolism--Amino acid metabolism--Lysine degradation|Metabolism--Carbohydrate metabolism--Citrate cycle (TCA cycle)|Metabolism--Amino acid metabolism--Tryptophan metabolism|Metabolism--Global and overview maps--Microbial metabolism in diverse environments|Metabolism--Global and overview maps--Biosynthesis of antibiotics|Metabolism--Global and overview maps--Metabolic pathways|Metabolism--Global …
EcoliAGL000024	100	0	shq:A0259_07340	K00658	DLST, sucB	2-oxoglutarate dehydrogenase E2 component (dihydrolipoamide succinyltransferase)	2.3.1.61	Metabolism--Amino acid metabolism--Lysine degradation|Metabolism--Carbohydrate metabolism--Citrate cycle (TCA cycle)|Metabolism--Global and overview maps--Microbial metabolism in diverse environments|Metabolism--Global and overview maps--Biosynthesis of antibiotics|Metabolism--Global and overview maps--Metabolic pathways|Metabolism--Global and overview maps--Biosynthesis of secondary metabolites|…
EcoliAGL000025	100	0	shq:A0259_07345	K01903	sucC	succinyl-CoA synthetase beta subunit	6.2.1.5	Metabolism--Energy metabolism--Carbon fixation pathways in prokaryotes|Metabolism--Carbohydrate metabolism--Citrate cycle (TCA cycle)|Metabolism--Carbohydrate metabolism--C5-Branched dibasic acid metabolism|Metabolism--Global and overview maps--Microbial metabolism in diverse environments|Metabolism--Global and overview maps--Biosynthesis of antibiotics|Metabolism--Carbohydrate metabolism--Propan…
EcoliAGL000026	100	3.00E-162	shq:A0259_07350	K01902	sucD	succinyl-CoA synthetase alpha subunit	6.2.1.5	Metabolism--Energy metabolism--Carbon fixation pathways in prokaryotes|Metabolism--Carbohydrate metabolism--Citrate cycle (TCA cycle)|Metabolism--Carbohydrate metabolism--C5-Branched dibasic acid metabolism|Metabolism--Global and overview maps--Microbial metabolism in diverse environments|Metabolism--Global and overview maps--Biosynthesis of antibiotics|Metabolism--Carbohydrate metabolism--Propan…
EcoliAGL000027	100	2.00E-138	shq:A0259_07355	K11922	mngR, farR	GntR family transcriptional regulator, mannosyl-D-glycerate transport/metabolism system repressor	--	--
EcoliAGL000028	100	0	ebe:B21_00679	K11198	PTS-Mng-EIIA, mngA, hrsA	PTS system, 2-O-A-mannosyl-D-glycerate-specific IIA component	2.7.1.195	Environmental Information Processing--Membrane transport--Phosphotransferase system (PTS)
EcoliAGL000028	100	0	ebe:B21_00679	K11199	PTS-Mng-EIIB, mngA, hrsA	PTS system, 2-O-A-mannosyl-D-glycerate-specific IIB component	2.7.1.195	Environmental Information Processing--Membrane transport--Phosphotransferase system (PTS)
EcoliAGL000028	100	0	ebe:B21_00679	K11200	PTS-Mng-EIIC, mngA, hrsA	PTS system, 2-O-A-mannosyl-D-glycerate-specific IIC component	--	Environmental Information Processing--Membrane transport--Phosphotransferase system (PTS)
EcoliAGL000029	100	0	shq:A0259_07365	K15524	mngB	mannosylglycerate hydrolase	3.2.1.170	--
EcoliAGL000030	100	0	sbo:SBO_0592	K00425	cydA	cytochrome d ubiquinol oxidase subunit I	1.10.3.14	Environmental Information Processing--Signal transduction--Two-component system|Metabolism--Global and overview maps--Metabolic pathways|Metabolism--Energy metabolism--Oxidative phosphorylation
EcoliAGL000031	100	0	shq:A0259_07380	K00426	cydB	cytochrome d ubiquinol oxidase subunit II	1.10.3.14	Environmental Information Processing--Signal transduction--Two-component system|Metabolism--Global and overview maps--Metabolic pathways|Metabolism--Energy metabolism--Oxidative phosphorylation
EcoliAGL000034	100	1.00E-74	shq:A0259_07395	K07107	ybgC	acyl-CoA thioester hydrolase	3.1.2.-	--
EcoliAGL000035	100	4.00E-119	sbc:SbBS512_E0659	K03562	tolQ	biopolymer transport protein TolQ	--	Metabolism--Global and overview maps--Microbial metabolism in diverse environments
EcoliAGL000036	100	3.00E-75	sdy:SDY_0686	K03560	tolR	biopolymer transport protein TolR	--	--
EcoliAGL000037	99.76	0	shq:A0259_07410	K03646	tolA	colicin import membrane protein	--	--
EcoliAGL000038	100	0	ecos:EC958_0859	K03641	tolB	TolB protein	--	--
EcoliAGL000039	100	1.00E-97	shq:A0259_07420	K03640	pal	peptidoglycan-associated lipoprotein	--	--
EcoliAGL000041	100	0	shq:A0259_07480	K03517	nadA	quinolinate synthase	2.5.1.72	Metabolism--Global and overview maps--Metabolic pathways|Metabolism--Metabolism of cofactors and vitamins--Nicotinate and nicotinamide metabolism
EcoliAGL000042	100	4.00E-131	sfn:SFy_0732	K03811	pnuC	nicotinamide mononucleotide transporter	--	--
EcoliAGL000043	99.66	1.00E-166	shq:A0259_07490	K16264	czcD, zitB	cobalt-zinc-cadmium efflux system protein	--	--
EcoliAGL000045	100	0	shq:A0259_07505	K01626	E2.5.1.54, aroF, aroG, aroH	3-deoxy-7-phosphoheptulonate synthase	2.5.1.54	Cellular Processes--Cellular community - prokaryotes--Quorum sensing|Metabolism--Global and overview maps--Biosynthesis of amino acids|Metabolism--Global and overview maps--Biosynthesis of antibiotics|Metabolism--Global and overview maps--Metabolic pathways|Metabolism--Global and overview maps--Biosynthesis of secondary metabolites|Metabolism--Amino acid metabolism--Phenylalanine, tyrosine and tr…
EcoliAGL000046	100	6.00E-144	ecos:EC958_0867	K01834	PGAM, gpmA	2,3-bisphosphoglycerate-dependent phosphoglycerate mutase	5.4.2.11	Metabolism--Energy metabolism--Methane metabolism|Metabolism--Carbohydrate metabolism--Glycolysis / Gluconeogenesis|Metabolism--Global and overview maps--Microbial metabolism in diverse environments|Metabolism--Global and overview maps--Biosynthesis of amino acids|Metabolism--Global and overview maps--Biosynthesis of antibiotics|Metabolism--Global and overview maps--Metabolic pathways|Metabolism-…
EcoliAGL000047	100	0	sbc:SbBS512_E0677	K01785	galM, GALM	aldose 1-epimerase	5.1.3.3	Metabolism--Carbohydrate metabolism--Glycolysis / Gluconeogenesis|Metabolism--Global and overview maps--Microbial metabolism in diverse environments|Metabolism--Global and overview maps--Biosynthesis of antibiotics|Metabolism--Global and overview maps--Metabolic pathways|Metabolism--Carbohydrate metabolism--Galactose metabolism|Metabolism--Global and overview maps--Biosynthesis of secondary metab…
EcoliAGL000048	100	0	ecos:EC958_0869	K00849	galK	galactokinase	2.7.1.6	Metabolism--Carbohydrate metabolism--Amino sugar and nucleotide sugar metabolism|Metabolism--Global and overview maps--Metabolic pathways|Metabolism--Carbohydrate metabolism--Galactose metabolism
EcoliAGL000049	100	0	ebr:ECB_00711	K00965	galT, GALT	UDPglucose--hexose-1-phosphate uridylyltransferase	2.7.7.12	Metabolism--Carbohydrate metabolism--Amino sugar and nucleotide sugar metabolism|Metabolism--Global and overview maps--Metabolic pathways|Metabolism--Carbohydrate metabolism--Galactose metabolism
EcoliAGL000050	99.71	0	eok:G2583_0925	K01784	galE, GALE	UDP-glucose 4-epimerase	5.1.3.2	Metabolism--Carbohydrate metabolism--Amino sugar and nucleotide sugar metabolism|Metabolism--Global and overview maps--Metabolic pathways|Metabolism--Carbohydrate metabolism--Galactose metabolism
EcoliAGL000051	99.8	0	sdz:Asd1617_00887	K05776	modF	molybdate transport system ATP-binding protein	--	Environmental Information Processing--Membrane transport--ABC transporters
EcoliAGL000052	100	2.00E-149	sft:NCTC1_00572	K02019	modE	molybdate transport system regulatory protein	--	--
EcoliAGL000054	100	5.00E-146	elp:P12B_c0725	K02020	modA	molybdate transport system substrate-binding protein	--	Environmental Information Processing--Membrane transport--ABC transporters
EcoliAGL000055	100	6.00E-124	sdz:Asd1617_00891	K02018	modB	molybdate transport system permease protein	--	Environmental Information Processing--Membrane transport--ABC transporters
EcoliAGL000056	100	0	ssj:SSON53_03810	K02017	modC	molybdate transport system ATP-binding protein	3.6.3.29	Environmental Information Processing--Membrane transport--ABC transporters
EcoliAGL000058	100	0	sdy:SDY_2011	K07404	pgl	6-phosphogluconolactonase	3.1.1.31	Metabolism--Global and overview maps--Microbial metabolism in diverse environments|Metabolism--Carbohydrate metabolism--Pentose phosphate pathway|Metabolism--Global and overview maps--Biosynthesis of antibiotics|Metabolism--Global and overview maps--Metabolic pathways|Metabolism--Global and overview maps--Biosynthesis of secondary metabolites|Metabolism--Global and overview maps--Carbon metabolism
EcoliAGL000061	50.84	1.00E-96	pat:Patl_3889	K16514	galD	4-oxalomesaconate tautomerase	5.3.2.8	Metabolism--Global and overview maps--Microbial metabolism in diverse environments|Metabolism--Xenobiotics biodegradation and metabolism--Benzoate degradation
EcoliAGL000062	100	0	ecol:LY180_04055	K03319	TC.DASS	divalent anion:Na+ symporter, DASS family	--	--
EcoliAGL000063	99.87	0	elp:P12B_c0733	K01681	ACO, acnA	aconitate hydratase	4.2.1.3	Metabolism--Energy metabolism--Carbon fixation pathways in prokaryotes|Metabolism--Carbohydrate metabolism--Citrate cycle (TCA cycle)|Metabolism--Global and overview maps--Microbial metabolism in diverse environments|Metabolism--Global and overview maps--Biosynthesis of amino acids|Metabolism--Global and overview maps--Biosynthesis of antibiotics|Metabolism--Global and overview maps--Metabolic pa…
EcoliAGL000064	100	0	shq:A0259_07520	K01051	E3.1.1.11	pectinesterase	3.1.1.11	Metabolism--Carbohydrate metabolism--Pentose and glucuronate interconversions|Metabolism--Global and overview maps--Metabolic pathways
EcoliAGL000065	100	3.00E-88	shq:A0259_07815	K06910	K06910	uncharacterized protein	--	--
EcoliAGL000066	100	0	shq:A0259_07820	K00833	bioA	adenosylmethionine---8-amino-7-oxononanoate aminotransferase	2.6.1.62	Metabolism--Global and overview maps--Metabolic pathways|Metabolism--Metabolism of cofactors and vitamins--Biotin metabolism
EcoliAGL000067	100	0	shq:A0259_07825	K01012	bioB	biotin synthase	2.8.1.6	Metabolism--Global and overview maps--Metabolic pathways|Metabolism--Metabolism of cofactors and vitamins--Biotin metabolism
EcoliAGL000068	100	0	shq:A0259_07830	K00652	bioF	8-amino-7-oxononanoate synthase	2.3.1.47	Metabolism--Global and overview maps--Metabolic pathways|Metabolism--Metabolism of cofactors and vitamins--Biotin metabolism
EcoliAGL000069	100	1.00E-144	shq:A0259_07835	K02169	bioC	malonyl-CoA O-methyltransferase	2.1.1.197	Metabolism--Global and overview maps--Metabolic pathways|Metabolism--Metabolism of cofactors and vitamins--Biotin metabolism
EcoliAGL000070	100	3.00E-129	shq:A0259_07840	K01935	bioD	dethiobiotin synthetase	6.3.3.3	Metabolism--Global and overview maps--Metabolic pathways|Metabolism--Metabolism of cofactors and vitamins--Biotin metabolism
EcoliAGL000071	99.85	0	eld:i02_0826	K03702	uvrB	excinuclease ABC subunit B	--	Genetic Information Processing--Replication and repair--Nucleotide excision repair
EcoliAGL000073	100	0	eld:i02_0828	K03639	moaA, CNX2	GTP 3',8-cyclase	4.1.99.22	Genetic Information Processing--Folding, sorting and degradation--Sulfur relay system|Metabolism--Global and overview maps--Metabolic pathways|Metabolism--Metabolism of cofactors and vitamins--Folate biosynthesis
EcoliAGL000074	100	5.00E-97	shq:A0259_07860	K03638	moaB	molybdenum cofactor biosynthesis protein B	--	--
EcoliAGL000075	98.76	1.00E-88	shq:A0259_07865	K03637	moaC, CNX3	cyclic pyranopterin monophosphate synthase	4.6.1.17	Genetic Information Processing--Folding, sorting and degradation--Sulfur relay system|Metabolism--Global and overview maps--Metabolic pathways|Metabolism--Metabolism of cofactors and vitamins--Folate biosynthesis
EcoliAGL000076	100	2.00E-39	shq:A0259_07870	K03636	moaD, cysO	sulfur-carrier protein	--	Genetic Information Processing--Folding, sorting and degradation--Sulfur relay system
EcoliAGL000077	100	4.00E-83	shq:A0259_07875	K03635	MOCS2B, moaE	molybdopterin synthase catalytic subunit	2.8.1.12	Genetic Information Processing--Folding, sorting and degradation--Sulfur relay system|Metabolism--Global and overview maps--Metabolic pathways|Metabolism--Metabolism of cofactors and vitamins--Folate biosynthesis
EcoliAGL000078	100	1.00E-115	eko:EKO11_3100	K06890	K06890	uncharacterized protein	--	--
EcoliAGL000079	100	1.00E-132	shq:A0259_07885	K06890	K06890	uncharacterized protein	--	--
EcoliAGL000080	100	7.00E-180	shq:A0259_07890	K07027	K07027	glycosyltransferase 2 family protein	--	--
EcoliAGL000081	100	0	shq:A0259_07895	K06131	clsA_B	cardiolipin synthase A/B	2.7.8.-	Metabolism--Global and overview maps--Metabolic pathways|Metabolism--Lipid metabolism--Glycerophospholipid metabolism
EcoliAGL000084	100	0	shq:A0259_07910	K01992	ABC-2.P	ABC-2 type transport system permease protein	--	--
EcoliAGL000085	100	0	shq:A0259_07915	K01992	ABC-2.P	ABC-2 type transport system permease protein	--	--
EcoliAGL000086	100	0	sft:NCTC1_00751	K01990	ABC-2.A	ABC-2 type transport system ATP-binding protein	--	--
EcoliAGL000087	100	0	sfx:S0786	K01993	ABC-2.TX	HlyD family secretion protein	--	--
EcoliAGL000089	99.78	0	shq:A0259_07935	K11927	rhlE	ATP-dependent RNA helicase RhlE	3.6.4.13	Genetic Information Processing--Folding, sorting and degradation--RNA degradation
EcoliAGL000090	100	2.00E-84	ebe:B21_00782	K09935	K09935	uncharacterized protein	--	--
EcoliAGL000091	100	0	ebd:ECBD_2824	K03722	dinG	ATP-dependent DNA helicase DinG	3.6.4.12	--
EcoliAGL000092	41.53	4.00E-48	reh:H16_A0356	K00766	trpD	anthranilate phosphoribosyltransferase	2.4.2.18	Metabolism--Global and overview maps--Biosynthesis of amino acids|Metabolism--Global and overview maps--Biosynthesis of antibiotics|Metabolism--Global and overview maps--Metabolic pathways|Metabolism--Global and overview maps--Biosynthesis of secondary metabolites|Metabolism--Amino acid metabolism--Phenylalanine, tyrosine and tryptophan biosynthesis
EcoliAGL000093	100	0	shq:A0259_07955	K13574	ybiC	uncharacterized oxidoreductase	1.1.1.-	--
EcoliAGL000094	56.98	4.00E-16	kln:LH22_12555	K12151	bhsA	multiple stress resistance protein BhsA	--	--
EcoliAGL000096	100	1.00E-131	shq:A0259_07970	K07336	K07336	PKHD-type hydroxylase	1.14.11.-	--
EcoliAGL000097	100	0	shq:A0259_07975	K16090	fiu	catecholate siderophore receptor	--	--
EcoliAGL000098	100	2.00E-28	ssj:SSON53_04325	K13650	mcbA	MqsR-controlled colanic acid and biofilm protein A	--	--
EcoliAGL000099	99.7	0	ecx:EcHS_A0862	K06970	rlmF	23S rRNA (adenine1618-N6)-methyltransferase	2.1.1.181	--
EcoliAGL000101	100	1.00E-136	shq:A0259_07995	K10038	glnQ	glutamine transport system ATP-binding protein	3.6.3.-	Environmental Information Processing--Membrane transport--ABC transporters
EcoliAGL000102	100	6.00E-119	shq:A0259_08000	K10037	glnP	glutamine transport system permease protein	--	Environmental Information Processing--Membrane transport--ABC transporters
EcoliAGL000103	100	2.00E-140	shq:A0259_08005	K10036	glnH	glutamine transport system substrate-binding protein	--	Environmental Information Processing--Membrane transport--ABC transporters
EcoliAGL000104	100	5.00E-93	sfe:SFxv_0831	K04047	dps	starvation-inducible DNA-binding protein	--	--
EcoliAGL000105	100	4.00E-141	ecoh:ECRM13516_0845	K11939	rhtA	inner membrane transporter RhtA	--	--
EcoliAGL000106	100	4.00E-97	sdz:Asd1617_00978	K11934	ompX	outer membrane protein X	--	--
EcoliAGL000109	100	1.00E-84	shq:A0259_08040	K11924	mntR	DtxR family transcriptional regulator, manganese transport regulator	--	--
EcoliAGL000111	100	3.00E-179	shq:A0259_08050	K19235	ybiS	L,D-transpeptidase YbiS	--	--
EcoliAGL000112	66.48	0	bpm:BURPS1710b_2318	K10834	E3.6.3.41	heme-transporting ATPase	3.6.3.41	--
EcoliAGL000114	100	1.00E-158	shq:A0259_08065	K07757	ybiV	sugar-phosphatase	3.1.3.23	--
EcoliAGL000115	99.88	0	shq:A0259_08070	K00656	E2.3.1.54, pflD	formate C-acetyltransferase	2.3.1.54	Metabolism--Carbohydrate metabolism--Propanoate metabolism|Metabolism--Global and overview maps--Metabolic pathways|Metabolism--Carbohydrate metabolism--Butanoate metabolism|Metabolism--Carbohydrate metabolism--Pyruvate metabolism
EcoliAGL000116	99.67	8.00E-176	ebe:B21_00808	K04069	pflA, pflC, pflE	pyruvate formate lyase activating enzyme	1.97.1.4	--
EcoliAGL000117	100	3.00E-123	shq:A0259_08080	K08313	fsaA, mipB	fructose-6-phosphate aldolase 1	4.1.2.-	--
EcoliAGL000118	100	4.00E-143	shq:A0259_08085	K21029	moeB	molybdopterin-synthase adenylyltransferase	2.7.7.80	Genetic Information Processing--Folding, sorting and degradation--Sulfur relay system
EcoliAGL000119	100	0	shq:A0259_08090	K03750	moeA	molybdopterin molybdotransferase	2.10.1.1	Metabolism--Global and overview maps--Metabolic pathways|Metabolism--Metabolism of cofactors and vitamins--Folate biosynthesis
EcoliAGL000120	100	0	shq:A0259_08095	K13051	iaaA, ASRGL1	beta-aspartyl-peptidase (threonine type)	3.4.19.5	--
EcoliAGL000121	100	0	shq:A0259_08100	K13892	gsiA	glutathione transport system ATP-binding protein	--	Environmental Information Processing--Membrane transport--ABC transporters
EcoliAGL000122	99.8	0	shq:A0259_08105	K13889	gsiB	glutathione transport system substrate-binding protein	--	Environmental Information Processing--Membrane transport--ABC transporters
EcoliAGL000123	100	8.00E-174	shq:A0259_08110	K13890	gsiC	glutathione transport system permease protein	--	Environmental Information Processing--Membrane transport--ABC transporters
EcoliAGL000124	100	4.00E-171	shq:A0259_08115	K13891	gsiD	glutathione transport system permease protein	--	Environmental Information Processing--Membrane transport--ABC transporters
EcoliAGL000128	100	0	shq:A0259_08130	K14441	rimO	ribosomal protein S12 methylthiotransferase	2.8.4.4	--
EcoliAGL000129	100	3.00E-48	eld:i02_0885	K19688	bssR	biofilm regulator BssR	--	--
EcoliAGL000130	41.27	5.00E-68	gfo:GFO_0814	K00117	gcd	quinoprotein glucose dehydrogenase	1.1.5.2	Metabolism--Carbohydrate metabolism--Pentose phosphate pathway|Metabolism--Global and overview maps--Biosynthesis of antibiotics|Metabolism--Global and overview maps--Metabolic pathways|Metabolism--Global and overview maps--Biosynthesis of secondary metabolites
EcoliAGL000131	100	6.00E-119	sfx:S0831	K00799	GST, gst	glutathione S-transferase	2.5.1.18	Metabolism--Metabolism of other amino acids--Glutathione metabolism
EcoliAGL000132	99.75	0	ecos:EC958_0951	K07258	dacC, dacA, dacD	D-alanyl-D-alanine carboxypeptidase (penicillin-binding protein 5/6)	3.4.16.4	Metabolism--Glycan biosynthesis and metabolism--Peptidoglycan biosynthesis|Metabolism--Global and overview maps--Metabolic pathways
EcoliAGL000133	100	5.00E-149	elo:EC042_0931	K11534	deoR	DeoR family transcriptional regulator, deoxyribose operon repressor	--	--
EcoliAGL000134	99.49	3.00E-109	shq:A0259_08160	K19302	bcrC	undecaprenyl-diphosphatase	3.6.1.27	Metabolism--Glycan biosynthesis and metabolism--Peptidoglycan biosynthesis
EcoliAGL000135	100	0	shq:A0259_08165	K08160	mdfA, cmr	MFS transporter, DHA1 family, multidrug/chloramphenicol efflux transport protein	--	--
EcoliAGL000137	100	7.00E-158	shq:A0259_08175	K20861	ybjI	FMN hydrolase / 5-amino-6-(5-phospho-D-ribitylamino)uracil phosphatase	3.1.3.102 3.1.3.104	Metabolism--Metabolism of cofactors and vitamins--Riboflavin metabolism|Metabolism--Global and overview maps--Metabolic pathways|Metabolism--Global and overview maps--Biosynthesis of secondary metabolites
EcoliAGL000140	100	0	shq:A0259_08325	K07085	K07085	putative transport protein	--	--
EcoliAGL000142	100	2.00E-44	elp:P12B_c0833	K03674	grxA	glutaredoxin 1	--	--
EcoliAGL000144	100	5.00E-140	shq:A0259_08345	K10678	nfsA	nitroreductase	1.-.-.-	Metabolism--Global and overview maps--Microbial metabolism in diverse environments|Metabolism--Xenobiotics biodegradation and metabolism--Nitrotoluene degradation
EcoliAGL000145	100	2.00E-173	shq:A0259_08350	K05844	rimK	ribosomal protein S6--L-glutamate ligase	6.3.2.-	--
EcoliAGL000148	100	0	shq:A0259_08365	K11073	potF	putrescine transport system substrate-binding protein	--	Environmental Information Processing--Membrane transport--ABC transporters
EcoliAGL000149	100	0	shq:A0259_08370	K11076	potG	putrescine transport system ATP-binding protein	--	Environmental Information Processing--Membrane transport--ABC transporters
EcoliAGL000150	100	3.00E-180	shq:A0259_08375	K11075	potH	putrescine transport system permease protein	--	Environmental Information Processing--Membrane transport--ABC transporters
EcoliAGL000151	100	3.00E-156	elh:ETEC_0924	K11074	potI	putrescine transport system permease protein	--	Environmental Information Processing--Membrane transport--ABC transporters
EcoliAGL000153	100	0	shq:A0259_08390	K03212	rumB	23S rRNA (uracil747-C5)-methyltransferase	2.1.1.189	--
EcoliAGL000154	100	7.00E-142	shq:A0259_08395	K09996	artJ	arginine transport system substrate-binding protein	--	Environmental Information Processing--Membrane transport--ABC transporters
EcoliAGL000155	100	2.00E-123	shq:A0259_08400	K09998	artM	arginine transport system permease protein	--	Environmental Information Processing--Membrane transport--ABC transporters
EcoliAGL000156	100	3.00E-133	shq:A0259_08405	K09999	artQ	arginine transport system permease protein	--	Environmental Information Processing--Membrane transport--ABC transporters
EcoliAGL000157	100	3.00E-141	shq:A0259_08410	K09997	artI	arginine transport system substrate-binding protein	--	Environmental Information Processing--Membrane transport--ABC transporters
EcoliAGL000158	100	4.00E-162	sdz:Asd1617_03245	K10000	artP	arginine transport system ATP-binding protein	3.6.3.-	Environmental Information Processing--Membrane transport--ABC transporters
EcoliAGL000161	100	2.00E-160	shq:A0259_08430	K11066	E3.5.1.28D, amiD	N-acetylmuramoyl-L-alanine amidase	3.5.1.28	--
EcoliAGL000164	100	0	shq:A0259_08445	K01620	ltaE	threonine aldolase	4.1.2.48	Metabolism--Global and overview maps--Microbial metabolism in diverse environments|Metabolism--Global and overview maps--Biosynthesis of amino acids|Metabolism--Global and overview maps--Biosynthesis of antibiotics|Metabolism--Global and overview maps--Metabolic pathways|Metabolism--Global and overview maps--Biosynthesis of secondary metabolites|Metabolism--Amino acid metabolism--Glycine, serine …
EcoliAGL000165	100	0	shq:A0259_08450	K00156	poxB	pyruvate dehydrogenase (quinone)	1.2.5.1	Metabolism--Carbohydrate metabolism--Pyruvate metabolism
EcoliAGL000166	100	0	shq:A0259_08455	K11933	hcr	NADH oxidoreductase Hcr	1.-.-.-	--
EcoliAGL000167	99.82	0	shq:A0259_08460	K05601	hcp	hydroxylamine reductase	1.7.99.1	Metabolism--Energy metabolism--Nitrogen metabolism
EcoliAGL000169	100	3.00E-126	eld:i02_0925	K06188	aqpZ	aquaporin Z	--	--
EcoliAGL000170	100	0	shq:A0259_08480	K07459	ybjD	putative ATP-dependent endonuclease of the OLD family	--	--
EcoliAGL000171	99.7	0	shq:A0259_08485	K09824	virK	uncharacterized protein	--	--
EcoliAGL000172	100	0	shq:A0259_08490	K13888	macA	membrane fusion protein, macrolide-specific efflux system	--	--
EcoliAGL000173	100	0	shq:A0259_08495	K05685	macB	macrolide transport system ATP-binding/permease protein	3.6.3.-	Environmental Information Processing--Membrane transport--ABC transporters
EcoliAGL000174	100	3.00E-37	sdz:Asd1617_03212	K03704	cspA	cold shock protein (beta-ribbon, CspA family)	--	--
EcoliAGL000175	100	2.00E-57	shq:A0259_08505	K06891	clpS	ATP-dependent Clp protease adaptor protein ClpS	--	--
EcoliAGL000176	100	0	shq:A0259_08510	K03694	clpA	ATP-dependent Clp protease ATP-binding subunit ClpA	--	--
EcoliAGL000177	100	3.00E-35	lax:APT61_15075	K02518	infA	translation initiation factor IF-1	--	--
EcoliAGL000178	100	2.00E-136	shq:A0259_08530	K00684	aat	leucyl/phenylalanyl-tRNA--protein transferase	2.3.2.6	--
EcoliAGL000179	100	0	shq:A0259_08535	K16012	cydC	ATP-binding cassette, subfamily C, bacterial CydC	--	Environmental Information Processing--Membrane transport--ABC transporters
EcoliAGL000180	100	0	shq:A0259_08540	K16013	cydD	ATP-binding cassette, subfamily C, bacterial CydD	--	Environmental Information Processing--Membrane transport--ABC transporters
EcoliAGL000181	100	0	sdz:Asd1617_03204	K00384	trxB	thioredoxin reductase (NADPH)	1.8.1.9	Metabolism--Metabolism of other amino acids--Selenocompound metabolism|Metabolism--Nucleotide metabolism--Pyrimidine metabolism
EcoliAGL000183	100	5.00E-91	sdz:Asd1617_03202	K03719	lrp	Lrp/AsnC family transcriptional regulator, leucine-responsive regulatory protein	--	--
EcoliAGL000184	100	0	shq:A0259_08555	K03466	ftsK, spoIIIE	DNA segregation ATPase FtsK/SpoIIIE, S-DNA-T family	--	--
EcoliAGL000185	100	1.00E-116	sdz:Asd1617_03200	K03634	lolA	outer membrane lipoprotein carrier protein	--	--
EcoliAGL000186	100	0	shq:A0259_08565	K07478	ycaJ	putative ATPase	--	--
EcoliAGL000187	100	0	shq:A0259_08570	K01875	SARS, serS	seryl-tRNA synthetase	6.1.1.11	Genetic Information Processing--Translation--Aminoacyl-tRNA biosynthesis
EcoliAGL000188	99.88	0	shq:A0259_08575	K07306	dmsA	anaerobic dimethyl sulfoxide reductase subunit A	1.8.5.3	Metabolism--Energy metabolism--Sulfur metabolism
EcoliAGL000189	100	1.00E-119	shq:A0259_08580	K07307	dmsB	anaerobic dimethyl sulfoxide reductase subunit B (DMSO reductase iron- sulfur subunit)	--	Metabolism--Energy metabolism--Sulfur metabolism
EcoliAGL000190	99.3	1.00E-156	sbc:SbBS512_E2432	K07308	dmsC	anaerobic dimethyl sulfoxide reductase subunit C (DMSO reductase anchor subunit)	--	Metabolism--Energy metabolism--Sulfur metabolism
EcoliAGL000192	100	0	shq:A0259_08595	K08219	UMF2	MFS transporter, UMF2 family, putative MFS family transporter protein	--	--
EcoliAGL000195	40.21	2.00E-11	bxb:DR64_4079	K00355	NQO1	NAD(P)H dehydrogenase (quinone)	1.6.5.2	Metabolism--Metabolism of cofactors and vitamins--Ubiquinone and other terpenoid-quinone biosynthesis|Metabolism--Global and overview maps--Biosynthesis of secondary metabolites
EcoliAGL000196	100	1.00E-144	ecoa:APECO78_08280	K04069	pflA, pflC, pflE	pyruvate formate lyase activating enzyme	1.97.1.4	--
EcoliAGL000197	100	0	shq:A0259_08620	K00656	E2.3.1.54, pflD	formate C-acetyltransferase	2.3.1.54	Metabolism--Carbohydrate metabolism--Propanoate metabolism|Metabolism--Global and overview maps--Metabolic pathways|Metabolism--Carbohydrate metabolism--Butanoate metabolism|Metabolism--Carbohydrate metabolism--Pyruvate metabolism
EcoliAGL000198	99.65	3.00E-164	ecoi:ECOPMV1_00941	K06212	focA	formate transporter	--	--
EcoliAGL000199	100	0	sbo:SBO_2191	K09136	ycaO	ribosomal protein S12 methylthiotransferase accessory factor	--	--
EcoliAGL000201	100	0	shq:A0259_08640	K00831	serC, PSAT1	phosphoserine aminotransferase	2.6.1.52	Metabolism--Energy metabolism--Methane metabolism|Metabolism--Metabolism of cofactors and vitamins--Vitamin B6 metabolism|Metabolism--Global and overview maps--Microbial metabolism in diverse environments|Metabolism--Global and overview maps--Biosynthesis of amino acids|Metabolism--Global and overview maps--Biosynthesis of antibiotics|Metabolism--Global and overview maps--Metabolic pathways|Metab…
EcoliAGL000202	100	0	shq:A0259_08645	K00800	aroA	3-phosphoshikimate 1-carboxyvinyltransferase	2.5.1.19	Metabolism--Global and overview maps--Biosynthesis of amino acids|Metabolism--Global and overview maps--Biosynthesis of antibiotics|Metabolism--Global and overview maps--Metabolic pathways|Metabolism--Global and overview maps--Biosynthesis of secondary metabolites|Metabolism--Amino acid metabolism--Phenylalanine, tyrosine and tryptophan biosynthesis
EcoliAGL000203	100	1.00E-151	ssn:SSON_0911	K07387	K07387	putative metalloprotease	3.4.24.-	--
EcoliAGL000204	100	8.00E-127	shq:A0259_08655	K00945	cmk	CMP/dCMP kinase	2.7.4.25	Metabolism--Global and overview maps--Metabolic pathways|Metabolism--Nucleotide metabolism--Pyrimidine metabolism
EcoliAGL000205	100	0	shq:A0259_08660	K02945	RP-S1, rpsA	small subunit ribosomal protein S1	--	Genetic Information Processing--Translation--Ribosome
EcoliAGL000206	100	3.00E-49	shq:A0259_08665	K05788	ihfB, himD	integration host factor subunit beta	--	--
EcoliAGL000207	99.87	0	shq:A0259_08670	K02238	comEC	competence protein ComEC	--	--
EcoliAGL000208	100	0	shq:A0259_08675	K11085	msbA	ATP-binding cassette, subfamily B, bacterial MsbA	3.6.3.-	Environmental Information Processing--Membrane transport--ABC transporters
EcoliAGL000209	100	0	shq:A0259_08680	K00912	lpxK	tetraacyldisaccharide 4'-kinase	2.7.1.130	Metabolism--Glycan biosynthesis and metabolism--Lipopolysaccharide biosynthesis|Metabolism--Global and overview maps--Metabolic pathways
EcoliAGL000210	100	0	shq:A0259_08685	K09927	K09927	uncharacterized protein	--	--
EcoliAGL000211	100	4.00E-28	shq:A0259_08690	K09791	K09791	uncharacterized protein	--	--
EcoliAGL000212	100	1.00E-142	shq:A0259_08695	K00979	kdsB	3-deoxy-manno-octulosonate cytidylyltransferase (CMP-KDO synthetase)	2.7.7.38	Metabolism--Glycan biosynthesis and metabolism--Lipopolysaccharide biosynthesis|Metabolism--Global and overview maps--Metabolic pathways
EcoliAGL000215	99.62	3.00E-156	sdz:Asd1617_03148	K06219	smtA	S-adenosylmethionine-dependent methyltransferase	--	--
EcoliAGL000216	100	0	shq:A0259_08715	K03633	mukF	chromosome partition protein MukF	--	--
EcoliAGL000217	100	4.00E-134	shq:A0259_08720	K03804	mukE	chromosome partition protein MukE	--	--
EcoliAGL000218	100	0	shq:A0259_08725	K03632	mukB	chromosome partition protein MukB	--	--
EcoliAGL000221	49.53	7.00E-59	pha:PSHAa1401	K01069	E3.1.2.6, gloB	hydroxyacylglutathione hydrolase	3.1.2.6	Metabolism--Carbohydrate metabolism--Pyruvate metabolism
EcoliAGL000222	100	0	shq:A0259_08745	K00813	aspC	aspartate aminotransferase	2.6.1.1	Metabolism--Amino acid metabolism--Alanine, aspartate and glutamate metabolism|Metabolism--Amino acid metabolism--Arginine biosynthesis|Metabolism--Amino acid metabolism--Arginine and proline metabolism|Metabolism--Global and overview maps--Biosynthesis of amino acids|Metabolism--Global and overview maps--Biosynthesis of antibiotics|Metabolism--Amino acid metabolism--Tyrosine metabolism|Metabolis…
EcoliAGL000223	100	0	shq:A0259_08755	K09476	ompF	outer membrane pore protein F	--	Environmental Information Processing--Signal transduction--Two-component system|Human Diseases--Drug resistance: Antimicrobial--beta-Lactam resistance
EcoliAGL000225	100	0	shq:A0259_08760	K01893	NARS, asnS	asparaginyl-tRNA synthetase	6.1.1.22	Genetic Information Processing--Translation--Aminoacyl-tRNA biosynthesis
EcoliAGL000226	100	0	shq:A0259_08765	K00763	pncB, NAPRT1	nicotinate phosphoribosyltransferase	6.3.4.21	Metabolism--Global and overview maps--Metabolic pathways|Metabolism--Metabolism of cofactors and vitamins--Nicotinate and nicotinamide metabolism
EcoliAGL000227	100	0	shq:A0259_08770	K01256	pepN	aminopeptidase N	3.4.11.2	Metabolism--Global and overview maps--Metabolic pathways|Metabolism--Metabolism of other amino acids--Glutathione metabolism
EcoliAGL000228	99.61	6.00E-140	efe:EFER_1077	K15555	ssuB	sulfonate transport system ATP-binding protein	3.6.3.-	Metabolism--Energy metabolism--Sulfur metabolism|Environmental Information Processing--Membrane transport--ABC transporters
EcoliAGL000229	100	1.00E-143	shq:A0259_08780	K15554	ssuC	sulfonate transport system permease protein	--	Metabolism--Energy metabolism--Sulfur metabolism|Environmental Information Processing--Membrane transport--ABC transporters
EcoliAGL000230	100	0	shq:A0259_08785	K04091	ssuD	alkanesulfonate monooxygenase	1.14.14.5	Metabolism--Energy metabolism--Sulfur metabolism
EcoliAGL000231	100	0	ecx:EcHS_A1045	K15553	ssuA	sulfonate transport system substrate-binding protein	--	Metabolism--Energy metabolism--Sulfur metabolism|Environmental Information Processing--Membrane transport--ABC transporters
EcoliAGL000232	100	9.00E-107	shq:A0259_08795	K00299	ssuE	FMN reductase	1.5.1.38	Metabolism--Energy metabolism--Sulfur metabolism|Metabolism--Metabolism of cofactors and vitamins--Riboflavin metabolism|Metabolism--Global and overview maps--Metabolic pathways
EcoliAGL000237	100	0	shq:A0259_22260	K03291	MFS.SET	MFS transporter, SET family, sugar efflux transporter	--	--
EcoliAGL000239	99.63	2.00E-156	shq:A0259_22270	K02073	metQ	D-methionine transport system substrate-binding protein	--	Environmental Information Processing--Membrane transport--ABC transporters
EcoliAGL000241	100	0	ebl:ECD_03546	K03445	nepI	MFS transporter, DHA1 family, purine ribonucleoside efflux pump	--	--
EcoliAGL000243	100	0	sbc:SbBS512_E4255	K06901	pbuG	putative MFS transporter, AGZA family, xanthine/uracil permease	--	--
EcoliAGL000244	100	0	shq:A0259_22300	K01486	ade	adenine deaminase	3.5.4.2	Metabolism--Nucleotide metabolism--Purine metabolism|Metabolism--Global and overview maps--Metabolic pathways
EcoliAGL000245	100	0	shq:A0259_22305	K07784	uhpT	MFS transporter, OPA family, hexose phosphate transport protein UhpT	--	Environmental Information Processing--Signal transduction--Two-component system
EcoliAGL000246	100	0	sbo:SBO_3702	K07783	uhpC	MFS transporter, OPA family, sugar phosphate sensor protein UhpC	--	Environmental Information Processing--Signal transduction--Two-component system
EcoliAGL000247	100	0	sbo:SBO_3701	K07675	uhpB	two-component system, NarL family, sensor histidine kinase UhpB	2.7.13.3	Environmental Information Processing--Signal transduction--Two-component system
EcoliAGL000248	94.01	2.00E-115	sec:SCH_3710	K07686	uhpA	two-component system, NarL family, uhpT operon response regulator UhpA	--	Environmental Information Processing--Signal transduction--Two-component system
EcoliAGL000249	100	1.00E-50	shq:A0259_22325	K01653	E2.2.1.6S, ilvH, ilvN	acetolactate synthase I/III small subunit	2.2.1.6	Metabolism--Carbohydrate metabolism--C5-Branched dibasic acid metabolism|Metabolism--Metabolism of cofactors and vitamins--Pantothenate and CoA biosynthesis|Metabolism--Global and overview maps--Biosynthesis of amino acids|Metabolism--Global and overview maps--Biosynthesis of antibiotics|Metabolism--Amino acid metabolism--Valine, leucine and isoleucine biosynthesis|Metabolism--Global and overview…
EcoliAGL000250	100	0	shq:A0259_22330	K01652	E2.2.1.6L, ilvB, ilvG, ilvI	acetolactate synthase I/II/III large subunit	2.2.1.6	Metabolism--Carbohydrate metabolism--C5-Branched dibasic acid metabolism|Metabolism--Metabolism of cofactors and vitamins--Pantothenate and CoA biosynthesis|Metabolism--Global and overview maps--Biosynthesis of amino acids|Metabolism--Global and overview maps--Biosynthesis of antibiotics|Metabolism--Amino acid metabolism--Valine, leucine and isoleucine biosynthesis|Metabolism--Global and overview…
EcoliAGL000252	99.74	0	sfe:SFxv_4118	K08154	emrD	MFS transporter, DHA1 family, 2-module integral membrane pump EmrD	--	--
EcoliAGL000253	100	5.00E-95	shq:A0259_22360	K06871	K06871	uncharacterized protein	--	--
EcoliAGL000255	100	6.00E-59	shq:A0259_22370	K00389	yidH	putative membrane protein	--	--
EcoliAGL000258	100	0	ebe:B21_03505	K01138	K01138	uncharacterized sulfatase	3.1.6.-	--
EcoliAGL000259	100	0	shq:A0259_22385	K03307	TC.SSS	solute:Na+ symporter, SSS family	--	--
EcoliAGL000261	100	0	shq:A0259_22395	K01232	glvA	maltose-6'-phosphate glucosidase	3.2.1.122	Metabolism--Carbohydrate metabolism--Starch and sucrose metabolism
EcoliAGL000262	100	0	shq:A0259_22400	K02749	PTS-Glv-EIIB, glvB, malP, aglA	PTS system, alpha-glucoside-specific IIB component	2.7.1.208 2.7.1.-	Environmental Information Processing--Membrane transport--Phosphotransferase system (PTS)|Metabolism--Carbohydrate metabolism--Starch and sucrose metabolism
EcoliAGL000262	100	0	shq:A0259_22400	K02750	PTS-Glv-EIIC, glvC, malP, aglA	PTS system, alpha-glucoside-specific IIC component	--	Environmental Information Processing--Membrane transport--Phosphotransferase system (PTS)|Metabolism--Carbohydrate metabolism--Starch and sucrose metabolism
EcoliAGL000264	99.35	4.00E-84	sdz:Asd1617_05451	K03482	yidP	GntR family transcriptional regulator, glv operon transcriptional regulator	--	--
EcoliAGL000265	100	0	eoc:CE10_4327	K07085	K07085	putative transport protein	--	--
EcoliAGL000267	100	5.00E-79	sdz:Asd1617_05454	K04081	ibpB	molecular chaperone IbpB	--	--
EcoliAGL000268	100	2.00E-74	sdz:Asd1617_05455	K04080	ibpA	molecular chaperone IbpA	--	--
EcoliAGL000273	100	0	ssj:SSON53_21280	K08194	dgoT	MFS transporter, ACS family, D-galactonate transporter	--	--
EcoliAGL000274	100	0	shq:A0259_22445	K01684	dgoD	galactonate dehydratase	4.2.1.6	Metabolism--Global and overview maps--Microbial metabolism in diverse environments|Metabolism--Global and overview maps--Metabolic pathways|Metabolism--Carbohydrate metabolism--Galactose metabolism
EcoliAGL000275	100	1.00E-114	shq:A0259_22450	K01631	dgoA	2-dehydro-3-deoxyphosphogalactonate aldolase	4.1.2.21	Metabolism--Global and overview maps--Metabolic pathways|Metabolism--Carbohydrate metabolism--Galactose metabolism
EcoliAGL000276	100	3.00E-171	shq:A0259_22455	K00883	dgoK	2-dehydro-3-deoxygalactonokinase	2.7.1.58	Metabolism--Global and overview maps--Metabolic pathways|Metabolism--Carbohydrate metabolism--Galactose metabolism
EcoliAGL000277	99.56	2.00E-131	shq:A0259_22460	K19776	dgoR	GntR family transcriptional regulator, galactonate operon transcriptional repressor	--	--
EcoliAGL000281	99.88	0	shq:A0259_22485	K02470	gyrB	DNA gyrase subunit B	5.99.1.3	--
EcoliAGL000282	100	0	shq:A0259_22490	K03629	recF	DNA replication and repair protein RecF	--	Genetic Information Processing--Replication and repair--Homologous recombination
EcoliAGL000283	99.73	0	eal:EAKF1_ch2232	K02338	DPO3B, dnaN	DNA polymerase III subunit beta	2.7.7.7	Genetic Information Processing--Replication and repair--Homologous recombination|Genetic Information Processing--Replication and repair--Mismatch repair|Genetic Information Processing--Replication and repair--DNA replication|Metabolism--Nucleotide metabolism--Purine metabolism|Metabolism--Global and overview maps--Metabolic pathways|Metabolism--Nucleotide metabolism--Pyrimidine metabolism
EcoliAGL000284	100	0	shq:A0259_22500	K02313	dnaA	chromosomal replication initiator protein	--	Environmental Information Processing--Signal transduction--Two-component system|Cellular Processes--Cell growth and death--Cell cycle - Caulobacter
EcoliAGL000285	100	2.00E-17	mmk:MU9_493	K02914	RP-L34, MRPL34, rpmH	large subunit ribosomal protein L34	--	Genetic Information Processing--Translation--Ribosome
EcoliAGL000286	100	3.00E-13	sbz:A464_3908	K03536	rnpA	ribonuclease P protein component	3.1.26.5	--
EcoliAGL000287	100	0	shq:A0259_22520	K03217	yidC, spoIIIJ, OXA1, ccfA	YidC/Oxa1 family membrane protein insertase	--	Cellular Processes--Cellular community - prokaryotes--Quorum sensing|Environmental Information Processing--Membrane transport--Bacterial secretion system|Genetic Information Processing--Folding, sorting and degradation--Protein export
EcoliAGL000288	100	0	shq:A0259_22525	K03650	mnmE, trmE, MSS1	tRNA modification GTPase	3.6.-.-	--
EcoliAGL000289	100	0	elf:LF82_2274	K01667	tnaA	tryptophanase	4.1.99.1	Metabolism--Amino acid metabolism--Tryptophan metabolism
EcoliAGL000290	100	0	eoc:CE10_4353	K03836	tnaB	low affinity tryptophan permease	--	--
EcoliAGL000291	100	0	sbc:SbBS512_E4212	K08163	mdtL	MFS transporter, DHA1 family, multidrug resistance protein	--	--
EcoliAGL000294	100	7.00E-106	shq:A0259_00030	K19784	chrR	chromate reductase	--	--
EcoliAGL000295	100	0	shq:A0259_00035	K06901	pbuG	putative MFS transporter, AGZA family, xanthine/uracil permease	--	--
EcoliAGL000298	100	5.00E-112	shq:A0259_00050	K09925	K09925	uncharacterized protein	--	--
EcoliAGL000299	47.5	3.00E-12	hsd:SD1D_1331	K02564	nagB, GNPDA	glucosamine-6-phosphate deaminase	3.5.99.6	Metabolism--Carbohydrate metabolism--Amino sugar and nucleotide sugar metabolism|Metabolism--Global and overview maps--Metabolic pathways
EcoliAGL000301	100	0	ebe:B21_03547	K07214	fes	enterochelin esterase and related enzymes	--	--
EcoliAGL000302	100	0	ecoa:APECO78_22470	K10124	bglH	carbohydrate-specific outer membrane porin	--	--
EcoliAGL000303	100	0	shq:A0259_00070	K01223	E3.2.1.86B, bglA	6-phospho-beta-glucosidase	3.2.1.86	Metabolism--Carbohydrate metabolism--Glycolysis / Gluconeogenesis|Metabolism--Carbohydrate metabolism--Starch and sucrose metabolism
EcoliAGL000304	100	0	shq:A0259_00075	K02755	PTS-Bgl-EIIA, bglF, bglP	PTS system, beta-glucoside-specific IIA component	2.7.1.-	Environmental Information Processing--Membrane transport--Phosphotransferase system (PTS)
EcoliAGL000304	100	0	shq:A0259_00075	K02756	PTS-Bgl-EIIB, bglF, bglP	PTS system, beta-glucoside-specific IIB component	2.7.1.-	Environmental Information Processing--Membrane transport--Phosphotransferase system (PTS)
EcoliAGL000304	100	0	shq:A0259_00075	K02757	PTS-Bgl-EIIC, bglF, bglP	PTS system, beta-glucoside-specific IIC component	--	Environmental Information Processing--Membrane transport--Phosphotransferase system (PTS)
EcoliAGL000305	100	6.00E-162	shq:A0259_00080	K03488	licT, bglG	beta-glucoside operon transcriptional antiterminator	--	--
EcoliAGL000307	100	5.00E-139	shq:A0259_00085	K02039	phoU	phosphate transport system protein	--	--
EcoliAGL000308	100	6.00E-151	shq:A0259_00090	K02036	pstB	phosphate transport system ATP-binding protein	3.6.3.27	Environmental Information Processing--Membrane transport--ABC transporters
EcoliAGL000309	100	3.00E-166	shq:A0259_00095	K02038	pstA	phosphate transport system permease protein	--	Environmental Information Processing--Membrane transport--ABC transporters
EcoliAGL000310	100	7.00E-177	shq:A0259_00100	K02037	pstC	phosphate transport system permease protein	--	Environmental Information Processing--Membrane transport--ABC transporters
EcoliAGL000311	100	0	shq:A0259_00105	K02040	pstS	phosphate transport system substrate-binding protein	--	Environmental Information Processing--Signal transduction--Two-component system|Human Diseases--Infectious diseases: Bacterial--Tuberculosis|Environmental Information Processing--Membrane transport--ABC transporters
EcoliAGL000312	100	0	shq:A0259_00110	K00820	glmS, GFPT	glucosamine--fructose-6-phosphate aminotransferase (isomerizing)	2.6.1.16	Metabolism--Amino acid metabolism--Alanine, aspartate and glutamate metabolism|Metabolism--Carbohydrate metabolism--Amino sugar and nucleotide sugar metabolism|Metabolism--Global and overview maps--Biosynthesis of antibiotics|Metabolism--Global and overview maps--Metabolic pathways
EcoliAGL000313	100	0	shq:A0259_00115	K04042	glmU	bifunctional UDP-N-acetylglucosamine pyrophosphorylase / Glucosamine-1-phosphate N-acetyltransferase	2.7.7.23 2.3.1.157	Metabolism--Carbohydrate metabolism--Amino sugar and nucleotide sugar metabolism|Metabolism--Global and overview maps--Biosynthesis of antibiotics|Metabolism--Global and overview maps--Metabolic pathways
EcoliAGL000314	100	5.00E-75	shq:A0259_00120	K02114	ATPF1E, atpC	F-type H+-transporting ATPase subunit epsilon	--	Metabolism--Global and overview maps--Metabolic pathways|Metabolism--Energy metabolism--Oxidative phosphorylation|Metabolism--Energy metabolism--Photosynthesis
EcoliAGL000315	100	0	sfs:SFyv_5506	K02112	ATPF1B, atpD	F-type H+-transporting ATPase subunit beta	3.6.3.14	Metabolism--Global and overview maps--Metabolic pathways|Metabolism--Energy metabolism--Oxidative phosphorylation|Metabolism--Energy metabolism--Photosynthesis
EcoliAGL000316	100	7.00E-155	shq:A0259_00130	K02115	ATPF1G, atpG	F-type H+-transporting ATPase subunit gamma	--	Metabolism--Global and overview maps--Metabolic pathways|Metabolism--Energy metabolism--Oxidative phosphorylation|Metabolism--Energy metabolism--Photosynthesis
EcoliAGL000317	100	0	shq:A0259_00135	K02111	ATPF1A, atpA	F-type H+-transporting ATPase subunit alpha	3.6.3.14	Metabolism--Global and overview maps--Metabolic pathways|Metabolism--Energy metabolism--Oxidative phosphorylation|Metabolism--Energy metabolism--Photosynthesis
EcoliAGL000318	100	1.00E-97	shq:A0259_00140	K02113	ATPF1D, atpH	F-type H+-transporting ATPase subunit delta	--	Metabolism--Global and overview maps--Metabolic pathways|Metabolism--Energy metabolism--Oxidative phosphorylation|Metabolism--Energy metabolism--Photosynthesis
EcoliAGL000319	100	3.00E-81	shq:A0259_00145	K02109	ATPF0B, atpF	F-type H+-transporting ATPase subunit b	--	Metabolism--Global and overview maps--Metabolic pathways|Metabolism--Energy metabolism--Oxidative phosphorylation|Metabolism--Energy metabolism--Photosynthesis
EcoliAGL000320	100	3.00E-35	mmk:MU9_469	K02110	ATPF0C, atpE	F-type H+-transporting ATPase subunit c	--	Metabolism--Global and overview maps--Metabolic pathways|Metabolism--Energy metabolism--Oxidative phosphorylation|Metabolism--Energy metabolism--Photosynthesis
EcoliAGL000321	100	8.00E-152	shq:A0259_00155	K02108	ATPF0A, atpB	F-type H+-transporting ATPase subunit a	--	Metabolism--Global and overview maps--Metabolic pathways|Metabolism--Energy metabolism--Oxidative phosphorylation|Metabolism--Energy metabolism--Photosynthesis
EcoliAGL000322	100	2.00E-32	sdz:Asd1617_05247	K02116	atpI	ATP synthase protein I	--	--
EcoliAGL000323	100	9.00E-118	shq:A0259_00165	K03501	gidB, rsmG	16S rRNA (guanine527-N7)-methyltransferase	2.1.1.170	--
EcoliAGL000324	100	0	shq:A0259_00170	K03495	gidA, mnmG, MTO1	tRNA uridine 5-carboxymethylaminomethyl modification enzyme	--	--
EcoliAGL000325	100	4.00E-79	shq:A0259_00175	K06205	mioC	MioC protein	--	--
EcoliAGL000326	100	1.00E-84	shq:A0259_00180	K03718	asnC	Lrp/AsnC family transcriptional regulator, regulator for asnA, asnC and gidA	--	--
EcoliAGL000327	100	0	ssj:SSON53_22460	K01914	asnA	aspartate--ammonia ligase	6.3.1.1	Metabolism--Amino acid metabolism--Alanine, aspartate and glutamate metabolism|Metabolism--Global and overview maps--Biosynthesis of amino acids|Metabolism--Global and overview maps--Metabolic pathways|Metabolism--Global and overview maps--Biosynthesis of secondary metabolites|Metabolism--Metabolism of other amino acids--Cyanoamino acid metabolism
EcoliAGL000329	100	0	ecx:EcHS_A3962	K03924	moxR	MoxR-like ATPase	3.6.3.-	--
EcoliAGL000330	99.84	0	shq:A0259_00200	K03549	kup	KUP system potassium uptake protein	--	--
EcoliAGL000331	100	2.00E-84	ssn:SSON_3918	K06726	rbsD	D-ribose pyranase	5.4.99.62	Environmental Information Processing--Membrane transport--ABC transporters
EcoliAGL000332	100	0	shq:A0259_00210	K10441	rbsA	ribose transport system ATP-binding protein	3.6.3.17	Environmental Information Processing--Membrane transport--ABC transporters
EcoliAGL000333	100	3.00E-177	shq:A0259_00215	K10440	rbsC	ribose transport system permease protein	--	Environmental Information Processing--Membrane transport--ABC transporters
EcoliAGL000334	100	2.00E-166	shq:A0259_00220	K10439	rbsB	ribose transport system substrate-binding protein	--	Cellular Processes--Cell motility--Bacterial chemotaxis|Environmental Information Processing--Membrane transport--ABC transporters
EcoliAGL000335	99.69	0	eld:i02_4271	K00852	rbsK, RBKS	ribokinase	2.7.1.15	Metabolism--Carbohydrate metabolism--Pentose phosphate pathway
EcoliAGL000336	100	0	sbo:SBO_3767	K02529	lacI, galR	LacI family transcriptional regulator	--	--
EcoliAGL000337	46.22	2.00E-111	kle:AO703_13885	K18326	mdtD	MFS transporter, DHA2 family, multidrug resistance protein	--	Environmental Information Processing--Signal transduction--Two-component system
EcoliAGL000343	100	5.00E-61	shq:A0259_00280	K09897	K09897	uncharacterized protein	--	--
EcoliAGL000344	100	0	shq:A0259_00285	K07391	comM	magnesium chelatase family protein	--	--
EcoliAGL000345	100	0	shq:A0259_00295	K01652	E2.2.1.6L, ilvB, ilvG, ilvI	acetolactate synthase I/II/III large subunit	2.2.1.6	Metabolism--Carbohydrate metabolism--C5-Branched dibasic acid metabolism|Metabolism--Metabolism of cofactors and vitamins--Pantothenate and CoA biosynthesis|Metabolism--Global and overview maps--Biosynthesis of amino acids|Metabolism--Global and overview maps--Biosynthesis of antibiotics|Metabolism--Amino acid metabolism--Valine, leucine and isoleucine biosynthesis|Metabolism--Global and overview…
EcoliAGL000346	100	7.00E-44	shq:A0259_00300	K11258	ilvM	acetolactate synthase II small subunit	2.2.1.6	Metabolism--Carbohydrate metabolism--C5-Branched dibasic acid metabolism|Metabolism--Metabolism of cofactors and vitamins--Pantothenate and CoA biosynthesis|Metabolism--Global and overview maps--Biosynthesis of amino acids|Metabolism--Global and overview maps--Biosynthesis of antibiotics|Metabolism--Amino acid metabolism--Valine, leucine and isoleucine biosynthesis|Metabolism--Global and overview…
EcoliAGL000347	100	0	shq:A0259_00305	K00826	E2.6.1.42, ilvE	branched-chain amino acid aminotransferase	2.6.1.42	Metabolism--Amino acid metabolism--Valine, leucine and isoleucine degradation|Metabolism--Metabolism of cofactors and vitamins--Pantothenate and CoA biosynthesis|Metabolism--Global and overview maps--Biosynthesis of amino acids|Metabolism--Global and overview maps--Biosynthesis of antibiotics|Metabolism--Amino acid metabolism--Valine, leucine and isoleucine biosynthesis|Metabolism--Global and ove…
EcoliAGL000348	100	0	shq:A0259_00310	K01687	ilvD	dihydroxy-acid dehydratase	4.2.1.9	Metabolism--Metabolism of cofactors and vitamins--Pantothenate and CoA biosynthesis|Metabolism--Global and overview maps--Biosynthesis of amino acids|Metabolism--Global and overview maps--Biosynthesis of antibiotics|Metabolism--Amino acid metabolism--Valine, leucine and isoleucine biosynthesis|Metabolism--Global and overview maps--Metabolic pathways|Metabolism--Global and overview maps--Biosynthe…
EcoliAGL000349	100	0	shq:A0259_00315	K01754	E4.3.1.19, ilvA, tdcB	threonine dehydratase	4.3.1.19	Metabolism--Global and overview maps--Biosynthesis of amino acids|Metabolism--Global and overview maps--Biosynthesis of antibiotics|Metabolism--Amino acid metabolism--Valine, leucine and isoleucine biosynthesis|Metabolism--Global and overview maps--Metabolic pathways|Metabolism--Global and overview maps--Biosynthesis of secondary metabolites|Metabolism--Amino acid metabolism--Glycine, serine and …
EcoliAGL000350	100	6.00E-174	shq:A0259_00320	K02521	ilvY	LysR family transcriptional regulator, positive regulator for ilvC	--	--
EcoliAGL000351	99.59	0	sfv:SFV_3729	K00053	ilvC	ketol-acid reductoisomerase	1.1.1.86	Metabolism--Metabolism of cofactors and vitamins--Pantothenate and CoA biosynthesis|Metabolism--Global and overview maps--Biosynthesis of amino acids|Metabolism--Global and overview maps--Biosynthesis of antibiotics|Metabolism--Amino acid metabolism--Valine, leucine and isoleucine biosynthesis|Metabolism--Global and overview maps--Metabolic pathways|Metabolism--Global and overview maps--Biosynthe…
EcoliAGL000352	100	2.00E-48	cro:ROD_39731	K03769	ppiC	peptidyl-prolyl cis-trans isomerase C	5.2.1.8	--
EcoliAGL000353	100	0	shq:A0259_00340	K03656	rep	ATP-dependent DNA helicase Rep	3.6.4.12	--
EcoliAGL000354	100	0	shq:A0259_00345	K01524	ppx-gppA	exopolyphosphatase / guanosine-5'-triphosphate,3'-diphosphate pyrophosphatase	3.6.1.11 3.6.1.40	Metabolism--Nucleotide metabolism--Purine metabolism
EcoliAGL000355	100	0	shq:A0259_00350	K03732	rhlB	ATP-dependent RNA helicase RhlB	3.6.4.13	Genetic Information Processing--Folding, sorting and degradation--RNA degradation
EcoliAGL000356	100	5.00E-58	sdz:Asd1617_05198	K03671	trxA	thioredoxin 1	--	Organismal Systems--Immune system--NOD-like receptor signaling pathway
EcoliAGL000357	100	0	sdz:Asd1617_05197	K03628	rho	transcription termination factor Rho	--	Genetic Information Processing--Folding, sorting and degradation--RNA degradation
EcoliAGL000359	100	0	shq:A0259_00375	K02851	wecA, tagO, rfe	UDP-GlcNAc:undecaprenyl-phosphate/decaprenyl-phosphate GlcNAc-1-phosphate transferase	2.7.8.33 2.7.8.35	--
EcoliAGL000360	100	0	sdz:Asd1617_05194	K05790	wzzE	lipopolysaccharide biosynthesis protein WzzE	--	--
EcoliAGL000361	100	0	ecoi:ECOPMV1_04119	K01791	wecB	UDP-N-acetylglucosamine 2-epimerase (non-hydrolysing)	5.1.3.14	Metabolism--Carbohydrate metabolism--Amino sugar and nucleotide sugar metabolism|Metabolism--Global and overview maps--Metabolic pathways|Cellular Processes--Cellular community - prokaryotes--Biofilm formation - Vibrio cholerae
EcoliAGL000362	100	0	shq:A0259_00390	K02472	wecC	UDP-N-acetyl-D-mannosaminuronic acid dehydrogenase	1.1.1.336	Metabolism--Carbohydrate metabolism--Amino sugar and nucleotide sugar metabolism|Cellular Processes--Cellular community - prokaryotes--Biofilm formation - Vibrio cholerae
EcoliAGL000363	100	0	shq:A0259_00395	K01710	E4.2.1.46, rfbB, rffG	dTDP-glucose 4,6-dehydratase	4.2.1.46	Metabolism--Metabolism of terpenoids and polyketides--Polyketide sugar unit biosynthesis|Metabolism--Biosynthesis of other secondary metabolites--Acarbose and validamycin biosynthesis|Metabolism--Biosynthesis of other secondary metabolites--Streptomycin biosynthesis|Metabolism--Global and overview maps--Biosynthesis of antibiotics|Metabolism--Metabolism of terpenoids and polyketides--Biosynthesis…
EcoliAGL000364	97.99	1.00E-168	shq:A0259_00400	K00973	E2.7.7.24, rfbA, rffH	glucose-1-phosphate thymidylyltransferase	2.7.7.24	Metabolism--Metabolism of terpenoids and polyketides--Polyketide sugar unit biosynthesis|Metabolism--Biosynthesis of other secondary metabolites--Acarbose and validamycin biosynthesis|Metabolism--Biosynthesis of other secondary metabolites--Streptomycin biosynthesis|Metabolism--Global and overview maps--Biosynthesis of antibiotics
EcoliAGL000365	100	5.00E-126	shq:A0259_00405	K16704	rffC, wecD	dTDP-4-amino-4,6-dideoxy-D-galactose acyltransferase	2.3.1.210	--
EcoliAGL000366	100	0	shq:A0259_00410	K02805	wecE, rffA	dTDP-4-amino-4,6-dideoxygalactose transaminase	2.6.1.59	--
EcoliAGL000367	100	0	shq:A0259_00415	K16693	wzxE	enterobacterial common antigen flippase	--	--
EcoliAGL000368	100	0	shq:A0259_00420	K12582	wecF, rffT	dTDP-N-acetylfucosamine:lipid II N-acetylfucosaminyltransferase	2.4.1.325	--
EcoliAGL000369	100	0	shq:A0259_00425	K02853	wzyE, rffT	enterobacterial common antigen polymerase	2.4.1.-	--
EcoliAGL000370	100	1.00E-143	shq:A0259_00430	K02852	wecG, rffM	UDP-N-acetyl-D-mannosaminouronate:lipid I N-acetyl-D-mannosaminouronosyltransferase	2.4.1.180	--
EcoliAGL000371	100	0	ebe:B21_03623	K03293	TC.AAT	amino acid transporter, AAT family	--	--
EcoliAGL000372	100	0	shq:A0259_00460	K06871	K06871	uncharacterized protein	--	--
EcoliAGL000373	100	0	shq:A0259_00465	K01130	E3.1.6.1, aslA	arylsulfatase	3.1.6.1	Metabolism--Lipid metabolism--Sphingolipid metabolism
EcoliAGL000374	100	0	shq:A0259_00470	K02498	hemY	HemY protein	--	--
EcoliAGL000375	99.74	0	shq:A0259_00475	K02496	hemX	uroporphyrin-III C-methyltransferase	2.1.1.107	Metabolism--Metabolism of cofactors and vitamins--Porphyrin and chlorophyll metabolism|Metabolism--Global and overview maps--Metabolic pathways|Metabolism--Global and overview maps--Biosynthesis of secondary metabolites
EcoliAGL000376	100	2.00E-140	shq:A0259_00480	K01719	hemD, UROS	uroporphyrinogen-III synthase	4.2.1.75	Metabolism--Metabolism of cofactors and vitamins--Porphyrin and chlorophyll metabolism|Metabolism--Global and overview maps--Metabolic pathways|Metabolism--Global and overview maps--Biosynthesis of secondary metabolites
EcoliAGL000377	100	7.00E-179	ebd:ECBD_4237	K01749	hemC, HMBS	hydroxymethylbilane synthase	2.5.1.61	Metabolism--Metabolism of cofactors and vitamins--Porphyrin and chlorophyll metabolism|Metabolism--Global and overview maps--Metabolic pathways|Metabolism--Global and overview maps--Biosynthesis of secondary metabolites
EcoliAGL000378	100	0	shq:A0259_00490	K05851	cyaA	adenylate cyclase, class 1	4.6.1.1	Cellular Processes--Cellular community - prokaryotes--Biofilm formation - Escherichia coli|Metabolism--Nucleotide metabolism--Purine metabolism|Cellular Processes--Cellular community - prokaryotes--Biofilm formation - Vibrio cholerae
EcoliAGL000379	100	2.00E-57	shq:A0259_00495	K06202	cyaY	CyaY protein	--	--
EcoliAGL000382	100	1.00E-160	sdz:Asd1617_05160	K01778	dapF	diaminopimelate epimerase	5.1.1.7	Metabolism--Amino acid metabolism--Lysine biosynthesis|Metabolism--Global and overview maps--Microbial metabolism in diverse environments|Metabolism--Global and overview maps--Biosynthesis of amino acids|Metabolism--Global and overview maps--Biosynthesis of antibiotics|Metabolism--Global and overview maps--Metabolic pathways|Metabolism--Global and overview maps--Biosynthesis of secondary metaboli…
EcoliAGL000383	100	4.00E-133	shq:A0259_00510	K09921	K09921	uncharacterized protein	--	--
EcoliAGL000384	100	2.00E-173	shq:A0259_00515	K03733	xerC	integrase/recombinase XerC	--	--
EcoliAGL000385	99.57	4.00E-134	shq:A0259_00520	K20862	yigB	FMN hydrolase / 5-amino-6-(5-phospho-D-ribitylamino)uracil phosphatase	3.1.3.102 3.1.3.104	Metabolism--Metabolism of cofactors and vitamins--Riboflavin metabolism|Metabolism--Global and overview maps--Metabolic pathways|Metabolism--Global and overview maps--Biosynthesis of secondary metabolites
EcoliAGL000386	99.86	0	eal:EAKF1_ch2126c	K03657	uvrD, pcrA	DNA helicase II / ATP-dependent DNA helicase PcrA	3.6.4.12	Genetic Information Processing--Replication and repair--Mismatch repair|Genetic Information Processing--Replication and repair--Nucleotide excision repair
EcoliAGL000387	100	4.00E-176	shq:A0259_00530	K09134	flA	adenosyl-fluoride synthase	2.5.1.63	--
EcoliAGL000390	100	0	shq:A0259_00545	K03284	corA	magnesium transporter	--	--
EcoliAGL000397	100	2.00E-169	shq:A0259_00575	K05786	rarD	chloramphenicol-sensitive protein RarD	--	--
EcoliAGL000399	100	1.00E-169	shq:A0259_00585	K01058	pldA	phospholipase A1	3.1.1.32 3.1.1.4	Metabolism--Lipid metabolism--Arachidonic acid metabolism|Metabolism--Lipid metabolism--alpha-Linolenic acid metabolism|Metabolism--Lipid metabolism--Linoleic acid metabolism|Metabolism--Global and overview maps--Metabolic pathways|Metabolism--Global and overview maps--Biosynthesis of secondary metabolites|Metabolism--Lipid metabolism--Glycerophospholipid metabolism|Metabolism--Lipid metabolism--…
EcoliAGL000400	100	0	ebl:ECD_03701	K03654	recQ	ATP-dependent DNA helicase RecQ	3.6.4.12	Genetic Information Processing--Folding, sorting and degradation--RNA degradation
EcoliAGL000401	100	2.00E-114	shq:A0259_00595	K05835	rhtC	threonine efflux protein	--	--
EcoliAGL000402	100	7.00E-113	shq:A0259_00600	K05834	rhtB	homoserine/homoserine lactone efflux protein	--	--
EcoliAGL000403	100	0	shq:A0259_00605	K01048	pldB	lysophospholipase	3.1.1.5	Metabolism--Lipid metabolism--Glycerophospholipid metabolism
EcoliAGL000404	40.23	6.00E-49	sfo:Z042_18940	K11938	cof	HMP-PP phosphatase	3.6.1.-	--
EcoliAGL000406	100	0	shq:A0259_00625	K00549	metE	5-methyltetrahydropteroyltriglutamate--homocysteine methyltransferase	2.1.1.14	Metabolism--Global and overview maps--Biosynthesis of amino acids|Metabolism--Metabolism of other amino acids--Selenocompound metabolism|Metabolism--Global and overview maps--Metabolic pathways|Metabolism--Global and overview maps--Biosynthesis of secondary metabolites|Metabolism--Amino acid metabolism--Cysteine and methionine metabolism
EcoliAGL000409	41.73	4.00E-23	mep:MPQ_0994	K01457	E3.5.1.54, atzF	allophanate hydrolase	3.5.1.54	Metabolism--Amino acid metabolism--Arginine biosynthesis|Metabolism--Global and overview maps--Microbial metabolism in diverse environments|Metabolism--Global and overview maps--Metabolic pathways|Metabolism--Xenobiotics biodegradation and metabolism--Atrazine degradation
EcoliAGL000410	100	0	shq:A0259_00645	K00926	arcC	carbamate kinase	2.7.2.2	Metabolism--Energy metabolism--Nitrogen metabolism|Metabolism--Amino acid metabolism--Arginine biosynthesis|Metabolism--Global and overview maps--Microbial metabolism in diverse environments|Metabolism--Nucleotide metabolism--Purine metabolism|Metabolism--Global and overview maps--Metabolic pathways|Metabolism--Global and overview maps--Carbon metabolism
EcoliAGL000412	43.76	7.00E-112	mta:Moth_2122	K02381	fdrA	FdrA protein	--	--
EcoliAGL000416	100	2.00E-169	eld:i02_4366	K01061	E3.1.1.45	carboxymethylenebutenolidase	3.1.1.45	Metabolism--Global and overview maps--Microbial metabolism in diverse environments|Metabolism--Global and overview maps--Biosynthesis of antibiotics|Metabolism--Global and overview maps--Metabolic pathways|Metabolism--Global and overview maps--Biosynthesis of secondary metabolites|Metabolism--Xenobiotics biodegradation and metabolism--Toluene degradation|Metabolism--Xenobiotics biodegradation and…
EcoliAGL000417	100	7.00E-148	ect:ECIAI39_3171	K00757	udp, UPP	uridine phosphorylase	2.4.2.3	Metabolism--Global and overview maps--Metabolic pathways|Metabolism--Nucleotide metabolism--Pyrimidine metabolism
EcoliAGL000418	100	0	shq:A0259_00685	K07793	tctA	putative tricarboxylic transport membrane protein	--	Environmental Information Processing--Signal transduction--Two-component system
EcoliAGL000421	100	5.00E-119	shq:A0259_00700	K01631	dgoA	2-dehydro-3-deoxyphosphogalactonate aldolase	4.1.2.21	Metabolism--Global and overview maps--Metabolic pathways|Metabolism--Carbohydrate metabolism--Galactose metabolism
EcoliAGL000422	100	0	eun:UMNK88_4660	K00883	dgoK	2-dehydro-3-deoxygalactonokinase	2.7.1.58	Metabolism--Global and overview maps--Metabolic pathways|Metabolism--Carbohydrate metabolism--Galactose metabolism
EcoliAGL000424	100	0	shq:A0259_00715	K09760	rmuC	DNA recombination protein RmuC	--	--
EcoliAGL000425	100	4.00E-147	sdy:SDY_3910	K03183	ubiE	demethylmenaquinone methyltransferase / 2-methoxy-6-polyprenyl-1,4-benzoquinol methylase	2.1.1.163 2.1.1.201	Metabolism--Metabolism of cofactors and vitamins--Ubiquinone and other terpenoid-quinone biosynthesis|Metabolism--Global and overview maps--Metabolic pathways|Metabolism--Global and overview maps--Biosynthesis of secondary metabolites
EcoliAGL000426	100	4.00E-112	shq:A0259_00725	K03690	--	--	--	--
EcoliAGL000427	100	0	shq:A0259_00730	K03688	ubiB, aarF	ubiquinone biosynthesis protein	--	--
EcoliAGL000428	100	9.00E-44	ece:Z5358	K03116	tatA	sec-independent protein translocase protein TatA	--	Environmental Information Processing--Membrane transport--Bacterial secretion system|Genetic Information Processing--Folding, sorting and degradation--Protein export
EcoliAGL000429	100	1.00E-93	shq:A0259_00740	K03117	tatB	sec-independent protein translocase protein TatB	--	Environmental Information Processing--Membrane transport--Bacterial secretion system|Genetic Information Processing--Folding, sorting and degradation--Protein export
EcoliAGL000430	100	9.00E-147	shq:A0259_00745	K03118	tatC	sec-independent protein translocase protein TatC	--	Environmental Information Processing--Membrane transport--Bacterial secretion system|Genetic Information Processing--Folding, sorting and degradation--Protein export
EcoliAGL000431	100	2.00E-152	eok:G2583_4639	K03424	--	--	--	--
EcoliAGL000432	100	3.00E-92	shq:A0259_00755	K05785	rfaH	transcriptional antiterminator RfaH	--	--
EcoliAGL000433	100	0	shq:A0259_00760	K03182	ubiD	4-hydroxy-3-polyprenylbenzoate decarboxylase	4.1.1.98	Metabolism--Metabolism of cofactors and vitamins--Ubiquinone and other terpenoid-quinone biosynthesis|Metabolism--Global and overview maps--Metabolic pathways|Metabolism--Global and overview maps--Biosynthesis of secondary metabolites
EcoliAGL000434	100	4.00E-135	ecos:EC958_4324	K05368	fre, ubiB	aquacobalamin reductase / NAD(P)H-flavin reductase	1.16.1.3 1.5.1.41	Metabolism--Metabolism of cofactors and vitamins--Porphyrin and chlorophyll metabolism|Metabolism--Metabolism of cofactors and vitamins--Riboflavin metabolism|Metabolism--Global and overview maps--Metabolic pathways
EcoliAGL000435	100	0	shq:A0259_00770	K00632	fadA, fadI	acetyl-CoA acyltransferase	2.3.1.16	Metabolism--Xenobiotics biodegradation and metabolism--Ethylbenzene degradation|Metabolism--Global and overview maps--Microbial metabolism in diverse environments|Metabolism--Metabolism of terpenoids and polyketides--Geraniol degradation|Metabolism--Amino acid metabolism--Valine, leucine and isoleucine degradation|Metabolism--Global and overview maps--Biosynthesis of antibiotics|Metabolism--Lipid…
EcoliAGL000436	98.57	0	ecos:EC958_4326	K01825	fadB	3-hydroxyacyl-CoA dehydrogenase / enoyl-CoA hydratase / 3-hydroxybutyryl-CoA epimerase / enoyl-CoA isomerase	1.1.1.35 4.2.1.17 5.1.2.3 5.3.3.8	Metabolism--Metabolism of other amino acids--beta-Alanine metabolism|Metabolism--Amino acid metabolism--Lysine degradation|Metabolism--Metabolism of terpenoids and polyketides--Limonene and pinene degradation|Metabolism--Amino acid metabolism--Tryptophan metabolism|Metabolism--Global and overview maps--Microbial metabolism in diverse environments|Metabolism--Metabolism of terpenoids and polyketid…
EcoliAGL000437	100	0	ecos:EC958_4327	K01271	pepQ	Xaa-Pro dipeptidase	3.4.13.9	--
EcoliAGL000438	41.41	9.00E-21	spb:M28_Spy1369	K01271	pepQ	Xaa-Pro dipeptidase	3.4.13.9	--
EcoliAGL000439	100	0	shq:A0259_00790	K03498	trkH, trkG, ktrB	trk system potassium uptake protein	--	--
EcoliAGL000440	100	3.00E-105	shq:A0259_00795	K00230	hemG	menaquinone-dependent protoporphyrinogen oxidase	1.3.5.3	Metabolism--Metabolism of cofactors and vitamins--Porphyrin and chlorophyll metabolism|Metabolism--Global and overview maps--Metabolic pathways|Metabolism--Global and overview maps--Biosynthesis of secondary metabolites
EcoliAGL000442	51.85	2.00E-68	enl:A3UG_15460	K21089	mlrA	MerR family transcriptional regulator, activator of the csg genes	--	Cellular Processes--Cellular community - prokaryotes--Biofilm formation - Escherichia coli
EcoliAGL000444	100	0	shq:A0259_09835	K00031	IDH1, IDH2, icd	isocitrate dehydrogenase	1.1.1.42	Metabolism--Energy metabolism--Carbon fixation pathways in prokaryotes|Metabolism--Carbohydrate metabolism--Citrate cycle (TCA cycle)|Metabolism--Global and overview maps--Microbial metabolism in diverse environments|Metabolism--Global and overview maps--Biosynthesis of amino acids|Metabolism--Global and overview maps--Biosynthesis of antibiotics|Metabolism--Global and overview maps--Metabolic pa…
EcoliAGL000445	99.44	1.00E-99	shq:A0259_09830	K06181	rluE	23S rRNA pseudouridine2457 synthase	5.4.99.20	--
EcoliAGL000446	100	7.00E-87	shq:A0259_09825	K12152	nudJ	phosphatase NudJ	3.6.1.-	--
EcoliAGL000447	100	0	edj:ECDH1ME8569_1068	K00566	mnmA, trmU	tRNA-uridine 2-sulfurtransferase	2.8.1.13	Genetic Information Processing--Folding, sorting and degradation--Sulfur relay system
EcoliAGL000448	100	7.00E-121	sdz:Asd1617_02720	K07153	hflD	high frequency lysogenization protein	--	--
EcoliAGL000449	100	0	shq:A0259_09810	K01756	purB, ADSL	adenylosuccinate lyase	4.3.2.2	Metabolism--Amino acid metabolism--Alanine, aspartate and glutamate metabolism|Metabolism--Nucleotide metabolism--Purine metabolism|Metabolism--Global and overview maps--Biosynthesis of antibiotics|Metabolism--Global and overview maps--Metabolic pathways|Metabolism--Global and overview maps--Biosynthesis of secondary metabolites
EcoliAGL000450	100	2.00E-126	shq:A0259_09805	K07660	phoP	two-component system, OmpR family, response regulator PhoP	--	Environmental Information Processing--Signal transduction--Two-component system|Human Diseases--Drug resistance: Antimicrobial--Cationic antimicrobial peptide (CAMP) resistance
EcoliAGL000451	100	0	shq:A0259_09800	K07637	phoQ	two-component system, OmpR family, sensor histidine kinase PhoQ	2.7.13.3	Environmental Information Processing--Signal transduction--Two-component system|Human Diseases--Drug resistance: Antimicrobial--Cationic antimicrobial peptide (CAMP) resistance
EcoliAGL000452	100	0	sbo:SBO_1911	K18850	ycfD	50S ribosomal protein L16 3-hydroxylase	1.14.11.47	--
EcoliAGL000453	99.73	0	shq:A0259_09790	K01258	pepT	tripeptide aminopeptidase	3.4.11.4	--
EcoliAGL000454	100	0	shq:A0259_09780	K11072	potA	spermidine/putrescine transport system ATP-binding protein	3.6.3.31	Environmental Information Processing--Membrane transport--ABC transporters
EcoliAGL000455	100	2.00E-152	sdy:SDY_2027	K11071	potB	spermidine/putrescine transport system permease protein	--	Environmental Information Processing--Membrane transport--ABC transporters
EcoliAGL000456	100	2.00E-148	shq:A0259_09770	K11070	potC	spermidine/putrescine transport system permease protein	--	Environmental Information Processing--Membrane transport--ABC transporters
EcoliAGL000457	100	0	shq:A0259_09765	K11069	potD	spermidine/putrescine transport system substrate-binding protein	--	Environmental Information Processing--Membrane transport--ABC transporters
EcoliAGL000460	100	3.00E-164	shq:A0259_09750	K12410	npdA	NAD-dependent deacetylase	3.5.1.-	--
EcoliAGL000461	99.69	0	sdz:Asd1617_02732	K00884	NAGK, nagK	N-acetylglucosamine kinase	2.7.1.59	Metabolism--Carbohydrate metabolism--Amino sugar and nucleotide sugar metabolism|Metabolism--Global and overview maps--Metabolic pathways
EcoliAGL000462	100	0	shq:A0259_09730	K09808	lolC_E	lipoprotein-releasing system permease protein	--	Environmental Information Processing--Membrane transport--ABC transporters
EcoliAGL000463	100	1.00E-132	shq:A0259_09725	K09810	lolD	lipoprotein-releasing system ATP-binding protein	3.6.3.-	Environmental Information Processing--Membrane transport--ABC transporters
EcoliAGL000464	100	0	ecv:APECO1_197	K09808	lolC_E	lipoprotein-releasing system permease protein	--	Environmental Information Processing--Membrane transport--ABC transporters
EcoliAGL000466	100	0	eun:UMNK88_1385	K03723	mfd	transcription-repair coupling factor (superfamily II helicase)	3.6.4.-	Genetic Information Processing--Replication and repair--Nucleotide excision repair
EcoliAGL000467	99.69	0	ebe:B21_01117	K19236	ycfS	L,D-transpeptidase YcfS	--	Human Diseases--Drug resistance: Antimicrobial--Cationic antimicrobial peptide (CAMP) resistance
EcoliAGL000468	100	6.00E-42	shq:A0259_09700	K12151	bhsA	multiple stress resistance protein BhsA	--	--
EcoliAGL000471	99.55	0	ecos:EC958_1306	K03885	ndh	NADH dehydrogenase	1.6.99.3	Metabolism--Energy metabolism--Oxidative phosphorylation
EcoliAGL000472	100	5.00E-104	shq:A0259_09680	K07000	K07000	uncharacterized protein	--	--
EcoliAGL000473	100	0	ecl:EcolC_2494	K01207	nagZ	beta-N-acetylhexosaminidase	3.2.1.52	Human Diseases--Drug resistance: Antimicrobial--beta-Lactam resistance|Metabolism--Carbohydrate metabolism--Amino sugar and nucleotide sugar metabolism|Metabolism--Global and overview maps--Metabolic pathways
EcoliAGL000474	100	2.00E-158	shq:A0259_09670	K07251	thiK	thiamine kinase	2.7.1.89	Metabolism--Global and overview maps--Metabolic pathways|Metabolism--Metabolism of cofactors and vitamins--Thiamine metabolism
EcoliAGL000475	100	9.00E-121	sdz:Asd1617_02748	K07337	K07337	penicillin-binding protein activator	--	--
EcoliAGL000477	100	3.00E-67	sdz:Asd1617_02750	K02503	HINT1, hinT, hit	histidine triad (HIT) family protein	--	--
EcoliAGL000478	100	0	shq:A0259_09650	K16088	TC.FEV.OM1, fhuE, fpvA, fptA	outer-membrane receptor for ferric coprogen and ferric-rhodotorulic acid	--	--
EcoliAGL000479	100	0	shq:A0259_09645	K02778	PTS-Glc-EIIB, ptsG	PTS system, glucose-specific IIB component	2.7.1.199	Metabolism--Carbohydrate metabolism--Glycolysis / Gluconeogenesis|Metabolism--Carbohydrate metabolism--Amino sugar and nucleotide sugar metabolism|Environmental Information Processing--Membrane transport--Phosphotransferase system (PTS)|Cellular Processes--Cellular community - prokaryotes--Biofilm formation - Vibrio cholerae
EcoliAGL000479	100	0	shq:A0259_09645	K02779	PTS-Glc-EIIC, ptsG	PTS system, glucose-specific IIC component	--	Metabolism--Carbohydrate metabolism--Glycolysis / Gluconeogenesis|Metabolism--Carbohydrate metabolism--Amino sugar and nucleotide sugar metabolism|Environmental Information Processing--Membrane transport--Phosphotransferase system (PTS)|Cellular Processes--Cellular community - prokaryotes--Biofilm formation - Vibrio cholerae
EcoliAGL000480	100	3.00E-153	shq:A0259_09640	K03424	--	--	--	--
EcoliAGL000481	100	0	shq:A0259_09635	K02341	DPO3D2, holB	DNA polymerase III subunit delta'	2.7.7.7	Genetic Information Processing--Replication and repair--Homologous recombination|Genetic Information Processing--Replication and repair--Mismatch repair|Genetic Information Processing--Replication and repair--DNA replication|Metabolism--Nucleotide metabolism--Purine metabolism|Metabolism--Global and overview maps--Metabolic pathways|Metabolism--Nucleotide metabolism--Pyrimidine metabolism
EcoliAGL000482	100	1.00E-119	shq:A0259_09630	K00943	tmk, DTYMK	dTMP kinase	2.7.4.9	Metabolism--Global and overview maps--Metabolic pathways|Metabolism--Nucleotide metabolism--Pyrimidine metabolism
EcoliAGL000483	100	0	shq:A0259_09625	K07082	K07082	UPF0755 protein	--	--
EcoliAGL000484	100	4.00E-158	shq:A0259_09620	K02619	pabC	4-amino-4-deoxychorismate lyase	4.1.3.38	Metabolism--Metabolism of cofactors and vitamins--Folate biosynthesis
EcoliAGL000485	100	0	sfn:SFy_1585	K09458	fabF	3-oxoacyl-[acyl-carrier-protein] synthase II	2.3.1.179	Metabolism--Global and overview maps--Metabolic pathways|Metabolism--Lipid metabolism--Fatty acid biosynthesis|Metabolism--Global and overview maps--Fatty acid metabolism|Metabolism--Metabolism of cofactors and vitamins--Biotin metabolism
EcoliAGL000486	100	3.00E-37	ses:SARI_01802	K02078	acpP	acyl carrier protein	--	Metabolism; Lipid metabolism; Fatty acid biosynthesis [PATH:ko00061]
EcoliAGL000487	100	6.00E-136	sbc:SbBS512_E2231	K00059	fabG	3-oxoacyl-[acyl-carrier protein] reductase	1.1.1.100	Metabolism--Global and overview maps--Metabolic pathways|Metabolism--Lipid metabolism--Fatty acid biosynthesis|Metabolism--Global and overview maps--Fatty acid metabolism|Metabolism--Metabolism of cofactors and vitamins--Biotin metabolism|Metabolism--Lipid metabolism--Biosynthesis of unsaturated fatty acids
EcoliAGL000488	100	3.00E-168	shq:A0259_09600	K00645	fabD	[acyl-carrier-protein] S-malonyltransferase	2.3.1.39	Metabolism--Global and overview maps--Metabolic pathways|Metabolism--Lipid metabolism--Fatty acid biosynthesis|Metabolism--Global and overview maps--Fatty acid metabolism
EcoliAGL000489	100	0	shq:A0259_09595	K00648	fabH	3-oxoacyl-[acyl-carrier-protein] synthase III	2.3.1.180	Metabolism--Global and overview maps--Metabolic pathways|Metabolism--Lipid metabolism--Fatty acid biosynthesis|Metabolism--Global and overview maps--Fatty acid metabolism
EcoliAGL000490	100	0	ssj:SSON53_05960	K03621	plsX	glycerol-3-phosphate acyltransferase PlsX	2.3.1.15	Metabolism--Global and overview maps--Metabolic pathways|Metabolism--Global and overview maps--Biosynthesis of secondary metabolites|Metabolism--Lipid metabolism--Glycerophospholipid metabolism|Metabolism--Lipid metabolism--Glycerolipid metabolism
EcoliAGL000491	100	6.00E-17	cama:F384_05400	K02911	RP-L32, MRPL32, rpmF	large subunit ribosomal protein L32	--	Genetic Information Processing--Translation--Ribosome
EcoliAGL000492	100	6.00E-97	shq:A0259_09580	K07040	K07040	uncharacterized protein	--	--
EcoliAGL000493	57.73	1.00E-55	aha:AHA_2242	K06287	maf	septum formation protein	--	--
EcoliAGL000494	100	0	shq:A0259_09570	K06179	rluC	23S rRNA pseudouridine955/2504/2580 synthase	5.4.99.24	--
EcoliAGL000495	99.91	0	shq:A0259_09560	K08300	rne	ribonuclease E	3.1.26.12	Genetic Information Processing--Folding, sorting and degradation--RNA degradation
EcoliAGL000496	100	0	shq:A0259_09555	K02397	flgL	flagellar hook-associated protein 3 FlgL	--	Cellular Processes--Cell motility--Flagellar assembly
EcoliAGL000497	100	0	shq:A0259_09550	K02396	flgK	flagellar hook-associated protein 1 FlgK	--	Cellular Processes--Cell motility--Flagellar assembly
EcoliAGL000498	100	0	shq:A0259_09545	K02395	flgJ	flagellar protein FlgJ	--	--
EcoliAGL000499	100	0	ecos:EC958_1275	K02394	flgI	flagellar P-ring protein precursor FlgI	--	Cellular Processes--Cell motility--Flagellar assembly
EcoliAGL000500	100	4.00E-134	sdz:Asd1617_02780	K02393	flgH	flagellar L-ring protein precursor FlgH	--	Cellular Processes--Cell motility--Flagellar assembly
EcoliAGL000501	100	5.00E-147	shq:A0259_09530	K02392	flgG	flagellar basal-body rod protein FlgG	--	Cellular Processes--Cell motility--Flagellar assembly
EcoliAGL000502	100	3.00E-141	shq:A0259_09525	K02391	flgF	flagellar basal-body rod protein FlgF	--	Cellular Processes--Cell motility--Flagellar assembly
EcoliAGL000503	100	0	shq:A0259_09520	K02390	flgE	flagellar hook protein FlgE	--	Cellular Processes--Cell motility--Flagellar assembly
EcoliAGL000504	100	1.00E-125	shq:A0259_09515	K02389	flgD	flagellar basal-body rod modification protein FlgD	--	Cellular Processes--Cell motility--Flagellar assembly
EcoliAGL000505	100	4.00E-71	shq:A0259_09510	K02388	flgC	flagellar basal-body rod protein FlgC	--	Cellular Processes--Cell motility--Flagellar assembly
EcoliAGL000506	100	6.00E-75	sbc:SbBS512_E2252	K02387	flgB	flagellar basal-body rod protein FlgB	--	Cellular Processes--Cell motility--Flagellar assembly
EcoliAGL000508	100	3.00E-84	ecl:EcolC_2528	K02386	flgA	flagella basal body P-ring formation protein FlgA	--	Cellular Processes--Cell motility--Flagellar assembly
EcoliAGL000509	100	2.00E-48	shq:A0259_09495	K02398	flgM	negative regulator of flagellin synthesis FlgM	--	Cellular Processes--Cellular community - prokaryotes--Biofilm formation - Pseudomonas aeruginosa|Cellular Processes--Cellular community - prokaryotes--Biofilm formation - Escherichia coli|Environmental Information Processing--Signal transduction--Two-component system|Cellular Processes--Cell motility--Flagellar assembly
EcoliAGL000510	99.28	1.00E-73	shq:A0259_09490	K02399	flgN	flagella synthesis protein FlgN	--	Cellular Processes--Cell motility--Flagellar assembly
EcoliAGL000511	100	0	shq:A0259_09485	K03980	murJ, mviN	putative peptidoglycan lipid II flippase	--	Metabolism--Glycan biosynthesis and metabolism--Peptidoglycan biosynthesis
EcoliAGL000512	100	2.00E-180	shq:A0259_09480	K03810	mviM	virulence factor	--	--
EcoliAGL000513	100	9.00E-123	shq:A0259_09475	K09915	K09915	uncharacterized protein	--	--
EcoliAGL000514	100	2.00E-113	shq:A0259_09470	K03790	rimJ	ribosomal-protein-alanine N-acetyltransferase	2.3.1.128	--
EcoliAGL000515	100	0	shq:A0259_09465	K08162	mdtH	MFS transporter, DHA1 family, multidrug resistance protein	--	--
EcoliAGL000516	99.5	1.00E-111	shq:A0259_09460	K03675	grxB	glutaredoxin 2	--	--
EcoliAGL000518	99.69	0	elp:P12B_c2047	K01465	URA4, pyrC	dihydroorotase	3.5.2.3	Metabolism--Global and overview maps--Metabolic pathways|Metabolism--Nucleotide metabolism--Pyrimidine metabolism
EcoliAGL000519	100	6.00E-41	sfe:SFxv_1215	K12149	dinI	DNA-damage-inducible protein I	--	--
EcoliAGL000520	100	1.00E-44	sbc:SbBS512_E2267	K12148	bssS	biofilm regulator BssS	--	--
EcoliAGL000521	100	0	shq:A0259_09435	K02846	solA	N-methyl-L-tryptophan oxidase	1.5.3.-	--
EcoliAGL000524	65.56	2.00E-62	eta:ETA_20570	K12262	cybB	cytochrome b561	--	--
EcoliAGL000526	100	0	elp:P12B_c2053	K07146	K07146	UPF0176 protein	--	--
EcoliAGL000527	99.36	0	sfe:SFxv_1207	K02517	lpxL, htrB	Kdo2-lipid IVA lauroyltransferase	2.3.1.241	Metabolism--Glycan biosynthesis and metabolism--Lipopolysaccharide biosynthesis|Metabolism--Global and overview maps--Metabolic pathways
EcoliAGL000528	100	0	shq:A0259_09405	K08161	mdtG	MFS transporter, DHA1 family, multidrug resistance protein	--	--
EcoliAGL000529	100	1.00E-65	sdz:Asd1617_03103	K12147	msyB	acidic protein MsyB	--	--
EcoliAGL000531	99.88	0	ecos:EC958_1243	K03669	mdoH	membrane glycosyltransferase	2.4.1.-	--
EcoliAGL000532	100	0	shq:A0259_09380	K03670	mdoG	periplasmic glucans biosynthesis protein	--	--
EcoliAGL000534	100	0	shq:A0259_09365	K11941	mdoC	glucans biosynthesis protein C	2.1.-.-	--
EcoliAGL000535	100	0	elp:P12B_c2061	K06132	clsC	cardiolipin synthase C	2.7.8.-	Metabolism--Global and overview maps--Metabolic pathways|Metabolism--Lipid metabolism--Glycerophospholipid metabolism
EcoliAGL000538	100	2.00E-79	shq:A0259_09340	K04334	csgA	major curlin subunit	--	Cellular Processes--Cellular community - prokaryotes--Biofilm formation - Escherichia coli
EcoliAGL000539	100	1.00E-85	ecos:EC958_1233	K04335	csgB	minor curlin subunit	--	Cellular Processes--Cellular community - prokaryotes--Biofilm formation - Escherichia coli
EcoliAGL000541	100	6.00E-124	shq:A0259_09325	K04333	csgD	LuxR family transcriptional regulator, csgAB operon transcriptional regulatory protein	--	Cellular Processes--Cellular community - prokaryotes--Biofilm formation - Escherichia coli
EcoliAGL000542	100	8.00E-71	shq:A0259_09320	K04337	csgE	curli production assembly/transport component CsgE	--	--
EcoliAGL000543	100	2.00E-68	shq:A0259_09315	K04338	csgF	curli production assembly/transport component CsgF	--	--
EcoliAGL000544	100	7.00E-156	shq:A0259_09310	K06214	csgG	curli production assembly/transport component CsgG	--	--
EcoliAGL000547	100	4.00E-138	shq:A0259_09295	K04477	ycdX	putative hydrolase	--	--
EcoliAGL000548	100	0	shq:A0259_09290	K12972	ghrA	glyoxylate/hydroxypyruvate reductase A	1.1.1.79 1.1.1.81	Metabolism--Global and overview maps--Microbial metabolism in diverse environments|Metabolism--Global and overview maps--Metabolic pathways|Metabolism--Global and overview maps--Biosynthesis of secondary metabolites|Metabolism--Amino acid metabolism--Glycine, serine and threonine metabolism|Metabolism--Carbohydrate metabolism--Pyruvate metabolism|Metabolism--Carbohydrate metabolism--Glyoxylate an…
EcoliAGL000550	99.69	0	ecos:EC958_4793	K07484	K07484	transposase	--	--
EcoliAGL000552	99.42	5.00E-96	shq:A0259_03120	K03088	SIG3.2, rpoE	RNA polymerase sigma-70 factor, ECF subfamily	--	--
EcoliAGL000553	99.68	0	ecw:EcE24377A_4869	K07165	fecR	transmembrane sensor	--	--
EcoliAGL000554	99.74	0	eck:EC55989_4964	K16091	fecA	Fe(3+) dicitrate transport protein	--	--
EcoliAGL000555	100	3.00E-173	shq:A0259_03105	K02016	ABC.FEV.S	iron complex transport system substrate-binding protein	--	Environmental Information Processing--Membrane transport--ABC transporters
EcoliAGL000556	100	0	shq:A0259_03100	K02015	ABC.FEV.P	iron complex transport system permease protein	--	Environmental Information Processing--Membrane transport--ABC transporters
EcoliAGL000557	100	6.00E-174	ect:ECIAI39_4766	K02015	ABC.FEV.P	iron complex transport system permease protein	--	Environmental Information Processing--Membrane transport--ABC transporters
EcoliAGL000559	99.01	5.00E-114	ssj:SSON53_25730	K02013	ABC.FEV.A	iron complex transport system ATP-binding protein	3.6.3.34	Environmental Information Processing--Membrane transport--ABC transporters
EcoliAGL000560	96.68	0	ent:Ent638_0472	K19169	dndB	DNA sulfur modification protein DndB	--	--
EcoliAGL000561	97.41	0	smaf:D781_0499	K19170	dndC	DNA sulfur modification protein DndC	--	--
EcoliAGL000562	95.35	0	smaf:D781_0498	K19171	dndD	DNA sulfur modification protein DndD	--	--
EcoliAGL000563	89.29	2.00E-54	ctu:CTU_05240	K19172	dndE	DNA sulfur modification protein DndE	--	--
EcoliAGL000566	88.55	0	yru:BD65_2399	K19175	dptH	DNA phosphorothioation-dependent restriction protein DptH	--	--
EcoliAGL000567	90.5	0	yru:BD65_2398	K19174	dptG	DNA phosphorothioation-dependent restriction protein DptG	--	--
EcoliAGL000568	84.31	0	yru:BD65_2397	K19173	dptF	DNA phosphorothioation-dependent restriction protein DptF	--	--
EcoliAGL000570	99.15	0	ecos:EC958_4759	K12957	yjgB	uncharacterized zinc-type alcohol dehydrogenase-like protein	1.-.-.-	--
EcoliAGL000571	100	3.00E-107	ese:ECSF_4156	K00851	E2.7.1.12, gntK, idnK	gluconokinase	2.7.1.12	Metabolism--Global and overview maps--Microbial metabolism in diverse environments|Metabolism--Carbohydrate metabolism--Pentose phosphate pathway|Metabolism--Global and overview maps--Biosynthesis of antibiotics|Metabolism--Global and overview maps--Metabolic pathways|Metabolism--Global and overview maps--Biosynthesis of secondary metabolites|Metabolism--Global and overview maps--Carbon metabolism
EcoliAGL000572	99.65	2.00E-170	shq:A0259_02980	K00098	idnD	L-idonate 5-dehydrogenase	1.1.1.264	--
EcoliAGL000573	100	7.00E-148	shq:A0259_02975	K00046	idnO	gluconate 5-dehydrogenase	1.1.1.69	--
EcoliAGL000574	100	0	ecol:LY180_22390	K06157	idnT	Gnt-II system L-idonate transporter	--	--
EcoliAGL000575	100	0	shq:A0259_02965	K06146	idnR, gntH	LacI family transcriptional regulator, gluconate utilization system Gnt-II transcriptional activator	--	--
EcoliAGL000576	99.4	0	ecx:EcHS_A4519	K06915	K06915	uncharacterized protein	--	--
EcoliAGL000577	100	0	eld:i02_4866	K11720	lptG	lipopolysaccharide export system permease protein	--	Environmental Information Processing--Membrane transport--ABC transporters
EcoliAGL000579	99.4	0	sfs:SFyv_6140	K07091	lptF	lipopolysaccharide export system permease protein	--	Environmental Information Processing--Membrane transport--ABC transporters
EcoliAGL000580	100	0	shq:A0259_02945	K01255	CARP, pepA	leucyl aminopeptidase	3.4.11.1	Metabolism--Global and overview maps--Metabolic pathways|Metabolism--Metabolism of other amino acids--Glutathione metabolism
EcoliAGL000581	100	4.00E-82	eal:EAKF1_ch1569	K02339	DPO3C, holC	DNA polymerase III subunit chi	2.7.7.7	Genetic Information Processing--Replication and repair--Homologous recombination|Genetic Information Processing--Replication and repair--Mismatch repair|Genetic Information Processing--Replication and repair--DNA replication|Metabolism--Nucleotide metabolism--Purine metabolism|Metabolism--Global and overview maps--Metabolic pathways|Metabolism--Nucleotide metabolism--Pyrimidine metabolism
EcoliAGL000582	100	0	ecoh:ECRM13516_5090	K01873	VARS, valS	valyl-tRNA synthetase	6.1.1.9	Genetic Information Processing--Translation--Aminoacyl-tRNA biosynthesis
EcoliAGL000584	100	9.00E-95	ecos:EC958_4750	K03828	yjgM	putative acetyltransferase	2.3.1.-	--
EcoliAGL000585	100	3.00E-72	shq:A0259_02920	K09893	rraB	regulator of ribonuclease activity B	--	--
EcoliAGL000586	100	0	shq:A0259_02915	K00611	OTC, argF, argI	ornithine carbamoyltransferase	2.1.3.3	Metabolism--Amino acid metabolism--Arginine biosynthesis|Metabolism--Global and overview maps--Biosynthesis of amino acids|Metabolism--Global and overview maps--Biosynthesis of antibiotics|Metabolism--Global and overview maps--Metabolic pathways|Metabolism--Global and overview maps--Biosynthesis of secondary metabolites
EcoliAGL000589	100	1.00E-86	eok:G2583_5082	K19334	tabA	biofilm protein TabA	--	--
EcoliAGL000590	100	1.00E-112	ecol:LY180_22310	K19335	bdcR	TetR/AcrR family transcriptional regulator, repressor for divergent bdcA	--	--
EcoliAGL000591	100	3.00E-132	ecoh:ECRM13516_5098	K19336	bdcA	cyclic-di-GMP-binding biofilm dispersal mediator protein	--	--
EcoliAGL000592	41.59	1.00E-11	eac:EAL2_c07450	K09022	--	--	--	--
EcoliAGL000593	100	0	shq:A0259_02875	K00609	pyrB, PYR2	aspartate carbamoyltransferase catalytic subunit	2.1.3.2	Metabolism--Amino acid metabolism--Alanine, aspartate and glutamate metabolism|Metabolism--Global and overview maps--Metabolic pathways|Metabolism--Nucleotide metabolism--Pyrimidine metabolism
EcoliAGL000594	100	6.00E-86	shq:A0259_02870	K00610	pyrI	aspartate carbamoyltransferase regulatory subunit	--	Metabolism--Amino acid metabolism--Alanine, aspartate and glutamate metabolism|Metabolism--Global and overview maps--Metabolic pathways|Metabolism--Nucleotide metabolism--Pyrimidine metabolism
EcoliAGL000595	100	3.00E-77	sdy:SDY_4262	K09022	--	--	--	--
EcoliAGL000596	99.89	0	ssj:SSON53_25525	K01531	mgtA, mgtB	Mg2+-importing ATPase	3.6.3.2	--
EcoliAGL000597	100	0	shq:A0259_02855	K03485	treR	LacI family transcriptional regulator, trehalose operon repressor	--	--
EcoliAGL000598	100	0	ssn:SSON_4421	K02818	PTS-Tre-EIIB, treB	PTS system, trehalose-specific IIB component	2.7.1.201	Environmental Information Processing--Membrane transport--Phosphotransferase system (PTS)|Metabolism--Carbohydrate metabolism--Starch and sucrose metabolism
EcoliAGL000598	100	0	ssn:SSON_4421	K02819	PTS-Tre-EIIC, treB	PTS system, trehalose-specific IIC component	--	Environmental Information Processing--Membrane transport--Phosphotransferase system (PTS)|Metabolism--Carbohydrate metabolism--Starch and sucrose metabolism
EcoliAGL000599	99.64	0	eun:UMNK88_5186	K01226	treC	trehalose-6-phosphate hydrolase	3.2.1.93	Metabolism--Carbohydrate metabolism--Starch and sucrose metabolism
EcoliAGL000600	99.86	0	ecoa:APECO78_02160	K00527	nrdD	ribonucleoside-triphosphate reductase	1.17.4.2	Metabolism--Nucleotide metabolism--Purine metabolism|Metabolism--Global and overview maps--Metabolic pathways|Metabolism--Nucleotide metabolism--Pyrimidine metabolism
EcoliAGL000601	99.35	5.00E-87	shq:A0259_02835	K04068	nrdG	anaerobic ribonucleoside-triphosphate reductase activating protein	1.97.1.4	--
EcoliAGL000602	100	4.00E-68	sbc:SbBS512_E4848	K15536	cybC	soluble cytochrome b562	--	--
EcoliAGL000603	99.55	0	ecos:EC958_4728	K03592	pmbA	PmbA protein	--	--
EcoliAGL000604	100	6.00E-98	shq:A0259_02820	K09889	yjgA	ribosome-associated protein	--	--
EcoliAGL000605	100	0	shq:A0259_02815	K02558	mpl	UDP-N-acetylmuramate: L-alanyl-gamma-D-glutamyl-meso-diaminopimelate ligase	6.3.2.45	--
EcoliAGL000607	100	0	ecos:EC958_4725	K03841	FBP, fbp	fructose-1,6-bisphosphatase I	3.1.3.11	Metabolism--Energy metabolism--Methane metabolism|Metabolism--Carbohydrate metabolism--Glycolysis / Gluconeogenesis|Metabolism--Global and overview maps--Microbial metabolism in diverse environments|Metabolism--Carbohydrate metabolism--Pentose phosphate pathway|Metabolism--Global and overview maps--Biosynthesis of antibiotics|Metabolism--Global and overview maps--Metabolic pathways|Metabolism--Ca…
EcoliAGL000608	100	9.00E-179	esl:O3K_22485	K02057	ABC.SS.P	simple sugar transport system permease protein	--	--
EcoliAGL000609	99.69	1.00E-171	ecy:ECSE_4535	K02057	ABC.SS.P	simple sugar transport system permease protein	--	--
EcoliAGL000610	100	0	ecl:EcolC_3782	K02056	ABC.SS.A	simple sugar transport system ATP-binding protein	3.6.3.17	--
EcoliAGL000611	100	6.00E-174	shq:A0259_02790	K02058	ABC.SS.S	simple sugar transport system substrate-binding protein	--	--
EcoliAGL000612	100	3.00E-99	shq:A0259_02785	K01507	ppa	inorganic pyrophosphatase	3.6.1.1	Metabolism--Energy metabolism--Oxidative phosphorylation
EcoliAGL000613	100	1.00E-60	ecoo:ECRM13514_5489	K18841	--	--	--	--
EcoliAGL000614	100	1.00E-33	ecos:EC958_4718	K18842	chpS, chpBI	antitoxin ChpS	--	--
EcoliAGL000616	99.52	0	eun:UMNK88_5170	K09800	tamB	translocation and assembly module TamB	--	--
EcoliAGL000617	100	0	sbc:SbBS512_E4861	K07278	tamA	translocation and assembly module TamA	--	--
EcoliAGL000619	100	2.00E-130	ecos:EC958_4713	K07304	msrA	peptide-methionine (S)-S-oxide reductase	1.8.4.11	--
EcoliAGL000622	100	2.00E-105	ecos:EC958_4710	K07109	K07109	uncharacterized protein	--	--
EcoliAGL000623	100	2.00E-134	sdz:Asd1617_05754	K01082	cysQ, MET22, BPNT1	3'(2'), 5'-bisphosphate nucleotidase	3.1.3.7	Metabolism--Energy metabolism--Sulfur metabolism|Metabolism--Global and overview maps--Microbial metabolism in diverse environments|Metabolism--Global and overview maps--Biosynthesis of antibiotics|Metabolism--Global and overview maps--Metabolic pathways
EcoliAGL000624	56.52	6.00E-17	pphr:APZ00_01900	K01119	cpdB	2',3'-cyclic-nucleotide 2'-phosphodiesterase / 3'-nucleotidase	3.1.4.16 3.1.3.6	Metabolism--Nucleotide metabolism--Purine metabolism|Metabolism--Nucleotide metabolism--Pyrimidine metabolism
EcoliAGL000625	100	0	shq:A0259_02735	K01119	cpdB	2',3'-cyclic-nucleotide 2'-phosphodiesterase / 3'-nucleotidase	3.1.4.16 3.1.3.6	Metabolism--Nucleotide metabolism--Purine metabolism|Metabolism--Nucleotide metabolism--Pyrimidine metabolism
EcoliAGL000627	100	2.00E-162	ecok:ECMDS42_3653	K19267	qorB	NAD(P)H dehydrogenase (quinone)	1.6.5.2	Metabolism--Metabolism of cofactors and vitamins--Ubiquinone and other terpenoid-quinone biosynthesis|Metabolism--Global and overview maps--Biosynthesis of secondary metabolites
EcoliAGL000629	100	4.00E-127	shq:A0259_02715	K07322	ytfE, scdA	regulator of cell morphogenesis and NO signaling	--	--
EcoliAGL000630	100	0	shq:A0259_02710	K11737	cycA	D-serine/D-alanine/glycine transporter	--	--
EcoliAGL000631	100	4.00E-115	ecv:APECO1_2179	K03773	fklB	FKBP-type peptidyl-prolyl cis-trans isomerase FklB	5.2.1.8	--
EcoliAGL000632	99.55	3.00E-126	sdz:Asd1617_05742	K07269	ytfB	uncharacterized protein	--	--
EcoliAGL000633	100	1.00E-45	sdz:Asd1617_06319	K07480	insB	insertion element IS1 protein InsB	--	--
EcoliAGL000636	100	0	eko:EKO11_2384	K08303	K08303	putative protease	3.4.-.-	Human Diseases--Infectious diseases: Bacterial--Epithelial cell signaling in Helicobacter pylori infection
EcoliAGL000638	100	0	shq:A0259_11210	K05782	benE	benzoate membrane transport protein	--	--
EcoliAGL000639	98.57	8.00E-79	eoc:CE10_2776	K07496	K07496	putative transposase	--	--
EcoliAGL000641	100	4.00E-111	ecoi:ECOPMV1_03227	K02428	rdgB	XTP/dITP diphosphohydrolase	3.6.1.66	Metabolism--Nucleotide metabolism--Purine metabolism
EcoliAGL000642	100	2.00E-48	shq:A0259_18325	K09131	K09131	uncharacterized protein	--	--
EcoliAGL000643	99.47	2.00E-99	shq:A0259_18320	K02221	yggT	YggT family protein	--	--
EcoliAGL000644	100	3.00E-135	ecoi:ECOPMV1_03224	K06997	yggS, PROSC	PLP dependent protein	--	--
EcoliAGL000645	99.66	5.00E-167	elf:LF82_3191	K02669	pilT	twitching motility protein PilT	--	--
EcoliAGL000646	100	1.00E-75	sbc:SbBS512_E3381	K07447	ruvX	putative holliday junction resolvase	3.1.-.-	--
EcoliAGL000647	99.47	1.00E-105	ecg:E2348C_3201	K07735	algH	putative transcriptional regulator	--	--
EcoliAGL000648	100	0	ecoi:ECOPMV1_03220	K01920	gshB, GSS	glutathione synthase	6.3.2.3	Metabolism--Global and overview maps--Metabolic pathways|Metabolism--Amino acid metabolism--Cysteine and methionine metabolism|Metabolism--Metabolism of other amino acids--Glutathione metabolism
EcoliAGL000649	100	2.00E-140	sft:NCTC1_03228	K09761	rsmE	16S rRNA (uracil1498-N3)-methyltransferase	2.1.1.193	--
EcoliAGL000650	99.15	1.00E-137	ecos:EC958_3231	K01150	endA	deoxyribonuclease I	3.1.21.1	--
EcoliAGL000651	100	2.00E-93	eld:i02_3248	K02742	sprT	SprT protein	--	--
EcoliAGL000652	100	0	shq:A0259_18275	K08137	galP	MFS transporter, SP family, galactose:H+ symporter	--	--
EcoliAGL000653	100	0	sdz:Asd1617_04176	K00789	metK	S-adenosylmethionine synthetase	2.5.1.6	Metabolism--Global and overview maps--Biosynthesis of amino acids|Metabolism--Global and overview maps--Metabolic pathways|Metabolism--Global and overview maps--Biosynthesis of secondary metabolites|Metabolism--Amino acid metabolism--Cysteine and methionine metabolism
EcoliAGL000656	100	0	shq:A0259_18250	K01585	speA	arginine decarboxylase	4.1.1.19	Metabolism--Amino acid metabolism--Arginine and proline metabolism|Metabolism--Global and overview maps--Metabolic pathways
EcoliAGL000657	100	0	sbo:SBO_3052	K01480	speB	agmatinase	3.5.3.11	Metabolism--Amino acid metabolism--Arginine and proline metabolism|Metabolism--Global and overview maps--Metabolic pathways
EcoliAGL000658	100	2.00E-145	shq:A0259_18240	K07387	K07387	putative metalloprotease	3.4.24.-	--
EcoliAGL000659	100	0	shq:A0259_18235	K00615	E2.2.1.1, tktA, tktB	transketolase	2.2.1.1	Metabolism--Global and overview maps--Microbial metabolism in diverse environments|Metabolism--Carbohydrate metabolism--Pentose phosphate pathway|Metabolism--Global and overview maps--Biosynthesis of amino acids|Metabolism--Global and overview maps--Biosynthesis of antibiotics|Metabolism--Global and overview maps--Metabolic pathways|Metabolism--Global and overview maps--Biosynthesis of secondary …
EcoliAGL000661	100	6.00E-58	sbo:SBO_3055	K02798	PTS-Mtl-EIIA, mtlA, cmtB	PTS system, mannitol-specific IIA component	2.7.1.197	Environmental Information Processing--Membrane transport--Phosphotransferase system (PTS)|Metabolism--Carbohydrate metabolism--Fructose and mannose metabolism
EcoliAGL000662	100	0	shq:A0259_18225	K02799	PTS-Mtl-EIIB, mtlA, cmtA	PTS system, mannitol-specific IIB component	2.7.1.197	Environmental Information Processing--Membrane transport--Phosphotransferase system (PTS)|Metabolism--Carbohydrate metabolism--Fructose and mannose metabolism
EcoliAGL000662	100	0	shq:A0259_18225	K02800	PTS-Mtl-EIIC, mtlA, cmtA	PTS system, mannitol-specific IIC component	--	Environmental Information Processing--Membrane transport--Phosphotransferase system (PTS)|Metabolism--Carbohydrate metabolism--Fructose and mannose metabolism
EcoliAGL000663	100	0	shq:A0259_18220	K19956	sorE	L-sorbose 1-phosphate reductase	1.1.1.-	Metabolism--Carbohydrate metabolism--Fructose and mannose metabolism
EcoliAGL000664	59.87	9.00E-102	sfo:Z042_11280	K02446	glpX	fructose-1,6-bisphosphatase II	3.1.3.11	Metabolism--Energy metabolism--Methane metabolism|Metabolism--Carbohydrate metabolism--Glycolysis / Gluconeogenesis|Metabolism--Global and overview maps--Microbial metabolism in diverse environments|Metabolism--Carbohydrate metabolism--Pentose phosphate pathway|Metabolism--Global and overview maps--Biosynthesis of antibiotics|Metabolism--Global and overview maps--Metabolic pathways|Metabolism--Ca…
EcoliAGL000666	100	2.00E-139	shq:A0259_18205	K02173	yggC	putative kinase	--	--
EcoliAGL000667	100	0	shq:A0259_18200	K03472	epd	D-erythrose 4-phosphate dehydrogenase	1.2.1.72	Metabolism--Metabolism of cofactors and vitamins--Vitamin B6 metabolism|Metabolism--Global and overview maps--Metabolic pathways
EcoliAGL000668	100	0	eci:UTI89_C3309	K00927	PGK, pgk	phosphoglycerate kinase	2.7.2.3	Metabolism--Carbohydrate metabolism--Glycolysis / Gluconeogenesis|Metabolism--Global and overview maps--Microbial metabolism in diverse environments|Metabolism--Global and overview maps--Biosynthesis of amino acids|Metabolism--Global and overview maps--Biosynthesis of antibiotics|Metabolism--Global and overview maps--Metabolic pathways|Metabolism--Global and overview maps--Biosynthesis of seconda…
EcoliAGL000669	100	0	sfe:SFxv_3189	K01624	FBA, fbaA	fructose-bisphosphate aldolase, class II	4.1.2.13	Metabolism--Energy metabolism--Methane metabolism|Metabolism--Carbohydrate metabolism--Glycolysis / Gluconeogenesis|Metabolism--Global and overview maps--Microbial metabolism in diverse environments|Metabolism--Carbohydrate metabolism--Pentose phosphate pathway|Metabolism--Global and overview maps--Biosynthesis of amino acids|Metabolism--Global and overview maps--Biosynthesis of antibiotics|Metab…
EcoliAGL000670	100	1.00E-158	shq:A0259_18185	K03442	mscS	small conductance mechanosensitive channel	--	--
EcoliAGL000671	100	1.00E-108	ebe:B21_02717	K06895	lysE, argO	L-lysine exporter family protein LysE/ArgO	--	--
EcoliAGL000672	99.59	2.00E-138	shq:A0259_18175	K09807	K09807	uncharacterized protein	--	--
EcoliAGL000674	55.69	2.00E-157	sfu:Sfum_0388	K01067	E3.1.2.1, ACH1	acetyl-CoA hydrolase	3.1.2.1	Metabolism--Carbohydrate metabolism--Pyruvate metabolism
EcoliAGL000675	100	2.00E-152	shq:A0259_18160	K11264	mmcD	methylmalonyl-CoA decarboxylase	4.1.1.41	Metabolism--Carbohydrate metabolism--Propanoate metabolism
EcoliAGL000676	100	0	shq:A0259_18155	K07588	argK	LAO/AO transport system kinase	2.7.-.-	--
EcoliAGL000677	100	0	shq:A0259_18150	K01847	MUT	methylmalonyl-CoA mutase	5.4.99.2	Metabolism--Energy metabolism--Carbon fixation pathways in prokaryotes|Metabolism--Global and overview maps--Microbial metabolism in diverse environments|Metabolism--Amino acid metabolism--Valine, leucine and isoleucine degradation|Metabolism--Carbohydrate metabolism--Propanoate metabolism|Metabolism--Global and overview maps--Metabolic pathways|Metabolism--Global and overview maps--Carbon metabo…
EcoliAGL000678	100	0	sfs:SFyv_4208	K05596	iciA	LysR family transcriptional regulator, chromosome initiation inhibitor	--	--
EcoliAGL000680	99.57	3.00E-129	sdz:Asd1617_04232	K01807	rpiA	ribose 5-phosphate isomerase A	5.3.1.6	Metabolism--Global and overview maps--Microbial metabolism in diverse environments|Metabolism--Carbohydrate metabolism--Pentose phosphate pathway|Metabolism--Global and overview maps--Biosynthesis of amino acids|Metabolism--Global and overview maps--Biosynthesis of antibiotics|Metabolism--Global and overview maps--Metabolic pathways|Metabolism--Global and overview maps--Biosynthesis of secondary …
EcoliAGL000681	100	0	shq:A0259_18130	K00058	serA, PHGDH	D-3-phosphoglycerate dehydrogenase	1.1.1.95	Metabolism--Energy metabolism--Methane metabolism|Metabolism--Global and overview maps--Microbial metabolism in diverse environments|Metabolism--Global and overview maps--Biosynthesis of amino acids|Metabolism--Global and overview maps--Biosynthesis of antibiotics|Metabolism--Global and overview maps--Metabolic pathways|Metabolism--Amino acid metabolism--Glycine, serine and threonine metabolism|M…
EcoliAGL000682	100	2.00E-114	ecp:ECP_2904	K01934	MTHFS	5-formyltetrahydrofolate cyclo-ligase	6.3.3.2	Metabolism--Metabolism of cofactors and vitamins--One carbon pool by folate|Metabolism--Global and overview maps--Metabolic pathways
EcoliAGL000683	100	7.00E-57	shq:A0259_18115	K09888	zapA	cell division protein ZapA	--	--
EcoliAGL000684	100	5.00E-106	shq:A0259_18110	K09895	K09895	uncharacterized protein	--	--
EcoliAGL000685	100	0	shq:A0259_18105	K01262	pepP	Xaa-Pro aminopeptidase	3.4.11.9	--
EcoliAGL000686	100	0	shq:A0259_18100	K03185	ubiH	2-octaprenyl-6-methoxyphenol hydroxylase	1.14.13.-	Metabolism--Metabolism of cofactors and vitamins--Ubiquinone and other terpenoid-quinone biosynthesis|Metabolism--Global and overview maps--Metabolic pathways|Metabolism--Global and overview maps--Biosynthesis of secondary metabolites
EcoliAGL000687	100	0	shq:A0259_18095	K18800	ubiI	2-octaprenylphenol hydroxylase	1.14.13.-	Metabolism--Metabolism of cofactors and vitamins--Ubiquinone and other terpenoid-quinone biosynthesis|Metabolism--Global and overview maps--Metabolic pathways|Metabolism--Global and overview maps--Biosynthesis of secondary metabolites
EcoliAGL000688	99.73	0	shq:A0259_18090	K00605	gcvT, AMT	aminomethyltransferase	2.1.2.10	Metabolism--Metabolism of cofactors and vitamins--One carbon pool by folate|Metabolism--Global and overview maps--Biosynthesis of antibiotics|Metabolism--Global and overview maps--Metabolic pathways|Metabolism--Global and overview maps--Biosynthesis of secondary metabolites|Metabolism--Amino acid metabolism--Glycine, serine and threonine metabolism|Metabolism--Global and overview maps--Carbon met…
EcoliAGL000689	100	6.00E-68	stt:t2972	K02437	gcvH, GCSH	glycine cleavage system H protein	--	Metabolism--Global and overview maps--Biosynthesis of antibiotics|Metabolism--Global and overview maps--Metabolic pathways|Metabolism--Global and overview maps--Biosynthesis of secondary metabolites|Metabolism--Amino acid metabolism--Glycine, serine and threonine metabolism|Metabolism--Carbohydrate metabolism--Glyoxylate and dicarboxylate metabolism
EcoliAGL000690	100	0	shq:A0259_18080	K00281	GLDC, gcvP	glycine dehydrogenase	1.4.4.2	Metabolism--Global and overview maps--Biosynthesis of antibiotics|Metabolism--Global and overview maps--Metabolic pathways|Metabolism--Global and overview maps--Biosynthesis of secondary metabolites|Metabolism--Amino acid metabolism--Glycine, serine and threonine metabolism|Metabolism--Global and overview maps--Carbon metabolism|Metabolism--Carbohydrate metabolism--Glyoxylate and dicarboxylate me…
EcoliAGL000691	48.76	6.00E-59	rde:RD1_3328	K00034	gdh	glucose 1-dehydrogenase	1.1.1.47	Metabolism--Global and overview maps--Microbial metabolism in diverse environments|Metabolism--Carbohydrate metabolism--Pentose phosphate pathway|Metabolism--Global and overview maps--Carbon metabolism
EcoliAGL000692	100	0	ecx:EcHS_A3060	K01223	E3.2.1.86B, bglA	6-phospho-beta-glucosidase	3.2.1.86	Metabolism--Carbohydrate metabolism--Glycolysis / Gluconeogenesis|Metabolism--Carbohydrate metabolism--Starch and sucrose metabolism
EcoliAGL000693	100	4.00E-54	shq:A0259_18065	K09900	K09900	uncharacterized protein	--	--
EcoliAGL000694	100	1.00E-119	shq:A0259_18060	K11068	hlyIII	hemolysin III	--	--
EcoliAGL000695	100	0	shq:A0259_18055	K06980	ygfZ	tRNA-modifying protein YgfZ	--	--
EcoliAGL000697	100	2.00E-45	shq:A0259_18050	K09159	cptB	antitoxin CptB	--	--
EcoliAGL000698	100	1.00E-69	shq:A0259_18045	K19168	cptA	toxin CptA	--	--
EcoliAGL000699	100	4.00E-97	shq:A0259_18040	K03840	fldB	flavodoxin II	--	--
EcoliAGL000700	100	3.00E-171	shq:A0259_18035	K04763	xerD	integrase/recombinase XerD	--	--
EcoliAGL000701	100	3.00E-137	shq:A0259_18030	K03981	dsbC	thiol:disulfide interchange protein DsbC	5.3.4.1	--
EcoliAGL000702	100	0	shq:A0259_18025	K07462	recJ	single-stranded-DNA-specific exonuclease	3.1.-.-	Genetic Information Processing--Replication and repair--Homologous recombination|Genetic Information Processing--Replication and repair--Mismatch repair|Genetic Information Processing--Replication and repair--Base excision repair
EcoliAGL000704	100	7.00E-172	shq:A0259_18020	K02836	prfB	peptide chain release factor 2	--	--
EcoliAGL000705	100	0	shq:A0259_18015	K04567	KARS, lysS	lysyl-tRNA synthetase, class II	6.1.1.6	Genetic Information Processing--Translation--Aminoacyl-tRNA biosynthesis
EcoliAGL000706	100	1.00E-105	shq:A0259_18010	K01823	idi, IDI	isopentenyl-diphosphate Delta-isomerase	5.3.3.2	Metabolism--Metabolism of terpenoids and polyketides--Terpenoid backbone biosynthesis|Metabolism--Global and overview maps--Biosynthesis of antibiotics|Metabolism--Global and overview maps--Metabolic pathways|Metabolism--Global and overview maps--Biosynthesis of secondary metabolites
EcoliAGL000708	59.56	2.00E-139	ppno:DA70_24270	K03458	TC.NCS2	nucleobase:cation symporter-2, NCS2 family	--	--
EcoliAGL000709	60.22	1.00E-161	dzc:W909_01600	K00266	gltD	glutamate synthase (NADPH/NADH) small chain	1.4.1.13 1.4.1.14	Metabolism--Amino acid metabolism--Alanine, aspartate and glutamate metabolism|Metabolism--Energy metabolism--Nitrogen metabolism|Metabolism--Global and overview maps--Microbial metabolism in diverse environments|Metabolism--Global and overview maps--Biosynthesis of amino acids|Metabolism--Global and overview maps--Biosynthesis of antibiotics|Metabolism--Global and overview maps--Metabolic pathwa…
EcoliAGL000710	45.05	1.00E-35	ysi:BF17_10180	K05796	hydN	electron transport protein HydN	--	--
EcoliAGL000711	100	0	shq:A0259_17980	K06901	pbuG	putative MFS transporter, AGZA family, xanthine/uracil permease	--	--
EcoliAGL000712	100	0	ebe:B21_02678	K01487	E3.5.4.3, guaD	guanine deaminase	3.5.4.3	Metabolism--Nucleotide metabolism--Purine metabolism|Metabolism--Global and overview maps--Metabolic pathways
EcoliAGL000713	100	0	shq:A0259_17970	K16346	xanQ	xanthine permease XanQ	--	--
EcoliAGL000714	100	0	shq:A0259_17965	K12528	xdhD	putative selenate reductase molybdopterin-binding subunit	--	Metabolism--Metabolism of other amino acids--Selenocompound metabolism
EcoliAGL000715	100	3.00E-149	ssj:SSON53_17700	K12529	--	--	--	Metabolism--Metabolism of other amino acids--Selenocompound metabolism
EcoliAGL000717	100	0	shq:A0259_17950	K12527	ygfK	putative selenate reductase	1.97.1.9	Metabolism--Metabolism of other amino acids--Selenocompound metabolism
EcoliAGL000718	100	2.00E-111	shq:A0259_17945	K07141	mocA	molybdenum cofactor cytidylyltransferase	2.7.7.76	--
EcoliAGL000720	100	0	shq:A0259_17935	K07402	xdhC	xanthine dehydrogenase accessory factor	--	--
EcoliAGL000721	100	1.00E-179	ecoh:ECRM13516_3593	K00926	arcC	carbamate kinase	2.7.2.2	Metabolism--Energy metabolism--Nitrogen metabolism|Metabolism--Amino acid metabolism--Arginine biosynthesis|Metabolism--Global and overview maps--Microbial metabolism in diverse environments|Metabolism--Nucleotide metabolism--Purine metabolism|Metabolism--Global and overview maps--Metabolic pathways|Metabolism--Global and overview maps--Carbon metabolism
EcoliAGL000722	100	0	sbo:SBO_3111	K01464	DPYS, dht, hydA	dihydropyrimidinase	3.5.2.2	Metabolism--Metabolism of other amino acids--beta-Alanine metabolism|Metabolism--Metabolism of cofactors and vitamins--Pantothenate and CoA biosynthesis|Metabolism--Global and overview maps--Metabolic pathways|Metabolism--Nucleotide metabolism--Pyrimidine metabolism
EcoliAGL000724	100	0	shq:A0259_17915	K01751	E4.3.1.15	diaminopropionate ammonia-lyase	4.3.1.15	--
EcoliAGL000726	48.14	1.00E-74	cthi:THC_1364	K02584	nifA	Nif-specific regulatory protein	--	Environmental Information Processing--Signal transduction--Two-component system
EcoliAGL000727	100	3.00E-88	shq:A0259_17900	K13480	ygeU, xdhC	xanthine dehydrogenase iron-sulfur-binding subunit	--	Metabolism--Global and overview maps--Microbial metabolism in diverse environments|Metabolism--Nucleotide metabolism--Purine metabolism|Metabolism--Global and overview maps--Metabolic pathways
EcoliAGL000728	100	4.00E-171	shq:A0259_17895	K13479	ygeT, xdhB	xanthine dehydrogenase FAD-binding subunit	1.17.1.4	Metabolism--Global and overview maps--Microbial metabolism in diverse environments|Metabolism--Nucleotide metabolism--Purine metabolism|Metabolism--Global and overview maps--Metabolic pathways
EcoliAGL000729	100	0	shq:A0259_17890	K00087	ygeS, xdhA	xanthine dehydrogenase molybdenum-binding subunit	1.17.1.4	Metabolism--Global and overview maps--Microbial metabolism in diverse environments|Metabolism--Nucleotide metabolism--Purine metabolism|Metabolism--Global and overview maps--Metabolic pathways
EcoliAGL000730	100	3.00E-142	shq:A0259_17885	K12943	ygeR	lipoprotein YgeR	--	--
EcoliAGL000733	98.99	1.00E-49	eko:EKO11_0543	K03075	secG	preprotein translocase subunit SecG	--	Cellular Processes--Cellular community - prokaryotes--Quorum sensing|Environmental Information Processing--Membrane transport--Bacterial secretion system|Genetic Information Processing--Folding, sorting and degradation--Protein export
EcoliAGL000734	100	0	shq:A0259_19630	K03431	glmM	phosphoglucosamine mutase	5.4.2.10	Metabolism--Carbohydrate metabolism--Amino sugar and nucleotide sugar metabolism|Metabolism--Global and overview maps--Biosynthesis of antibiotics|Metabolism--Global and overview maps--Metabolic pathways
EcoliAGL000735	100	1.00E-164	shq:A0259_19635	K00796	folP	dihydropteroate synthase	2.5.1.15	Metabolism--Global and overview maps--Metabolic pathways|Metabolism--Metabolism of cofactors and vitamins--Folate biosynthesis
EcoliAGL000736	100	0	sft:NCTC1_03493	K03798	ftsH, hflB	cell division protease FtsH	3.4.24.-	--
EcoliAGL000737	100	3.00E-118	cko:CKO_04580	K02427	rlmE, rrmJ, ftsJ	23S rRNA (uridine2552-2'-O)-methyltransferase	2.1.1.166	--
EcoliAGL000738	100	2.00E-48	shq:A0259_19650	K07574	yhbY	RNA-binding protein	--	--
EcoliAGL000739	100	2.00E-86	shq:A0259_19655	K03624	greA	transcription elongation factor GreA	--	--
EcoliAGL000740	99.79	0	shq:A0259_19660	K07259	dacB	D-alanyl-D-alanine carboxypeptidase / D-alanyl-D-alanine-endopeptidase (penicillin-binding protein 4)	3.4.16.4 3.4.21.-	Metabolism--Glycan biosynthesis and metabolism--Peptidoglycan biosynthesis
EcoliAGL000741	100	0	shq:A0259_19665	K03979	obgE, cgtA	GTPase	3.6.5.-	--
EcoliAGL000743	100	2.00E-41	shq:A0259_19675	K02899	RP-L27, MRPL27, rpmA	large subunit ribosomal protein L27	--	Genetic Information Processing--Translation--Ribosome
EcoliAGL000744	100	4.00E-58	sdz:Asd1617_04477	K02888	RP-L21, MRPL21, rplU	large subunit ribosomal protein L21	--	Genetic Information Processing--Translation--Ribosome
EcoliAGL000745	100	0	shq:A0259_19685	K02523	ispB	octaprenyl-diphosphate synthase	2.5.1.90	Metabolism--Metabolism of terpenoids and polyketides--Terpenoid backbone biosynthesis|Metabolism--Global and overview maps--Biosynthesis of secondary metabolites
EcoliAGL000746	100	3.00E-48	shq:A0259_19690	K07724	ner, nlp, sfsB	Ner family transcriptional regulator	--	--
EcoliAGL000747	100	0	shq:A0259_19695	K00790	murA	UDP-N-acetylglucosamine 1-carboxyvinyltransferase	2.5.1.7	Metabolism--Glycan biosynthesis and metabolism--Peptidoglycan biosynthesis|Metabolism--Carbohydrate metabolism--Amino sugar and nucleotide sugar metabolism|Metabolism--Global and overview maps--Metabolic pathways
EcoliAGL000748	43.4	4.00E-07	ahl:AHTJS_16205	K05527	bolA	BolA protein	--	--
EcoliAGL000749	100	1.00E-49	ssn:SSON_3339	K07122	mlaB	phospholipid transport system transporter-binding protein	--	Environmental Information Processing--Membrane transport--ABC transporters
EcoliAGL000750	100	1.00E-120	shq:A0259_19710	K07323	mlaC	phospholipid transport system substrate-binding protein	--	Environmental Information Processing--Membrane transport--ABC transporters
EcoliAGL000751	100	3.00E-102	shq:A0259_19715	K02067	mlaD, linM	phospholipid/cholesterol/gamma-HCH transport system substrate-binding protein	--	Environmental Information Processing--Membrane transport--ABC transporters
EcoliAGL000752	100	7.00E-144	shq:A0259_19720	K02066	mlaE, linK	phospholipid/cholesterol/gamma-HCH transport system permease protein	--	Environmental Information Processing--Membrane transport--ABC transporters
EcoliAGL000753	100	9.00E-155	shq:A0259_19725	K02065	mlaF, linL, mkl	phospholipid/cholesterol/gamma-HCH transport system ATP-binding protein	--	Environmental Information Processing--Membrane transport--ABC transporters
EcoliAGL000754	100	8.00E-179	eun:UMNK88_3958	K07301	yrbG	cation:H+ antiporter	--	--
EcoliAGL000755	100	0	shq:A0259_19735	K06041	kdsD, kpsF	arabinose-5-phosphate isomerase	5.3.1.13	Metabolism--Glycan biosynthesis and metabolism--Lipopolysaccharide biosynthesis|Metabolism--Global and overview maps--Metabolic pathways
EcoliAGL000756	100	1.00E-103	shq:A0259_19740	K03270	kdsC	3-deoxy-D-manno-octulosonate 8-phosphate phosphatase (KDO 8-P phosphatase)	3.1.3.45	Metabolism--Glycan biosynthesis and metabolism--Lipopolysaccharide biosynthesis|Metabolism--Global and overview maps--Metabolic pathways
EcoliAGL000757	100	6.00E-109	shq:A0259_19745	K11719	lptC	lipopolysaccharide export system protein LptC	--	--
EcoliAGL000758	100	3.00E-96	sfs:SFyv_4701	K09774	lptA	lipopolysaccharide export system protein LptA	--	--
EcoliAGL000759	100	5.00E-136	shq:A0259_19755	K06861	lptB	lipopolysaccharide export system ATP-binding protein	3.6.3.-	Environmental Information Processing--Membrane transport--ABC transporters
EcoliAGL000760	100	0	shq:A0259_19760	K03092	SIG54, rpoN	RNA polymerase sigma-54 factor	--	Environmental Information Processing--Signal transduction--Two-component system|Cellular Processes--Cellular community - prokaryotes--Biofilm formation - Vibrio cholerae
EcoliAGL000761	100	6.00E-49	shq:A0259_19765	K05808	yhbH	putative sigma-54 modulation protein	--	--
EcoliAGL000762	100	2.00E-90	shq:A0259_19770	K02806	PTS-Ntr-EIIA, ptsN	PTS system, nitrogen regulatory IIA component	2.7.1.-	Environmental Information Processing--Membrane transport--Phosphotransferase system (PTS)
EcoliAGL000763	100	2.00E-165	shq:A0259_19775	K06958	rapZ	RNase adapter protein RapZ	--	--
EcoliAGL000764	100	4.00E-32	shq:A0259_19780	K08485	PTS-HPR.PTSO, ptsO, npr	phosphocarrier protein NPr	--	Environmental Information Processing--Membrane transport--Phosphotransferase system (PTS)
EcoliAGL000766	100	9.00E-139	shq:A0259_19790	K03814	mtgA	monofunctional biosynthetic peptidoglycan transglycosylase	2.4.1.-	Metabolism--Glycan biosynthesis and metabolism--Peptidoglycan biosynthesis
EcoliAGL000768	100	0	shq:A0259_19800	K07648	arcB	two-component system, OmpR family, aerobic respiration control sensor histidine kinase ArcB	2.7.13.3	Cellular Processes--Cellular community - prokaryotes--Biofilm formation - Escherichia coli|Environmental Information Processing--Signal transduction--Two-component system
EcoliAGL000769	100	0	edj:ECDH1ME8569_3100	K07139	K07139	uncharacterized protein	--	--
EcoliAGL000770	99.87	0	edh:EcDH1_0495	K00265	gltB	glutamate synthase (NADPH/NADH) large chain	1.4.1.13 1.4.1.14	Metabolism--Amino acid metabolism--Alanine, aspartate and glutamate metabolism|Metabolism--Energy metabolism--Nitrogen metabolism|Metabolism--Global and overview maps--Microbial metabolism in diverse environments|Metabolism--Global and overview maps--Biosynthesis of amino acids|Metabolism--Global and overview maps--Biosynthesis of antibiotics|Metabolism--Global and overview maps--Metabolic pathwa…
EcoliAGL000771	100	0	shq:A0259_19815	K00266	gltD	glutamate synthase (NADPH/NADH) small chain	1.4.1.13 1.4.1.14	Metabolism--Amino acid metabolism--Alanine, aspartate and glutamate metabolism|Metabolism--Energy metabolism--Nitrogen metabolism|Metabolism--Global and overview maps--Microbial metabolism in diverse environments|Metabolism--Global and overview maps--Biosynthesis of amino acids|Metabolism--Global and overview maps--Biosynthesis of antibiotics|Metabolism--Global and overview maps--Metabolic pathwa…
EcoliAGL000773	41.61	3.00E-19	jeu:BJP62_17270	K19334	tabA	biofilm protein TabA	--	--
EcoliAGL000774	100	2.00E-162	shq:A0259_19835	K00885	nanK	N-acylmannosamine kinase	2.7.1.60	Metabolism--Carbohydrate metabolism--Amino sugar and nucleotide sugar metabolism|Metabolism--Global and overview maps--Metabolic pathways
EcoliAGL000775	100	2.00E-128	shq:A0259_19840	K01788	nanE	N-acylglucosamine-6-phosphate 2-epimerase	5.1.3.9	Metabolism--Carbohydrate metabolism--Amino sugar and nucleotide sugar metabolism
EcoliAGL000776	100	0	ssn:SSON_3365	K03290	nanT	MFS transporter, SHS family, sialic acid transporter	--	--
EcoliAGL000777	100	1.00E-173	shq:A0259_19850	K01639	E4.1.3.3, nanA, NPL	N-acetylneuraminate lyase	4.1.3.3	Metabolism--Carbohydrate metabolism--Amino sugar and nucleotide sugar metabolism
EcoliAGL000779	100	0	shq:A0259_19860	K03326	TC.DCUC, dcuC, dcuD	C4-dicarboxylate transporter, DcuC family	--	--
EcoliAGL000780	99.39	1.00E-90	shq:A0259_19865	K03600	sspB	stringent starvation protein B	--	--
EcoliAGL000781	100	9.00E-122	shq:A0259_19870	K03599	sspA, mglA	RNA polymerase-associated protein	--	--
EcoliAGL000782	100	3.00E-69	csi:P262_05311	K02996	RP-S9, MRPS9, rpsI	small subunit ribosomal protein S9	--	Genetic Information Processing--Translation--Ribosome
EcoliAGL000783	100	6.00E-79	ecos:EC958_3623	K02871	RP-L13, MRPL13, rplM	large subunit ribosomal protein L13	--	Genetic Information Processing--Translation--Ribosome
EcoliAGL000784	100	0	shq:A0259_19885	K06916	zapE	cell division protein ZapE	--	--
EcoliAGL000785	100	2.00E-73	sbo:SBO_3156	K09908	K09908	uncharacterized protein	--	--
EcoliAGL000786	100	0	shq:A0259_19895	K04772	degQ, hhoA	serine protease DegQ	3.4.21.-	--
EcoliAGL000787	100	0	shq:A0259_19900	K04691	hhoB, degS	serine protease DegS	3.4.21.-	--
EcoliAGL000788	100	8.00E-177	eci:UTI89_C3667	K00024	mdh	malate dehydrogenase	1.1.1.37	Metabolism--Energy metabolism--Carbon fixation pathways in prokaryotes|Metabolism--Energy metabolism--Methane metabolism|Metabolism--Carbohydrate metabolism--Citrate cycle (TCA cycle)|Metabolism--Global and overview maps--Microbial metabolism in diverse environments|Metabolism--Global and overview maps--Biosynthesis of antibiotics|Metabolism--Global and overview maps--Metabolic pathways|Metabolis…
EcoliAGL000789	100	3.00E-86	sdz:Asd1617_04531	K03402	argR, ahrC	transcriptional regulator of arginine metabolism	--	--
EcoliAGL000790	43.68	2.00E-07	dda:Dd703_3536	K12151	bhsA	multiple stress resistance protein BhsA	--	--
EcoliAGL000791	100	5.00E-45	shq:A0259_19920	K03623	yhcO	ribonuclease inhibitor	--	--
EcoliAGL000792	100	0	shq:A0259_19925	K03468	aaeB	p-hydroxybenzoic acid efflux pump subunit AaeB	--	--
EcoliAGL000793	100	1.00E-180	shq:A0259_19930	K15548	aaeA	p-hydroxybenzoic acid efflux pump subunit AaeA	--	--
EcoliAGL000796	100	0	shq:A0259_19945	K03568	tldD	TldD protein	--	--
EcoliAGL000798	100	0	sdz:Asd1617_04540	K08301	rng, cafA	ribonuclease G	3.1.26.-	--
EcoliAGL000799	100	3.00E-111	shq:A0259_19960	K06287	maf	septum formation protein	--	--
EcoliAGL000800	100	6.00E-84	shq:A0259_19965	K03571	mreD	rod shape-determining protein MreD	--	--
EcoliAGL000801	100	0	shq:A0259_19970	K03570	mreC	rod shape-determining protein MreC	--	--
EcoliAGL000802	100	0	sdz:Asd1617_04545	K03569	mreB	rod shape-determining protein MreB and related proteins	--	--
EcoliAGL000803	100	0	shq:A0259_19985	K18765	csrD	RNase E specificity factor CsrD	--	--
EcoliAGL000804	100	0	shq:A0259_19990	K19745	acuI	acrylyl-CoA reductase (NADPH)	1.3.1.-	Metabolism--Carbohydrate metabolism--Propanoate metabolism|Metabolism--Global and overview maps--Metabolic pathways
EcoliAGL000806	100	4.00E-84	shq:A0259_20010	K02160	accB, bccP	acetyl-CoA carboxylase biotin carboxyl carrier protein	--	Metabolism--Energy metabolism--Carbon fixation pathways in prokaryotes|Metabolism--Global and overview maps--Microbial metabolism in diverse environments|Metabolism--Global and overview maps--Biosynthesis of antibiotics|Metabolism--Carbohydrate metabolism--Propanoate metabolism|Metabolism--Global and overview maps--Metabolic pathways|Metabolism--Global and overview maps--Biosynthesis of secondary…
EcoliAGL000807	100	0	sdz:Asd1617_04552	K01961	accC	acetyl-CoA carboxylase, biotin carboxylase subunit	6.4.1.2 6.3.4.14	Metabolism--Energy metabolism--Carbon fixation pathways in prokaryotes|Metabolism--Global and overview maps--Microbial metabolism in diverse environments|Metabolism--Global and overview maps--Biosynthesis of antibiotics|Metabolism--Carbohydrate metabolism--Propanoate metabolism|Metabolism--Global and overview maps--Metabolic pathways|Metabolism--Global and overview maps--Biosynthesis of secondary…
EcoliAGL000809	100	0	ssn:SSON_3399	K14392	panF	sodium/pantothenate symporter	--	--
EcoliAGL000810	100	2.00E-169	shq:A0259_20030	K02687	prmA	ribosomal protein L11 methyltransferase	2.1.1.-	--
EcoliAGL000811	100	5.00E-166	elw:ECW_m3526	K05540	dusB	tRNA-dihydrouridine synthase B	1.-.-.-	--
EcoliAGL000812	100	2.00E-50	eho:A9798_01725	K03557	fis	Fis family transcriptional regulator, factor for inversion stimulation protein	--	Cellular Processes--Cellular community - prokaryotes--Biofilm formation - Vibrio cholerae
EcoliAGL000813	100	5.00E-175	shq:A0259_20045	K07319	yhdJ	adenine-specific DNA-methyltransferase	2.1.1.72	--
EcoliAGL000815	100	7.00E-128	shq:A0259_20055	K18140	envR, acrS	TetR/AcrR family transcriptional regulator, acrEF/envCD operon repressor	--	--
EcoliAGL000816	100	0	shq:A0259_20060	K18141	acrE	membrane fusion protein, multidrug efflux system	--	--
EcoliAGL000817	99.9	0	ecr:ECIAI1_3409	K18142	acrF	multidrug efflux pump	--	--
EcoliAGL000819	100	0	shq:A0259_20080	K09969	aapJ, bztA	general L-amino acid transport system substrate-binding protein	--	Environmental Information Processing--Membrane transport--ABC transporters
EcoliAGL000820	99.75	0	edj:ECDH1ME8569_3155	K09970	aapQ, bztB	general L-amino acid transport system permease protein	--	Environmental Information Processing--Membrane transport--ABC transporters
EcoliAGL000821	100	0	shq:A0259_20090	K09971	aapM, bztC	general L-amino acid transport system permease protein	--	Environmental Information Processing--Membrane transport--ABC transporters
EcoliAGL000822	100	4.00E-148	shq:A0259_20095	K09972	aapP, bztD	general L-amino acid transport system ATP-binding protein	3.6.3.-	Environmental Information Processing--Membrane transport--ABC transporters
EcoliAGL000827	99.84	0	shq:A0259_21850	K02798	PTS-Mtl-EIIA, mtlA, cmtB	PTS system, mannitol-specific IIA component	2.7.1.197	Environmental Information Processing--Membrane transport--Phosphotransferase system (PTS)|Metabolism--Carbohydrate metabolism--Fructose and mannose metabolism
EcoliAGL000827	99.84	0	shq:A0259_21850	K02799	PTS-Mtl-EIIB, mtlA, cmtA	PTS system, mannitol-specific IIB component	2.7.1.197	Environmental Information Processing--Membrane transport--Phosphotransferase system (PTS)|Metabolism--Carbohydrate metabolism--Fructose and mannose metabolism
EcoliAGL000827	99.84	0	shq:A0259_21850	K02800	PTS-Mtl-EIIC, mtlA, cmtA	PTS system, mannitol-specific IIC component	--	Environmental Information Processing--Membrane transport--Phosphotransferase system (PTS)|Metabolism--Carbohydrate metabolism--Fructose and mannose metabolism
EcoliAGL000828	100	0	shq:A0259_21855	K00009	mtlD	mannitol-1-phosphate 5-dehydrogenase	1.1.1.17	Metabolism--Carbohydrate metabolism--Fructose and mannose metabolism
EcoliAGL000829	100	5.00E-110	shq:A0259_21860	K02562	mtlR	mannitol operon repressor	--	--
EcoliAGL000831	100	2.00E-62	shq:A0259_21870	K14762	yibL	ribosome-associated protein	--	--
EcoliAGL000835	100	0	shq:A0259_21885	K00427	lldP, lctP	L-lactate permease	--	--
EcoliAGL000836	100	4.00E-150	shq:A0259_21890	K14348	lldR	GntR family transcriptional regulator, L-lactate dehydrogenase operon regulator	--	--
EcoliAGL000837	100	0	shq:A0259_21895	K00101	E1.1.2.3, lldD	L-lactate dehydrogenase (cytochrome)	1.1.2.3	Metabolism--Global and overview maps--Metabolic pathways|Metabolism--Carbohydrate metabolism--Pyruvate metabolism
EcoliAGL000838	100	7.00E-89	shq:A0259_21900	K03216	trmL, cspR	tRNA (cytidine/uridine-2'-O-)-methyltransferase	2.1.1.207	--
EcoliAGL000839	100	1.00E-159	shq:A0259_21905	K00640	cysE	serine O-acetyltransferase	2.3.1.30	Metabolism--Energy metabolism--Sulfur metabolism|Metabolism--Global and overview maps--Microbial metabolism in diverse environments|Metabolism--Global and overview maps--Biosynthesis of amino acids|Metabolism--Global and overview maps--Metabolic pathways|Metabolism--Global and overview maps--Biosynthesis of secondary metabolites|Cellular Processes--Cellular community - prokaryotes--Biofilm format…
EcoliAGL000840	100	0	shq:A0259_21910	K00057	gpsA	glycerol-3-phosphate dehydrogenase (NAD(P)+)	1.1.1.94	Metabolism--Global and overview maps--Biosynthesis of secondary metabolites|Metabolism--Lipid metabolism--Glycerophospholipid metabolism
EcoliAGL000841	99.35	5.00E-88	eld:i02_4096	K03071	secB	preprotein translocase subunit SecB	--	Cellular Processes--Cellular community - prokaryotes--Quorum sensing|Environmental Information Processing--Membrane transport--Bacterial secretion system|Genetic Information Processing--Folding, sorting and degradation--Protein export
EcoliAGL000842	100	4.00E-43	shq:A0259_21920	K03676	grxC, GLRX, GLRX2	glutaredoxin 3	--	--
EcoliAGL000844	100	0	eko:EKO11_0108	K15633	gpmI	2,3-bisphosphoglycerate-independent phosphoglycerate mutase	5.4.2.12	Metabolism--Energy metabolism--Methane metabolism|Metabolism--Carbohydrate metabolism--Glycolysis / Gluconeogenesis|Metabolism--Global and overview maps--Microbial metabolism in diverse environments|Metabolism--Global and overview maps--Biosynthesis of amino acids|Metabolism--Global and overview maps--Biosynthesis of antibiotics|Metabolism--Global and overview maps--Metabolic pathways|Metabolism-…
EcoliAGL000846	100	0	shq:A0259_21940	K09798	K09798	uncharacterized protein	--	--
EcoliAGL000847	100	0	shq:A0259_21945	K19354	waaH	heptose III glucuronosyltransferase	2.4.1.-	--
EcoliAGL000848	100	0	shq:A0259_21950	K00060	tdh	threonine 3-dehydrogenase	1.1.1.103	Metabolism--Amino acid metabolism--Glycine, serine and threonine metabolism
EcoliAGL000849	100	0	shq:A0259_21955	K00639	kbl, GCAT	glycine C-acetyltransferase	2.3.1.29	Metabolism--Amino acid metabolism--Glycine, serine and threonine metabolism
EcoliAGL000850	100	0	shq:A0259_21960	K03274	gmhD, rfaD	ADP-L-glycero-D-manno-heptose 6-epimerase	5.1.3.20	Metabolism--Glycan biosynthesis and metabolism--Lipopolysaccharide biosynthesis|Metabolism--Global and overview maps--Metabolic pathways
EcoliAGL000851	100	0	shq:A0259_21965	K02843	waaF, rfaF	heptosyltransferase II	2.4.-.-	Metabolism--Glycan biosynthesis and metabolism--Lipopolysaccharide biosynthesis|Metabolism--Global and overview maps--Metabolic pathways
EcoliAGL000852	100	0	shq:A0259_21970	K02841	waaC, rfaC	heptosyltransferase I	2.4.-.-	Metabolism--Glycan biosynthesis and metabolism--Lipopolysaccharide biosynthesis|Metabolism--Global and overview maps--Metabolic pathways
EcoliAGL000853	99.76	0	shq:A0259_21975	K02847	waaL, rfaL	O-antigen ligase	2.4.1.-	Metabolism--Glycan biosynthesis and metabolism--Lipopolysaccharide biosynthesis|Metabolism--Global and overview maps--Metabolic pathways
EcoliAGL000854	100	0	shq:A0259_21980	K12983	waaV	UDP-glucose:(glucosyl)LPS beta-1,3-glucosyltransferase	2.4.1.-	--
EcoliAGL000855	100	0	shq:A0259_21985	K12985	waaW	(galactosyl)LPS 1,2-glucosyltransferase	2.4.1.-	--
EcoliAGL000856	100	8.00E-130	shq:A0259_21990	K02850	waaY, rfaY	heptose II phosphotransferase	2.7.1.-	Metabolism--Glycan biosynthesis and metabolism--Lipopolysaccharide biosynthesis|Metabolism--Global and overview maps--Metabolic pathways
EcoliAGL000857	99.4	0	sbc:SbBS512_E4053	K03276	waaR, waaT, rfaJ	UDP-glucose/galactose:(glucosyl)LPS alpha-1,2-glucosyl/galactosyltransferase	2.4.1.-	Metabolism--Glycan biosynthesis and metabolism--Lipopolysaccharide biosynthesis|Metabolism--Global and overview maps--Metabolic pathways
EcoliAGL000858	99.7	0	shq:A0259_22010	K03275	waaO, rfaI	UDP-glucose:(glucosyl)LPS alpha-1,3-glucosyltransferase	2.4.1.-	Metabolism--Glycan biosynthesis and metabolism--Lipopolysaccharide biosynthesis|Metabolism--Global and overview maps--Metabolic pathways
EcoliAGL000859	100	1.00E-154	shq:A0259_22015	K02848	waaP, rfaP	heptose I phosphotransferase	2.7.1.-	Metabolism--Glycan biosynthesis and metabolism--Lipopolysaccharide biosynthesis|Metabolism--Global and overview maps--Metabolic pathways
EcoliAGL000860	100	0	shq:A0259_22020	K02844	waaG, rfaG	UDP-glucose:(heptosyl)LPS alpha-1,3-glucosyltransferase	2.4.1.-	Metabolism--Glycan biosynthesis and metabolism--Lipopolysaccharide biosynthesis|Metabolism--Global and overview maps--Metabolic pathways
EcoliAGL000861	100	0	shq:A0259_22025	K02849	--	--	--	Metabolism--Glycan biosynthesis and metabolism--Lipopolysaccharide biosynthesis|Metabolism--Global and overview maps--Metabolic pathways
EcoliAGL000862	99.75	0	eun:UMNK88_4417	K02527	kdtA, waaA	3-deoxy-D-manno-octulosonic-acid transferase	2.4.99.12 2.4.99.13 2.4.99.14 2.4.99.15	Metabolism--Glycan biosynthesis and metabolism--Lipopolysaccharide biosynthesis|Metabolism--Global and overview maps--Metabolic pathways
EcoliAGL000863	100	1.00E-89	shq:A0259_22035	K00954	E2.7.7.3A, coaD, kdtB	pantetheine-phosphate adenylyltransferase	2.7.7.3	Metabolism--Metabolism of cofactors and vitamins--Pantothenate and CoA biosynthesis|Metabolism--Global and overview maps--Metabolic pathways
EcoliAGL000864	100	8.00E-157	shq:A0259_22040	K10563	mutM, fpg	formamidopyrimidine-DNA glycosylase	3.2.2.23 4.2.99.18	Genetic Information Processing--Replication and repair--Base excision repair
EcoliAGL000865	100	7.00E-24	opo:DSM2777_03155	K02913	RP-L33, MRPL33, rpmG	large subunit ribosomal protein L33	--	Genetic Information Processing--Translation--Ribosome
EcoliAGL000866	100	1.00E-31	kpj:N559_0170	K02902	RP-L28, MRPL28, rpmB	large subunit ribosomal protein L28	--	Genetic Information Processing--Translation--Ribosome
EcoliAGL000867	100	2.00E-128	sfe:SFxv_4006	K03630	radC	DNA repair protein RadC	--	--
EcoliAGL000868	99.77	0	sfx:S4090	K13038	coaBC, dfp	phosphopantothenoylcysteine decarboxylase / phosphopantothenate--cysteine ligase	4.1.1.36 6.3.2.5	Metabolism--Metabolism of cofactors and vitamins--Pantothenate and CoA biosynthesis|Metabolism--Global and overview maps--Metabolic pathways
EcoliAGL000869	100	6.00E-84	shq:A0259_22065	K01520	dut, DUT	dUTP pyrophosphatase	3.6.1.23	Metabolism--Global and overview maps--Metabolic pathways|Metabolism--Nucleotide metabolism--Pyrimidine metabolism
EcoliAGL000870	100	4.00E-110	shq:A0259_22070	K05501	slmA, ttk	TetR/AcrR family transcriptional regulator	--	--
EcoliAGL000871	100	6.00E-121	shq:A0259_22075	K00762	pyrE	orotate phosphoribosyltransferase	2.4.2.10	Metabolism--Global and overview maps--Metabolic pathways|Metabolism--Nucleotide metabolism--Pyrimidine metabolism
EcoliAGL000872	100	1.00E-135	shq:A0259_22080	K00989	rph	ribonuclease PH	2.7.7.56	--
EcoliAGL000875	100	2.00E-164	ebl:ECD_03502	K14623	dinD	DNA-damage-inducible protein D	--	--
EcoliAGL000877	99.82	0	shq:A0259_22100	K01972	E6.5.1.2, ligA, ligB	DNA ligase (NAD+)	6.5.1.2	Genetic Information Processing--Replication and repair--Mismatch repair|Genetic Information Processing--Replication and repair--Nucleotide excision repair|Genetic Information Processing--Replication and repair--DNA replication|Genetic Information Processing--Replication and repair--Base excision repair
EcoliAGL000878	100	4.00E-119	sfe:SFxv_4016	K00942	E2.7.4.8, gmk	guanylate kinase	2.7.4.8	Metabolism--Nucleotide metabolism--Purine metabolism|Metabolism--Global and overview maps--Metabolic pathways
EcoliAGL000879	100	2.00E-43	ebf:D782_0076	K03060	rpoZ	DNA-directed RNA polymerase subunit omega	2.7.7.6	Metabolism--Nucleotide metabolism--Purine metabolism|Metabolism--Global and overview maps--Metabolic pathways|Genetic Information Processing--Transcription--RNA polymerase|Metabolism--Nucleotide metabolism--Pyrimidine metabolism
EcoliAGL000880	100	0	sbc:SbBS512_E4101	K01139	spoT	GTP diphosphokinase / guanosine-3',5'-bis(diphosphate) 3'-diphosphatase	2.7.6.5 3.1.7.2	Metabolism--Nucleotide metabolism--Purine metabolism
EcoliAGL000881	100	1.00E-133	shq:A0259_22120	K00556	trmH	tRNA (guanosine-2'-O-)-methyltransferase	2.1.1.34	--
EcoliAGL000882	100	0	shq:A0259_22125	K03655	recG	ATP-dependent DNA helicase RecG	3.6.4.12	Genetic Information Processing--Replication and repair--Homologous recombination
EcoliAGL000884	100	0	shq:A0259_22135	K03312	gltS	glutamate:Na+ symporter, ESS family	--	--
EcoliAGL000885	100	0	sdz:Asd1617_05343	K16345	xanP	xanthine permease XanP	--	--
EcoliAGL000887	100	0	shq:A0259_22150	K01811	xylS, yicI	alpha-D-xyloside xylohydrolase	3.2.1.177	--
EcoliAGL000888	100	0	elp:P12B_c3787	K03292	TC.GPH	glycoside/pentoside/hexuronide:cation symporter, GPH family	--	--
EcoliAGL000893	100	0	ebe:B21_03471	K08191	exuT	MFS transporter, ACS family, hexuronate transporter	--	--
EcoliAGL000894	100	0	shq:A0259_22185	K01187	malZ	alpha-glucosidase	3.2.1.20	Metabolism--Global and overview maps--Metabolic pathways|Metabolism--Carbohydrate metabolism--Galactose metabolism|Metabolism--Carbohydrate metabolism--Starch and sucrose metabolism
EcoliAGL000895	100	2.00E-90	cfd:CFNIH1_06015	K03111	ssb	single-strand DNA-binding protein	--	Genetic Information Processing--Replication and repair--Homologous recombination|Genetic Information Processing--Replication and repair--Mismatch repair|Genetic Information Processing--Replication and repair--DNA replication
EcoliAGL000896	60.28	0	esl:O3K_25967	K12217	icmO, trbC, dotL	intracellular multiplication protein IcmO	--	--
EcoliAGL000899	99.56	4.00E-133	eum:ECUMN_4398	K07497	K07497	putative transposase	--	--
EcoliAGL000900	100	3.00E-54	ebe:B21_03475	K07483	K07483	transposase	--	--
EcoliAGL000904	100	1.00E-29	eoi:ECO111_p3-05	K07497	K07497	putative transposase	--	--
EcoliAGL000905	99.91	0	shq:A0259_22215	K12678	--	--	--	--
EcoliAGL000906	77.55	2.00E-15	elr:ECO55CA74_07750	K07493	K07493	putative transposase	--	--
EcoliAGL000909	100	6.00E-20	ebl:ECD_03534	K06218	relE, stbE	mRNA interferase RelE/StbE	--	--
EcoliAGL000910	100	4.00E-64	shq:A0259_22225	K07483	K07483	transposase	--	--
EcoliAGL000911	99.78	0	esl:O3K_12155	K16139	uidB, gusB	glucuronide carrier protein	--	--
EcoliAGL000912	100	0	shq:A0259_12110	K01195	uidA, GUSB	beta-glucuronidase	3.2.1.31	Metabolism--Metabolism of cofactors and vitamins--Porphyrin and chlorophyll metabolism|Metabolism--Carbohydrate metabolism--Pentose and glucuronate interconversions|Metabolism--Global and overview maps--Metabolic pathways|Metabolism--Global and overview maps--Biosynthesis of secondary metabolites
EcoliAGL000913	100	9.00E-112	shq:A0259_12115	K16138	uidR	TetR/AcrR family transcriptional regulator, repressor for uid operon	--	--
EcoliAGL000914	100	9.00E-147	shq:A0259_12120	K00076	hdhA	7-alpha-hydroxysteroid dehydrogenase	1.1.1.159	--
EcoliAGL000915	100	0	shq:A0259_12125	K16136	malI	LacI family transcriptional regulator, maltose regulon regulatory protein	--	--
EcoliAGL000916	100	0	shq:A0259_12130	K02790	PTS-MalGlc-EIIB, malX	PTS system, maltose/glucose-specific IIB component	2.7.1.199 2.7.1.208	Metabolism--Carbohydrate metabolism--Glycolysis / Gluconeogenesis|Metabolism--Carbohydrate metabolism--Amino sugar and nucleotide sugar metabolism|Environmental Information Processing--Membrane transport--Phosphotransferase system (PTS)|Metabolism--Carbohydrate metabolism--Starch and sucrose metabolism
EcoliAGL000916	100	0	shq:A0259_12130	K02791	PTS-MalGlc-EIIC, malX	PTS system, maltose/glucose-specific IIC component	--	Metabolism--Carbohydrate metabolism--Glycolysis / Gluconeogenesis|Metabolism--Carbohydrate metabolism--Amino sugar and nucleotide sugar metabolism|Environmental Information Processing--Membrane transport--Phosphotransferase system (PTS)|Metabolism--Carbohydrate metabolism--Starch and sucrose metabolism
EcoliAGL000917	100	0	shq:A0259_12135	K14155	patB, malY	cystathione beta-lyase	4.4.1.8	Metabolism--Global and overview maps--Biosynthesis of amino acids|Metabolism--Metabolism of other amino acids--Selenocompound metabolism|Metabolism--Global and overview maps--Metabolic pathways|Metabolism--Global and overview maps--Biosynthesis of secondary metabolites|Metabolism--Amino acid metabolism--Cysteine and methionine metabolism
EcoliAGL000918	100	0	shq:A0259_12140	K01488	add, ADA	adenosine deaminase	3.5.4.4	Metabolism--Nucleotide metabolism--Purine metabolism|Metabolism--Global and overview maps--Metabolic pathways
EcoliAGL000919	77.68	4.00E-160	ebi:EbC_19670	K16044	iolW	scyllo-inositol 2-dehydrogenase (NADP+)	1.1.1.371	Metabolism--Global and overview maps--Microbial metabolism in diverse environments|Metabolism--Carbohydrate metabolism--Inositol phosphate metabolism
EcoliAGL000920	46.48	6.00E-10	sply:Q5A_010980	K05839	hha	haemolysin expression modulating protein	--	--
EcoliAGL000922	100	1.00E-103	shq:A0259_12165	K03617	rnfA	electron transport complex protein RnfA	--	--
EcoliAGL000923	100	4.00E-108	shq:A0259_12170	K03616	rnfB	electron transport complex protein RnfB	--	--
EcoliAGL000924	100	0	shq:A0259_12175	K03615	rnfC	electron transport complex protein RnfC	--	--
EcoliAGL000925	100	0	shq:A0259_12180	K03614	rnfD	electron transport complex protein RnfD	--	--
EcoliAGL000926	100	1.00E-117	shq:A0259_12185	K03612	rnfG	electron transport complex protein RnfG	--	--
EcoliAGL000927	100	3.00E-129	shq:A0259_12190	K03613	rnfE	electron transport complex protein RnfE	--	--
EcoliAGL000928	100	3.00E-121	shq:A0259_12195	K10773	NTH	endonuclease III	4.2.99.18	Genetic Information Processing--Replication and repair--Base excision repair
EcoliAGL000929	100	0	shq:A0259_12205	K03305	TC.POT	proton-dependent oligopeptide transporter, POT family	--	--
EcoliAGL000930	100	5.00E-116	shq:A0259_12210	K00799	GST, gst	glutathione S-transferase	2.5.1.18	Metabolism--Metabolism of other amino acids--Glutathione metabolism
EcoliAGL000931	100	2.00E-168	sbo:SBO_1498	K00868	pdxK, pdxY	pyridoxine kinase	2.7.1.35	Metabolism--Metabolism of cofactors and vitamins--Vitamin B6 metabolism|Metabolism--Global and overview maps--Metabolic pathways
EcoliAGL000932	99.77	0	sdz:Asd1617_02500	K01866	YARS, tyrS	tyrosyl-tRNA synthetase	6.1.1.1	Genetic Information Processing--Translation--Aminoacyl-tRNA biosynthesis
EcoliAGL000933	100	2.00E-126	shq:A0259_12225	K00275	pdxH, PNPO	pyridoxamine 5'-phosphate oxidase	1.4.3.5	Metabolism--Metabolism of cofactors and vitamins--Vitamin B6 metabolism|Metabolism--Global and overview maps--Microbial metabolism in diverse environments|Metabolism--Global and overview maps--Metabolic pathways
EcoliAGL000935	100	0	shq:A0259_12235	K09001	anmK	anhydro-N-acetylmuramic acid kinase	2.7.1.170	--
EcoliAGL000936	100	2.00E-80	shq:A0259_12240	K06077	slyB	outer membrane lipoprotein SlyB	--	--
EcoliAGL000937	99.24	1.00E-68	sdz:Asd1617_02505	K06075	slyA	MarR family transcriptional regulator, transcriptional regulator for hemolysin	--	--
EcoliAGL000940	42.09	8.00E-61	mmb:Mmol_1661	K15548	aaeA	p-hydroxybenzoic acid efflux pump subunit AaeA	--	--
EcoliAGL000942	100	5.00E-95	shq:A0259_12265	K04565	SOD1	superoxide dismutase, Cu-Zn family	1.15.1.1	Cellular Processes--Transport and catabolism--Peroxisome
EcoliAGL000945	100	7.00E-115	shq:A0259_12280	K16137	nemR	TetR/AcrR family transcriptional regulator, transcriptional repressor for nem operon	--	--
EcoliAGL000946	100	0	shq:A0259_12285	K10680	nemA	N-ethylmaleimide reductase	1.-.-.-	Metabolism--Global and overview maps--Microbial metabolism in diverse environments|Metabolism--Xenobiotics biodegradation and metabolism--Nitrotoluene degradation
EcoliAGL000947	100	8.00E-70	shq:A0259_12290	K01759	GLO1, gloA	lactoylglutathione lyase	4.4.1.5	Metabolism--Carbohydrate metabolism--Pyruvate metabolism
EcoliAGL000948	100	5.00E-125	shq:A0259_12295	K03683	rnt	ribonuclease T	3.1.13.-	--
EcoliAGL000949	100	0	shq:A0259_12300	K03724	lhr	ATP-dependent helicase Lhr and Lhr-like helicase	3.6.4.-	--
EcoliAGL000950	100	3.00E-62	shq:A0259_12305	K07390	grxD, GLRX5	monothiol glutaredoxin	--	--
EcoliAGL000952	100	1.00E-157	shq:A0259_12310	K19303	mepH	murein DD-endopeptidase	3.4.-.-	--
EcoliAGL000953	100	8.00E-110	shq:A0259_12315	K04564	SOD2	superoxide dismutase, Fe-Mn family	1.15.1.1	Cellular Processes--Transport and catabolism--Peroxisome
EcoliAGL000954	100	0	shq:A0259_12320	K19577	ydhP	MFS transporter, DHA1 family, inner membrane transport protein	--	--
EcoliAGL000956	99.69	0	shq:A0259_12330	K03604	purR	LacI family transcriptional regulator, purine nucleotide synthesis repressor	--	--
EcoliAGL000959	100	0	shq:A0259_12345	K00574	cfa	cyclopropane-fatty-acyl-phospholipid synthase	2.1.1.79	--
EcoliAGL000960	100	1.00E-122	shq:A0259_12350	K00793	ribE, RIB5	riboflavin synthase	2.5.1.9	Metabolism--Metabolism of cofactors and vitamins--Riboflavin metabolism|Metabolism--Global and overview maps--Metabolic pathways|Metabolism--Global and overview maps--Biosynthesis of secondary metabolites
EcoliAGL000961	100	0	shq:A0259_12355	K03327	TC.MATE, SLC47A, norM, mdtK, dinF	multidrug resistance protein, MATE family	--	--
EcoliAGL000966	100	1.00E-150	shq:A0259_12390	K08354	phsC	thiosulfate reductase cytochrome b subunit	--	Metabolism--Energy metabolism--Sulfur metabolism|Metabolism--Global and overview maps--Microbial metabolism in diverse environments
EcoliAGL000967	85.33	9.00E-93	cro:ROD_13831	K08353	phsB	thiosulfate reductase electron transport protein	--	Metabolism--Energy metabolism--Sulfur metabolism|Metabolism--Global and overview maps--Microbial metabolism in diverse environments
EcoliAGL000969	47.15	0	sfu:Sfum_1080	K03738	aor	aldehyde:ferredoxin oxidoreductase	1.2.7.5	Metabolism--Global and overview maps--Microbial metabolism in diverse environments|Metabolism--Carbohydrate metabolism--Pentose phosphate pathway|Metabolism--Global and overview maps--Metabolic pathways|Metabolism--Global and overview maps--Carbon metabolism
EcoliAGL000973	100	0	sdz:Asd1617_02566	K00873	PK, pyk	pyruvate kinase	2.7.1.40	Metabolism--Carbohydrate metabolism--Glycolysis / Gluconeogenesis|Metabolism--Global and overview maps--Microbial metabolism in diverse environments|Metabolism--Nucleotide metabolism--Purine metabolism|Metabolism--Global and overview maps--Biosynthesis of amino acids|Metabolism--Global and overview maps--Biosynthesis of antibiotics|Metabolism--Global and overview maps--Metabolic pathways|Metaboli…
EcoliAGL000974	100	3.00E-36	shq:A0259_12425	K06078	lpp	murein lipoprotein	--	--
EcoliAGL000975	100	0	shq:A0259_12430	K19234	ynhG	L,D-transpeptidase YnhG	--	--
EcoliAGL000976	100	4.00E-76	shq:A0259_12435	K02426	sufE	cysteine desulfuration protein SufE	--	--
EcoliAGL000977	100	0	shq:A0259_12440	K11717	sufS	cysteine desulfurase / selenocysteine lyase	2.8.1.7 4.4.1.16	Metabolism--Metabolism of other amino acids--Selenocompound metabolism|Metabolism--Global and overview maps--Metabolic pathways
EcoliAGL000978	100	0	shq:A0259_12445	K09015	sufD	Fe-S cluster assembly protein SufD	--	--
EcoliAGL000979	100	8.00E-142	shq:A0259_12450	K09013	sufC	Fe-S cluster assembly ATP-binding protein	--	--
EcoliAGL000980	100	0	ssj:SSON53_08575	K09014	sufB	Fe-S cluster assembly protein SufB	--	--
EcoliAGL000981	100	6.00E-67	sbo:SBO_1446	K05997	sufA	Fe-S cluster assembly protein SufA	--	--
EcoliAGL000983	100	7.00E-75	shq:A0259_12470	K19222	menI	1,4-dihydroxy-2-naphthoyl-CoA hydrolase	3.1.2.28	Metabolism--Metabolism of cofactors and vitamins--Ubiquinone and other terpenoid-quinone biosynthesis|Metabolism--Global and overview maps--Metabolic pathways|Metabolism--Global and overview maps--Biosynthesis of secondary metabolites
EcoliAGL000989	99.36	6.00E-87	ecos:EC958_1912	K05887	ydiB	quinate/shikimate dehydrogenase	1.1.1.282	Metabolism--Global and overview maps--Biosynthesis of antibiotics|Metabolism--Global and overview maps--Metabolic pathways|Metabolism--Global and overview maps--Biosynthesis of secondary metabolites|Metabolism--Amino acid metabolism--Phenylalanine, tyrosine and tryptophan biosynthesis
EcoliAGL000991	100	0	shq:A0259_18345	K01424	E3.5.1.1, ansA, ansB	L-asparaginase	3.5.1.1	Metabolism--Amino acid metabolism--Alanine, aspartate and glutamate metabolism|Metabolism--Global and overview maps--Metabolic pathways|Metabolism--Global and overview maps--Biosynthesis of secondary metabolites|Metabolism--Metabolism of other amino acids--Cyanoamino acid metabolism
EcoliAGL000994	100	1.00E-57	ecos:EC958_3249	K09923	K09923	uncharacterized protein	--	--
EcoliAGL000995	99.16	5.00E-138	ecoi:ECOPMV1_03233	K03439	trmB, METTL1	tRNA (guanine-N7-)-methyltransferase	2.1.1.33	--
EcoliAGL000996	99.15	0	ecw:EcE24377A_3307	K03575	mutY	A/G-specific adenine glycosylase	3.2.2.-	Genetic Information Processing--Replication and repair--Base excision repair
EcoliAGL000998	100	0	ecos:EC958_3253	K08306	mltC	membrane-bound lytic murein transglycosylase C	--	--
EcoliAGL000999	100	0	ecv:APECO1_3537	K03289	nupG	MFS transporter, NHS family, nucleoside permease	--	--
EcoliAGL001000	99.02	0	shq:A0259_18390	K01581	E4.1.1.17, ODC1, speC, speF	ornithine decarboxylase	4.1.1.17	Metabolism--Amino acid metabolism--Arginine and proline metabolism|Metabolism--Global and overview maps--Biosynthesis of antibiotics|Metabolism--Global and overview maps--Metabolic pathways|Metabolism--Global and overview maps--Biosynthesis of secondary metabolites|Metabolism--Metabolism of other amino acids--Glutathione metabolism
EcoliAGL001001	99.57	1.00E-127	ecos:EC958_3256	K07150	K07150	uncharacterized protein	--	--
EcoliAGL001006	94.75	1.00E-179	ecoo:ECRM13514_1301	K12687	flu	antigen 43	--	Cellular Processes--Cellular community - prokaryotes--Biofilm formation - Escherichia coli
EcoliAGL001014	100	9.00E-87	ecp:ECP_3013	K03630	radC	DNA repair protein RadC	--	--
EcoliAGL001016	96.59	1.00E-44	eoh:ECO103_2481	K18838	--	--	--	--
EcoliAGL001017	98.4	6.00E-68	ecz:ECS88_4641	K18837	--	--	--	--
EcoliAGL001020	93.85	0	elo:EC042_3235	K07265	kpsS, lipB	capsular polysaccharide export protein	--	--
EcoliAGL001021	70.1	0	ecp:ECP_3028	K07266	kpsC, lipA	capsular polysaccharide export protein	--	--
EcoliAGL001022	91.8	2.00E-96	avr:B565_1539	K01790	rfbC, rmlC	dTDP-4-dehydrorhamnose 3,5-epimerase	5.1.3.13	Metabolism--Metabolism of terpenoids and polyketides--Polyketide sugar unit biosynthesis|Metabolism--Biosynthesis of other secondary metabolites--Streptomycin biosynthesis|Metabolism--Global and overview maps--Biosynthesis of antibiotics
EcoliAGL001023	94.18	5.00E-163	avr:B565_1538	K00973	E2.7.7.24, rfbA, rffH	glucose-1-phosphate thymidylyltransferase	2.7.7.24	Metabolism--Metabolism of terpenoids and polyketides--Polyketide sugar unit biosynthesis|Metabolism--Biosynthesis of other secondary metabolites--Acarbose and validamycin biosynthesis|Metabolism--Biosynthesis of other secondary metabolites--Streptomycin biosynthesis|Metabolism--Global and overview maps--Biosynthesis of antibiotics
EcoliAGL001024	93.56	2.00E-162	ahi:VU14_07285	K00067	rfbD, rmlD	dTDP-4-dehydrorhamnose reductase	1.1.1.133	Metabolism--Metabolism of terpenoids and polyketides--Polyketide sugar unit biosynthesis|Metabolism--Biosynthesis of other secondary metabolites--Streptomycin biosynthesis|Metabolism--Global and overview maps--Biosynthesis of antibiotics
EcoliAGL001025	93.06	0	avo:AMS64_16705	K01710	E4.2.1.46, rfbB, rffG	dTDP-glucose 4,6-dehydratase	4.2.1.46	Metabolism--Metabolism of terpenoids and polyketides--Polyketide sugar unit biosynthesis|Metabolism--Biosynthesis of other secondary metabolites--Acarbose and validamycin biosynthesis|Metabolism--Biosynthesis of other secondary metabolites--Streptomycin biosynthesis|Metabolism--Global and overview maps--Biosynthesis of antibiotics|Metabolism--Metabolism of terpenoids and polyketides--Biosynthesis…
EcoliAGL001027	66.57	0	amed:B224_3394	K20444	rfbC	O-antigen biosynthesis protein	2.4.1.-	--
EcoliAGL001029	88.14	0	avr:B565_1532	K00012	UGDH, ugd	UDPglucose 6-dehydrogenase	1.1.1.22	Metabolism--Carbohydrate metabolism--Amino sugar and nucleotide sugar metabolism|Metabolism--Carbohydrate metabolism--Pentose and glucuronate interconversions|Metabolism--Global and overview maps--Metabolic pathways|Metabolism--Carbohydrate metabolism--Ascorbate and aldarate metabolism
EcoliAGL001033	86.5	0	avr:B565_1529	K10107	ABC-2.CPSE.P1	capsular polysaccharide transport system permease protein	--	Environmental Information Processing--Membrane transport--ABC transporters
EcoliAGL001034	79.75	3.00E-32	avr:B565_1528	K09689	ABC-2.CPSE.A	capsular polysaccharide transport system ATP-binding protein	3.6.3.38	Environmental Information Processing--Membrane transport--ABC transporters
EcoliAGL001035	81.58	6.00E-127	lax:APT61_19385	K09688	ABC-2.CPSE.P	capsular polysaccharide transport system permease protein	--	Environmental Information Processing--Membrane transport--ABC transporters
EcoliAGL001037	98.88	3.00E-99	ecc:c3699	K02462	gspM	general secretion pathway protein M	--	Environmental Information Processing--Membrane transport--Bacterial secretion system|Cellular Processes--Cellular community - prokaryotes--Biofilm formation - Vibrio cholerae
EcoliAGL001038	97.94	0	ecg:E2348C_3241	K02461	gspL	general secretion pathway protein L	--	Environmental Information Processing--Membrane transport--Bacterial secretion system|Cellular Processes--Cellular community - prokaryotes--Biofilm formation - Vibrio cholerae
EcoliAGL001039	99.38	0	ecg:E2348C_3242	K02460	gspK	general secretion pathway protein K	--	Environmental Information Processing--Membrane transport--Bacterial secretion system|Cellular Processes--Cellular community - prokaryotes--Biofilm formation - Vibrio cholerae
EcoliAGL001040	98.41	1.00E-103	ecq:ECED1_3606	K02459	gspJ	general secretion pathway protein J	--	Environmental Information Processing--Membrane transport--Bacterial secretion system|Cellular Processes--Cellular community - prokaryotes--Biofilm formation - Vibrio cholerae
EcoliAGL001041	95.93	3.00E-63	ecq:ECED1_3607	K02458	gspI	general secretion pathway protein I	--	Environmental Information Processing--Membrane transport--Bacterial secretion system|Cellular Processes--Cellular community - prokaryotes--Biofilm formation - Vibrio cholerae
EcoliAGL001042	98.93	3.00E-105	ecos:EC958_3349	K02457	gspH	general secretion pathway protein H	--	Environmental Information Processing--Membrane transport--Bacterial secretion system|Cellular Processes--Cellular community - prokaryotes--Biofilm formation - Vibrio cholerae
EcoliAGL001043	100	3.00E-83	ecz:ECS88_3341	K02456	gspG	general secretion pathway protein G	--	Environmental Information Processing--Membrane transport--Bacterial secretion system|Cellular Processes--Cellular community - prokaryotes--Biofilm formation - Vibrio cholerae
EcoliAGL001044	99.51	0	shq:A0259_18535	K02455	gspF	general secretion pathway protein F	--	Environmental Information Processing--Membrane transport--Bacterial secretion system|Cellular Processes--Cellular community - prokaryotes--Biofilm formation - Vibrio cholerae
EcoliAGL001045	99.4	0	shq:A0259_18540	K02454	gspE	general secretion pathway protein E	--	Environmental Information Processing--Membrane transport--Bacterial secretion system|Cellular Processes--Cellular community - prokaryotes--Biofilm formation - Vibrio cholerae
EcoliAGL001046	99.56	0	eln:NRG857_14700	K02453	gspD	general secretion pathway protein D	--	Environmental Information Processing--Membrane transport--Bacterial secretion system|Cellular Processes--Cellular community - prokaryotes--Biofilm formation - Vibrio cholerae
EcoliAGL001047	97.49	0	elu:UM146_01545	K02452	gspC	general secretion pathway protein C	--	Environmental Information Processing--Membrane transport--Bacterial secretion system|Cellular Processes--Cellular community - prokaryotes--Biofilm formation - Vibrio cholerae
EcoliAGL001049	99.26	3.00E-151	ecoi:ECOPMV1_03269	K02654	pilD, pppA	leader peptidase (prepilin peptidase) / N-methyltransferase	3.4.23.43 2.1.1.-	--
EcoliAGL001050	95.73	0	ecq:ECED1_3616	K10939	acfD	accessory colonization factor AcfD	--	Cellular Processes--Cellular community - prokaryotes--Biofilm formation - Vibrio cholerae
EcoliAGL001051	100	0	elf:LF82_0828	K02550	glcA	glycolate permease	--	--
EcoliAGL001052	99.03	0	ecg:E2348C_3255	K01638	aceB, glcB	malate synthase	2.3.3.9	Metabolism--Global and overview maps--Microbial metabolism in diverse environments|Metabolism--Global and overview maps--Metabolic pathways|Metabolism--Global and overview maps--Biosynthesis of secondary metabolites|Metabolism--Carbohydrate metabolism--Pyruvate metabolism|Metabolism--Global and overview maps--Carbon metabolism|Metabolism--Carbohydrate metabolism--Glyoxylate and dicarboxylate meta…
EcoliAGL001053	99.25	1.00E-70	eld:i02_3397	K11477	glcG	glc operon protein GlcG	--	--
EcoliAGL001054	99.51	0	ecg:E2348C_3257	K11473	--	--	--	Metabolism--Global and overview maps--Microbial metabolism in diverse environments|Metabolism--Global and overview maps--Biosynthesis of antibiotics|Metabolism--Global and overview maps--Metabolic pathways|Metabolism--Global and overview maps--Biosynthesis of secondary metabolites|Metabolism--Carbohydrate metabolism--Glyoxylate and dicarboxylate metabolism
EcoliAGL001055	100	0	ecg:E2348C_3258	K11472	glcE	glycolate oxidase FAD binding subunit	--	Metabolism--Global and overview maps--Microbial metabolism in diverse environments|Metabolism--Global and overview maps--Biosynthesis of antibiotics|Metabolism--Global and overview maps--Metabolic pathways|Metabolism--Global and overview maps--Biosynthesis of secondary metabolites|Metabolism--Carbohydrate metabolism--Glyoxylate and dicarboxylate metabolism
EcoliAGL001056	99.6	0	ecm:EcSMS35_3257	K00104	glcD	glycolate oxidase	1.1.3.15	Metabolism--Global and overview maps--Microbial metabolism in diverse environments|Metabolism--Global and overview maps--Biosynthesis of antibiotics|Metabolism--Global and overview maps--Metabolic pathways|Metabolism--Global and overview maps--Biosynthesis of secondary metabolites|Metabolism--Carbohydrate metabolism--Glyoxylate and dicarboxylate metabolism
EcoliAGL001057	100	5.00E-146	ecoh:ECRM13516_3744	K11474	glcC	GntR family transcriptional regulator, glc operon transcriptional activator	--	--
EcoliAGL001061	100	0	shq:A0259_12925	K18471	ydjG	methylglyoxal reductase	1.1.1.-	Metabolism--Carbohydrate metabolism--Propanoate metabolism
EcoliAGL001063	99.76	0	elx:CDCO157_2310	K08369	ydjE	MFS transporter, putative metabolite:H+ symporter	--	--
EcoliAGL001064	100	6.00E-124	shq:A0259_12910	K08281	pncA	nicotinamidase/pyrazinamidase	3.5.1.19 3.5.1.-	Metabolism--Global and overview maps--Metabolic pathways|Metabolism--Metabolism of cofactors and vitamins--Nicotinate and nicotinamide metabolism
EcoliAGL001065	100	0	shq:A0259_12905	K01424	E3.5.1.1, ansA, ansB	L-asparaginase	3.5.1.1	Metabolism--Amino acid metabolism--Alanine, aspartate and glutamate metabolism|Metabolism--Global and overview maps--Metabolic pathways|Metabolism--Global and overview maps--Biosynthesis of secondary metabolites|Metabolism--Metabolism of other amino acids--Cyanoamino acid metabolism
EcoliAGL001066	100	0	shq:A0259_12900	K04773	sppA	protease IV	3.4.21.-	--
EcoliAGL001068	99.69	0	shq:A0259_12880	K01008	selD, SEPHS	selenide, water dikinase	2.7.9.3	Metabolism--Metabolism of other amino acids--Selenocompound metabolism|Metabolism--Global and overview maps--Metabolic pathways
EcoliAGL001069	99.85	0	shq:A0259_12875	K03169	topB	DNA topoisomerase III	5.99.1.2	--
EcoliAGL001071	100	0	shq:A0259_12865	K00262	E1.4.1.4, gdhA	glutamate dehydrogenase (NADP+)	1.4.1.4	Metabolism--Amino acid metabolism--Alanine, aspartate and glutamate metabolism|Metabolism--Energy metabolism--Nitrogen metabolism|Metabolism--Amino acid metabolism--Arginine biosynthesis|Metabolism--Global and overview maps--Metabolic pathways
EcoliAGL001073	100	4.00E-72	shq:A0259_12855	K08320	nudG	(d)CTP diphosphatase	3.6.1.65	--
EcoliAGL001074	62.77	6.00E-63	vfi:VF_A0094	K00995	pgsA, PGS1	CDP-diacylglycerol--glycerol-3-phosphate 3-phosphatidyltransferase	2.7.8.5	Metabolism--Global and overview maps--Metabolic pathways|Metabolism--Lipid metabolism--Glycerophospholipid metabolism
EcoliAGL001075	100	0	shq:A0259_12845	K21028	ynjE	molybdopterin synthase sulfurtransferase	2.8.1.11	Genetic Information Processing--Folding, sorting and degradation--Sulfur relay system
EcoliAGL001076	100	2.00E-122	shq:A0259_12840	K05779	ABC.VB1X.A	putative thiamine transport system ATP-binding protein	--	--
EcoliAGL001077	100	0	shq:A0259_12835	K05778	ABC.VB1X.P	putative thiamine transport system permease protein	--	--
EcoliAGL001078	100	0	elh:ETEC_1786	K05777	ABC.VB1X.S	putative thiamine transport system substrate-binding protein	--	--
EcoliAGL001079	40.74	2.00E-20	mav:MAV_2020	K01607	pcaC	4-carboxymuconolactone decarboxylase	4.1.1.44	Metabolism--Global and overview maps--Microbial metabolism in diverse environments|Metabolism--Global and overview maps--Metabolic pathways|Metabolism--Global and overview maps--Degradation of aromatic compounds|Metabolism--Xenobiotics biodegradation and metabolism--Benzoate degradation
EcoliAGL001083	100	1.00E-161	elw:ECW_m1918	K01142	E3.1.11.2, xthA	exodeoxyribonuclease III	3.1.11.2	Genetic Information Processing--Replication and repair--Base excision repair
EcoliAGL001084	100	0	ecol:LY180_09100	K00840	astC	succinylornithine aminotransferase	2.6.1.81	Metabolism--Amino acid metabolism--Arginine and proline metabolism|Metabolism--Global and overview maps--Metabolic pathways
EcoliAGL001085	100	0	shq:A0259_12795	K00673	astA	arginine N-succinyltransferase	2.3.1.109	Metabolism--Amino acid metabolism--Arginine and proline metabolism|Metabolism--Global and overview maps--Metabolic pathways
EcoliAGL001086	99.8	0	shq:A0259_12790	K06447	astD	succinylglutamic semialdehyde dehydrogenase	1.2.1.71	Metabolism--Amino acid metabolism--Arginine and proline metabolism|Metabolism--Global and overview maps--Metabolic pathways
EcoliAGL001087	100	0	shq:A0259_12785	K01484	astB	succinylarginine dihydrolase	3.5.3.23	Metabolism--Amino acid metabolism--Arginine and proline metabolism|Metabolism--Global and overview maps--Metabolic pathways
EcoliAGL001088	100	0	shq:A0259_12780	K05526	astE	succinylglutamate desuccinylase	3.5.1.96	Metabolism--Amino acid metabolism--Arginine and proline metabolism|Metabolism--Global and overview maps--Metabolic pathways
EcoliAGL001089	43.75	8.00E-15	slo:Shew_3569	K06006	cpxP	periplasmic protein CpxP	--	--
EcoliAGL001090	100	3.00E-110	shq:A0259_12770	K09975	K09975	uncharacterized protein	--	--
EcoliAGL001091	99.61	2.00E-150	shq:A0259_12765	K05984	cho	excinuclease Cho	3.1.25.-	--
EcoliAGL001092	100	3.00E-161	shq:A0259_12755	K01916	nadE	NAD+ synthase	6.3.1.5	Metabolism--Global and overview maps--Metabolic pathways|Metabolism--Metabolism of cofactors and vitamins--Nicotinate and nicotinamide metabolism
EcoliAGL001093	100	9.00E-61	shq:A0259_12750	K04064	osmE	osmotically inducible lipoprotein OsmE	--	--
EcoliAGL001094	100	1.00E-54	ecm:EcSMS35_1453	K02760	PTS-Cel-EIIB, celA, chbB	PTS system, cellobiose-specific IIB component	2.7.1.196 2.7.1.205	Environmental Information Processing--Membrane transport--Phosphotransferase system (PTS)|Metabolism--Carbohydrate metabolism--Starch and sucrose metabolism
EcoliAGL001095	99.78	0	shq:A0259_12740	K02761	PTS-Cel-EIIC, celB, chbC	PTS system, cellobiose-specific IIC component	--	Environmental Information Processing--Membrane transport--Phosphotransferase system (PTS)|Metabolism--Carbohydrate metabolism--Starch and sucrose metabolism
EcoliAGL001096	100	6.00E-60	sfe:SFxv_1680	K02759	PTS-Cel-EIIA, celC, chbA	PTS system, cellobiose-specific IIA component	2.7.1.196 2.7.1.205	Environmental Information Processing--Membrane transport--Phosphotransferase system (PTS)|Metabolism--Carbohydrate metabolism--Starch and sucrose metabolism
EcoliAGL001097	100	2.00E-164	elh:ETEC_1767	K03490	chbR, celD	AraC family transcriptional regulator, dual regulator of chb operon	--	--
EcoliAGL001098	100	0	shq:A0259_12725	K01222	E3.2.1.86A, celF	6-phospho-beta-glucosidase	3.2.1.86	Metabolism--Carbohydrate metabolism--Glycolysis / Gluconeogenesis|Metabolism--Carbohydrate metabolism--Starch and sucrose metabolism
EcoliAGL001099	100	2.00E-145	eun:UMNK88_2197	K03478	chbG	chitin disaccharide deacetylase	3.5.1.105	--
EcoliAGL001100	100	0	shq:A0259_12715	K03781	katE, CAT, catB, srpA	catalase	1.11.1.6	Metabolism--Amino acid metabolism--Tryptophan metabolism|Metabolism--Global and overview maps--Biosynthesis of antibiotics|Metabolism--Global and overview maps--Biosynthesis of secondary metabolites|Metabolism--Global and overview maps--Carbon metabolism|Metabolism--Carbohydrate metabolism--Glyoxylate and dicarboxylate metabolism
EcoliAGL001101	100	1.00E-44	ssn:SSON_1427	K15722	cedA	cell division activator	--	--
EcoliAGL001103	100	0	shq:A0259_12700	K06956	K06956	uncharacterized protein	--	--
EcoliAGL001104	100	2.00E-113	ecos:EC958_1950	K07038	K07038	inner membrane protein	--	--
EcoliAGL001105	99.55	1.00E-123	shq:A0259_12690	K19270	yfbT, yniC	sugar-phosphatase	3.1.3.23	--
EcoliAGL001109	99.68	3.00E-179	ecv:APECO1_793	K16370	pfkB	6-phosphofructokinase 2	2.7.1.11	Metabolism--Energy metabolism--Methane metabolism|Metabolism--Carbohydrate metabolism--Glycolysis / Gluconeogenesis|Metabolism--Global and overview maps--Microbial metabolism in diverse environments|Metabolism--Carbohydrate metabolism--Pentose phosphate pathway|Metabolism--Global and overview maps--Biosynthesis of amino acids|Metabolism--Global and overview maps--Biosynthesis of antibiotics|Metab…
EcoliAGL001110	100	4.00E-136	shq:A0259_12665	K07283	ydiY	putative salt-induced outer membrane protein	--	--
EcoliAGL001112	99.79	0	edj:ECDH1ME8569_1664	K06867	K06867	uncharacterized protein	--	--
EcoliAGL001113	86.67	9.00E-16	ecos:EC958_4933	K06867	K06867	uncharacterized protein	--	--
EcoliAGL001114	100	0	elp:P12B_c1363	K01868	TARS, thrS	threonyl-tRNA synthetase	6.1.1.3	Genetic Information Processing--Translation--Aminoacyl-tRNA biosynthesis
EcoliAGL001115	100	8.00E-59	senh:CFSAN002069_24215	K02520	infC, MTIF3	translation initiation factor IF-3	--	--
EcoliAGL001116	100	4.00E-32	cro:ROD_13391	K02916	RP-L35, MRPL35, rpmI	large subunit ribosomal protein L35	--	Genetic Information Processing--Translation--Ribosome
EcoliAGL001117	100	2.00E-58	ebf:D782_1942	K02887	RP-L20, MRPL20, rplT	large subunit ribosomal protein L20	--	Genetic Information Processing--Translation--Ribosome
EcoliAGL001119	99.7	0	elo:EC042_1881	K01889	FARSA, pheS	phenylalanyl-tRNA synthetase alpha chain	6.1.1.20	Genetic Information Processing--Translation--Aminoacyl-tRNA biosynthesis
EcoliAGL001120	100	0	shq:A0259_12620	K01890	FARSB, pheT	phenylalanyl-tRNA synthetase beta chain	6.1.1.20	Genetic Information Processing--Translation--Aminoacyl-tRNA biosynthesis
EcoliAGL001121	100	1.00E-50	cen:LH86_13835	K04764	ihfA, himA	integration host factor subunit alpha	--	--
EcoliAGL001122	100	2.00E-176	shq:A0259_12610	K06073	ABC.VB12.P, btuC	vitamin B12 transport system permease protein	--	Environmental Information Processing--Membrane transport--ABC transporters
EcoliAGL001123	100	8.00E-105	shq:A0259_12605	K00432	gpx	glutathione peroxidase	1.11.1.9	Metabolism--Lipid metabolism--Arachidonic acid metabolism|Metabolism--Metabolism of other amino acids--Glutathione metabolism
EcoliAGL001124	100	2.00E-142	shq:A0259_12600	K06074	ABC.VB12.A, btuD	vitamin B12 transport system ATP-binding protein	3.6.3.33	Environmental Information Processing--Membrane transport--ABC transporters
EcoliAGL001125	100	8.00E-88	shq:A0259_12595	K13695	nlpC	probable lipoprotein NlpC	--	--
EcoliAGL001127	99.79	0	shq:A0259_12585	K08997	ydiU	uncharacterized protein	--	--
EcoliAGL001129	100	0	shq:A0259_12575	K01626	E2.5.1.54, aroF, aroG, aroH	3-deoxy-7-phosphoheptulonate synthase	2.5.1.54	Cellular Processes--Cellular community - prokaryotes--Quorum sensing|Metabolism--Global and overview maps--Biosynthesis of amino acids|Metabolism--Global and overview maps--Biosynthesis of antibiotics|Metabolism--Global and overview maps--Metabolic pathways|Metabolism--Global and overview maps--Biosynthesis of secondary metabolites|Metabolism--Amino acid metabolism--Phenylalanine, tyrosine and tr…
EcoliAGL001130	100	2.00E-162	shq:A0259_12570	K09773	ppsR	[pyruvate, water dikinase]-phosphate phosphotransferase / [pyruvate, water dikinase] kinase	2.7.4.28 2.7.11.33	--
EcoliAGL001131	100	0	shq:A0259_12560	K01007	pps, ppsA	pyruvate, water dikinase	2.7.9.2	Metabolism--Energy metabolism--Carbon fixation pathways in prokaryotes|Metabolism--Energy metabolism--Methane metabolism|Metabolism--Global and overview maps--Microbial metabolism in diverse environments|Metabolism--Global and overview maps--Metabolic pathways|Metabolism--Carbohydrate metabolism--Pyruvate metabolism|Metabolism--Global and overview maps--Carbon metabolism
EcoliAGL001132	94	6.00E-49	sdz:Asd1617_02409	K12507	fadK	acyl-CoA synthetase	6.2.1.-	--
EcoliAGL001133	100	0	shq:A0259_16515	K18691	mltF	membrane-bound lytic murein transglycosylase F	--	--
EcoliAGL001134	100	0	shq:A0259_16510	K01952	purL, PFAS	phosphoribosylformylglycinamidine synthase	6.3.5.3	Metabolism--Nucleotide metabolism--Purine metabolism|Metabolism--Global and overview maps--Biosynthesis of antibiotics|Metabolism--Global and overview maps--Metabolic pathways|Metabolism--Global and overview maps--Biosynthesis of secondary metabolites
EcoliAGL001135	99.79	0	shq:A0259_16505	K07711	glrK, qseE	two-component system, NtrC family, sensor histidine kinase GlrK	2.7.13.3	Cellular Processes--Cellular community - prokaryotes--Quorum sensing|Environmental Information Processing--Signal transduction--Two-component system
EcoliAGL001137	100	0	shq:A0259_16495	K07715	glrR, qseF	two-component system, NtrC family, response regulator GlrR	--	Cellular Processes--Cellular community - prokaryotes--Quorum sensing|Environmental Information Processing--Signal transduction--Two-component system
EcoliAGL001138	100	3.00E-56	cfd:CFNIH1_24160	K04751	glnB	nitrogen regulatory protein P-II 1	--	Environmental Information Processing--Signal transduction--Two-component system
EcoliAGL001139	100	0	shq:A0259_16485	K05916	hmp, YHB1	nitric oxide dioxygenase	1.14.12.17	Human Diseases--Infectious diseases: Bacterial--Salmonella infection
EcoliAGL001140	100	0	eal:EAKF1_ch3453	K00600	glyA, SHMT	glycine hydroxymethyltransferase	2.1.2.1	Metabolism--Energy metabolism--Methane metabolism|Metabolism--Global and overview maps--Microbial metabolism in diverse environments|Metabolism--Metabolism of cofactors and vitamins--One carbon pool by folate|Metabolism--Global and overview maps--Biosynthesis of amino acids|Metabolism--Global and overview maps--Biosynthesis of antibiotics|Metabolism--Global and overview maps--Metabolic pathways|M…
EcoliAGL001143	100	0	elo:EC042_2752	K02058	ABC.SS.S	simple sugar transport system substrate-binding protein	--	--
EcoliAGL001144	99.8	0	elp:P12B_c2648	K02056	ABC.SS.A	simple sugar transport system ATP-binding protein	3.6.3.17	--
EcoliAGL001145	100	1.00E-179	shq:A0259_16455	K02057	ABC.SS.P	simple sugar transport system permease protein	--	--
EcoliAGL001147	45.05	7.00E-69	rga:RGR602_PC00251	K01785	galM, GALM	aldose 1-epimerase	5.1.3.3	Metabolism--Carbohydrate metabolism--Glycolysis / Gluconeogenesis|Metabolism--Global and overview maps--Microbial metabolism in diverse environments|Metabolism--Global and overview maps--Biosynthesis of antibiotics|Metabolism--Global and overview maps--Metabolic pathways|Metabolism--Carbohydrate metabolism--Galactose metabolism|Metabolism--Global and overview maps--Biosynthesis of secondary metab…
EcoliAGL001148	100	2.00E-73	ecx:EcHS_A2695	K15977	K15977	putative oxidoreductase	--	--
EcoliAGL001149	100	0	shq:A0259_16435	K00529	hcaD	3-phenylpropionate/trans-cinnamate dioxygenase ferredoxin reductase component	1.18.1.3	Metabolism--Global and overview maps--Microbial metabolism in diverse environments|Metabolism--Global and overview maps--Degradation of aromatic compounds|Metabolism--Lipid metabolism--Fatty acid degradation|Metabolism--Amino acid metabolism--Phenylalanine metabolism
EcoliAGL001150	100	7.00E-156	sbo:SBO_2565	K05711	hcaB	2,3-dihydroxy-2,3-dihydrophenylpropionate dehydrogenase	1.3.1.87	Metabolism--Global and overview maps--Microbial metabolism in diverse environments|Metabolism--Global and overview maps--Degradation of aromatic compounds|Metabolism--Amino acid metabolism--Phenylalanine metabolism
EcoliAGL001151	98.95	4.00E-49	shq:A0259_16425	K05710	hcaC	3-phenylpropionate/trans-cinnamate dioxygenase ferredoxin component	--	Metabolism--Global and overview maps--Microbial metabolism in diverse environments|Metabolism--Global and overview maps--Degradation of aromatic compounds|Metabolism--Amino acid metabolism--Phenylalanine metabolism
EcoliAGL001152	100	6.00E-97	shq:A0259_16420	K05709	hcaF, hcaA2	3-phenylpropionate/trans-cinnamate dioxygenase subunit beta	1.14.12.19	Metabolism--Global and overview maps--Microbial metabolism in diverse environments|Metabolism--Global and overview maps--Degradation of aromatic compounds|Metabolism--Amino acid metabolism--Phenylalanine metabolism
EcoliAGL001153	100	0	ssj:SSON53_15215	K05708	hcaE, hcaA1	3-phenylpropionate/trans-cinnamate dioxygenase subunit alpha	1.14.12.19	Metabolism--Global and overview maps--Microbial metabolism in diverse environments|Metabolism--Global and overview maps--Degradation of aromatic compounds|Metabolism--Amino acid metabolism--Phenylalanine metabolism
EcoliAGL001154	100	9.00E-172	ecoh:ECRM13516_3225	K05817	hcaR	LysR family transcriptional regulator, hca operon transcriptional activator	--	--
EcoliAGL001155	100	0	shq:A0259_16405	K05820	hcaT	MFS transporter, PPP family, 3-phenylpropionic acid transporter	--	--
EcoliAGL001157	100	3.00E-166	ebe:B21_02390	K06889	K06889	uncharacterized protein	--	--
EcoliAGL001158	100	5.00E-155	shq:A0259_16390	K01092	E3.1.3.25, IMPA, suhB	myo-inositol-1(or 4)-monophosphatase	3.1.3.25	Metabolism--Biosynthesis of other secondary metabolites--Streptomycin biosynthesis|Metabolism--Global and overview maps--Metabolic pathways|Metabolism--Carbohydrate metabolism--Inositol phosphate metabolism
EcoliAGL001159	100	8.00E-143	shq:A0259_16385	K15396	trmJ	tRNA (cytidine32/uridine32-2'-O)-methyltransferase	2.1.1.200	--
EcoliAGL001160	99.34	5.00E-83	shq:A0259_16380	K13643	iscR	Rrf2 family transcriptional regulator, iron-sulfur cluster assembly transcription factor	--	--
EcoliAGL001161	100	0	sdz:Asd1617_03672	K04487	iscS, NFS1	cysteine desulfurase	2.8.1.7	Genetic Information Processing--Folding, sorting and degradation--Sulfur relay system|Metabolism--Global and overview maps--Metabolic pathways|Metabolism--Metabolism of cofactors and vitamins--Thiamine metabolism
EcoliAGL001162	100	2.00E-69	shq:A0259_16370	K04488	iscU, nifU	nitrogen fixation protein NifU and related proteins	--	--
EcoliAGL001163	100	5.00E-56	sdz:Asd1617_03670	K13628	iscA, ISCA1	iron-sulfur cluster assembly protein	--	--
EcoliAGL001165	100	6.00E-94	eoc:CE10_2958	K04082	hscB, HSCB, HSC20	molecular chaperone HscB	--	--
EcoliAGL001166	100	0	shq:A0259_16355	K04044	hscA	molecular chaperone HscA	--	--
EcoliAGL001167	100	4.00E-59	shq:A0259_16350	K04755	fdx	ferredoxin, 2Fe-2S	--	--
EcoliAGL001169	100	0	shq:A0259_16340	K07751	pepB	PepB aminopeptidase	3.4.11.23	Metabolism--Global and overview maps--Metabolic pathways|Metabolism--Metabolism of other amino acids--Glutathione metabolism
EcoliAGL001172	99.64	4.00E-162	ssn:SSON_2603	K01011	TST, MPST, sseA	thiosulfate/3-mercaptopyruvate sulfurtransferase	2.8.1.1 2.8.1.2	Metabolism--Energy metabolism--Sulfur metabolism|Metabolism--Global and overview maps--Microbial metabolism in diverse environments|Genetic Information Processing--Folding, sorting and degradation--Sulfur relay system|Metabolism--Global and overview maps--Metabolic pathways|Metabolism--Amino acid metabolism--Cysteine and methionine metabolism
EcoliAGL001173	99.94	0	shq:A0259_16315	K06894	K06894	uncharacterized protein	--	--
EcoliAGL001174	100	0	elp:P12B_c2619	K05367	pbpC	penicillin-binding protein 1C	2.4.1.-	Metabolism--Glycan biosynthesis and metabolism--Peptidoglycan biosynthesis
EcoliAGL001175	100	9.00E-79	shq:A0259_16305	K00940	ndk, NME	nucleoside-diphosphate kinase	2.7.4.6	Metabolism--Nucleotide metabolism--Purine metabolism|Metabolism--Global and overview maps--Biosynthesis of antibiotics|Metabolism--Global and overview maps--Metabolic pathways|Metabolism--Global and overview maps--Biosynthesis of secondary metabolites|Metabolism--Nucleotide metabolism--Pyrimidine metabolism
EcoliAGL001176	100	0	shq:A0259_16300	K06941	rlmN	23S rRNA (adenine2503-C2)-methyltransferase	2.1.1.192	--
EcoliAGL001177	100	0	shq:A0259_16295	K15539	rodZ	cytoskeleton protein RodZ	--	--
EcoliAGL001178	100	0	shq:A0259_16290	K03526	gcpE, ispG	(E)-4-hydroxy-3-methylbut-2-enyl-diphosphate synthase	1.17.7.1 1.17.7.3	Metabolism--Metabolism of terpenoids and polyketides--Terpenoid backbone biosynthesis|Metabolism--Global and overview maps--Biosynthesis of antibiotics|Metabolism--Global and overview maps--Metabolic pathways|Metabolism--Global and overview maps--Biosynthesis of secondary metabolites
EcoliAGL001179	100	0	shq:A0259_16285	K01892	HARS, hisS	histidyl-tRNA synthetase	6.1.1.21	Genetic Information Processing--Translation--Aminoacyl-tRNA biosynthesis
EcoliAGL001181	100	0	shq:A0259_16275	K17713	bamB	outer membrane protein assembly factor BamB	--	--
EcoliAGL001182	99.79	0	ece:Z3774	K03977	engA, der	GTPase	--	--
EcoliAGL001184	100	0	shq:A0259_16260	K03601	xseA	exodeoxyribonuclease VII large subunit	3.1.11.6	Genetic Information Processing--Replication and repair--Mismatch repair
EcoliAGL001185	100	0	eal:EAKF1_ch3495c	K00088	IMPDH, guaB	IMP dehydrogenase	1.1.1.205	Metabolism--Nucleotide metabolism--Purine metabolism|Metabolism--Global and overview maps--Metabolic pathways|Metabolism--Global and overview maps--Biosynthesis of secondary metabolites
EcoliAGL001186	100	0	shq:A0259_16250	K01951	guaA, GMPS	GMP synthase (glutamine-hydrolysing)	6.3.5.2	Metabolism--Nucleotide metabolism--Purine metabolism|Metabolism--Global and overview maps--Metabolic pathways
EcoliAGL001193	100	0	shq:A0259_16220	K01524	ppx-gppA	exopolyphosphatase / guanosine-5'-triphosphate,3'-diphosphate pyrophosphatase	3.6.1.11 3.6.1.40	Metabolism--Nucleotide metabolism--Purine metabolism
EcoliAGL001194	100	0	shq:A0259_16215	K00937	ppk	polyphosphate kinase	2.7.4.1	Genetic Information Processing--Folding, sorting and degradation--RNA degradation|Metabolism--Energy metabolism--Oxidative phosphorylation
EcoliAGL001195	100	3.00E-122	shq:A0259_16210	K11175	purN	phosphoribosylglycinamide formyltransferase 1	2.1.2.2	Metabolism--Nucleotide metabolism--Purine metabolism|Metabolism--Metabolism of cofactors and vitamins--One carbon pool by folate|Metabolism--Global and overview maps--Biosynthesis of antibiotics|Metabolism--Global and overview maps--Metabolic pathways|Metabolism--Global and overview maps--Biosynthesis of secondary metabolites
EcoliAGL001196	100	0	shq:A0259_16205	K01933	purM	phosphoribosylformylglycinamidine cyclo-ligase	6.3.3.1	Metabolism--Nucleotide metabolism--Purine metabolism|Metabolism--Global and overview maps--Biosynthesis of antibiotics|Metabolism--Global and overview maps--Metabolic pathways|Metabolism--Global and overview maps--Biosynthesis of secondary metabolites
EcoliAGL001197	100	2.00E-106	sdz:Asd1617_03615	K00761	upp, UPRT	uracil phosphoribosyltransferase	2.4.2.9	Metabolism--Global and overview maps--Metabolic pathways|Metabolism--Nucleotide metabolism--Pyrimidine metabolism
EcoliAGL001199	99.75	0	eoc:CE10_2872	K02824	--	--	--	--
EcoliAGL001200	100	7.00E-142	sbc:SbBS512_E2870	K10763	hda	DnaA-homolog protein	--	--
EcoliAGL001201	100	1.00E-62	shq:A0259_16185	K00537	ARSC1, arsC	arsenate reductase	1.20.4.1	--
EcoliAGL001203	100	0	shq:A0259_16175	K03548	perM	putative permease	--	--
EcoliAGL001204	100	6.00E-161	eun:UMNK88_3088	K03459	focB	formate transporter	--	--
EcoliAGL001205	100	0	eun:UMNK88_3087	K12146	hyfR	hydrogenase-4 transcriptional activator	--	--
EcoliAGL001206	100	2.00E-76	shq:A0259_16160	K12145	hyfJ	hydrogenase-4 component J	1.-.-.-	--
EcoliAGL001207	99.6	4.00E-144	shq:A0259_16155	K12144	hyfI	hydrogenase-4 component I	1.-.-.-	--
EcoliAGL001208	100	4.00E-101	shq:A0259_16150	K12143	hyfH	hydrogenase-4 component H	--	--
EcoliAGL001209	100	0	shq:A0259_16145	K12142	hyfG	hydrogenase-4 component G	1.-.-.-	--
EcoliAGL001210	100	0	shq:A0259_16140	K12141	hyfF	hydrogenase-4 component F	1.-.-.-	--
EcoliAGL001211	100	3.00E-119	shq:A0259_16135	K12140	hyfE	hydrogenase-4 component E	1.-.-.-	--
EcoliAGL001212	100	0	ecl:EcolC_1192	K12139	hyfD	hydrogenase-4 component D	1.-.-.-	--
EcoliAGL001213	98.87	1.00E-92	sdz:Asd1617_03597	K12138	hyfC	hydrogenase-4 component C	1.-.-.-	--
EcoliAGL001215	99.85	0	shq:A0259_16120	K12137	hyfB	hydrogenase-4 component B	1.-.-.-	--
EcoliAGL001216	100	1.00E-116	shq:A0259_16115	K12136	hyfA	hydrogenase-4 component A	1.-.-.-	--
EcoliAGL001217	100	1.00E-88	shq:A0259_16110	K03564	BCP, PRXQ, DOT5	peroxiredoxin Q/BCP	1.11.1.15	--
EcoliAGL001218	100	6.00E-109	shq:A0259_16105	K03567	gcvR	glycine cleavage system transcriptional repressor	--	Cellular Processes--Cellular community - prokaryotes--Biofilm formation - Escherichia coli
EcoliAGL001219	100	3.00E-171	shq:A0259_16100	K01714	dapA	4-hydroxy-tetrahydrodipicolinate synthase	4.3.3.7	Metabolism--Amino acid metabolism--Lysine biosynthesis|Metabolism--Global and overview maps--Microbial metabolism in diverse environments|Metabolism--Global and overview maps--Biosynthesis of amino acids|Metabolism--Global and overview maps--Biosynthesis of antibiotics|Metabolism--Global and overview maps--Metabolic pathways|Metabolism--Global and overview maps--Biosynthesis of secondary metaboli…
EcoliAGL001220	100	0	ssn:SSON_2558	K07287	bamC	outer membrane protein assembly factor BamC	--	--
EcoliAGL001221	100	7.00E-136	ecos:EC958_2793	K01923	purC	phosphoribosylaminoimidazole-succinocarboxamide synthase	6.3.2.6	Metabolism--Nucleotide metabolism--Purine metabolism|Metabolism--Global and overview maps--Biosynthesis of antibiotics|Metabolism--Global and overview maps--Metabolic pathways|Metabolism--Global and overview maps--Biosynthesis of secondary metabolites
EcoliAGL001222	100	2.00E-154	shq:A0259_16080	K07054	K07054	uncharacterized protein	--	--
EcoliAGL001223	100	0	shq:A0259_16075	K06957	tmcA	tRNA(Met) cytidine acetyltransferase	2.3.1.193	--
EcoliAGL001224	100	9.00E-133	shq:A0259_16070	K06999	K06999	phospholipase/carboxylesterase	--	--
EcoliAGL001226	100	0	shq:A0259_16060	K01439	dapE	succinyl-diaminopimelate desuccinylase	3.5.1.18	Metabolism--Amino acid metabolism--Lysine biosynthesis|Metabolism--Global and overview maps--Microbial metabolism in diverse environments|Metabolism--Global and overview maps--Biosynthesis of amino acids|Metabolism--Global and overview maps--Metabolic pathways
EcoliAGL001227	50	3.00E-29	mms:mma_2071	K00537	ARSC1, arsC	arsenate reductase	1.20.4.1	--
EcoliAGL001228	100	0	shq:A0259_16045	K18324	acrD	multidrug efflux pump	--	Environmental Information Processing--Signal transduction--Two-component system
EcoliAGL001229	99.82	0	shq:A0259_16040	K07674	narQ	two-component system, NarL family, nitrate/nitrite sensor histidine kinase NarQ	2.7.13.3	Environmental Information Processing--Signal transduction--Two-component system
EcoliAGL001230	67.03	0	cen:LH86_02985	K00266	gltD	glutamate synthase (NADPH/NADH) small chain	1.4.1.13 1.4.1.14	Metabolism--Amino acid metabolism--Alanine, aspartate and glutamate metabolism|Metabolism--Energy metabolism--Nitrogen metabolism|Metabolism--Global and overview maps--Microbial metabolism in diverse environments|Metabolism--Global and overview maps--Biosynthesis of amino acids|Metabolism--Global and overview maps--Biosynthesis of antibiotics|Metabolism--Global and overview maps--Metabolic pathwa…
EcoliAGL001231	99.48	7.00E-108	shq:A0259_16030	K12945	nudK	GDP-mannose pyrophosphatase NudK	3.6.1.-	--
EcoliAGL001233	100	0	shq:A0259_16020	K00615	E2.2.1.1, tktA, tktB	transketolase	2.2.1.1	Metabolism--Global and overview maps--Microbial metabolism in diverse environments|Metabolism--Carbohydrate metabolism--Pentose phosphate pathway|Metabolism--Global and overview maps--Biosynthesis of amino acids|Metabolism--Global and overview maps--Biosynthesis of antibiotics|Metabolism--Global and overview maps--Metabolic pathways|Metabolism--Global and overview maps--Biosynthesis of secondary …
EcoliAGL001234	100	0	shq:A0259_16015	K00616	E2.2.1.2, talA, talB	transaldolase	2.2.1.2	Metabolism--Global and overview maps--Microbial metabolism in diverse environments|Metabolism--Carbohydrate metabolism--Pentose phosphate pathway|Metabolism--Global and overview maps--Biosynthesis of amino acids|Metabolism--Global and overview maps--Biosynthesis of antibiotics|Metabolism--Global and overview maps--Metabolic pathways|Metabolism--Global and overview maps--Biosynthesis of secondary …
EcoliAGL001235	100	0	elp:P12B_c2565	K00029	E1.1.1.40, maeB	malate dehydrogenase (oxaloacetate-decarboxylating)(NADP+)	1.1.1.40	Metabolism--Global and overview maps--Microbial metabolism in diverse environments|Metabolism--Global and overview maps--Metabolic pathways|Metabolism--Energy metabolism--Carbon fixation in photosynthetic organisms|Metabolism--Carbohydrate metabolism--Pyruvate metabolism|Metabolism--Global and overview maps--Carbon metabolism
EcoliAGL001236	100	6.00E-58	sfe:SFxv_2758	K04031	eutS	ethanolamine utilization protein EutS	--	--
EcoliAGL001237	100	6.00E-90	shq:A0259_16000	K04029	eutP	ethanolamine utilization protein EutP	--	--
EcoliAGL001238	100	1.00E-134	shq:A0259_15995	K04030	eutQ	ethanolamine utilization protein EutQ	--	--
EcoliAGL001239	100	2.00E-155	shq:A0259_15990	K04032	eutT	ethanolamine utilization cobalamin adenosyltransferase	2.5.1.17	Metabolism--Metabolism of cofactors and vitamins--Porphyrin and chlorophyll metabolism|Metabolism--Global and overview maps--Metabolic pathways
EcoliAGL001240	100	0	shq:A0259_15985	K04020	--	--	--	Metabolism--Global and overview maps--Metabolic pathways|Metabolism--Carbohydrate metabolism--Pyruvate metabolism
EcoliAGL001241	100	9.00E-57	sbo:SBO_2472	K04027	eutM	ethanolamine utilization protein EutM	--	--
EcoliAGL001242	100	3.00E-48	shq:A0259_15975	K04028	eutN	ethanolamine utilization protein EutN	--	--
EcoliAGL001243	100	0	shq:A0259_15970	K04021	eutE	aldehyde dehydrogenase	--	Metabolism--Global and overview maps--Microbial metabolism in diverse environments|Metabolism--Global and overview maps--Metabolic pathways|Metabolism--Carbohydrate metabolism--Pyruvate metabolism
EcoliAGL001244	100	3.00E-161	shq:A0259_15965	K04024	eutJ	ethanolamine utilization protein EutJ	--	--
EcoliAGL001245	99.75	0	shq:A0259_15960	K04022	--	--	--	Metabolism--Carbohydrate metabolism--Glycolysis / Gluconeogenesis|Metabolism--Global and overview maps--Microbial metabolism in diverse environments|Metabolism--Global and overview maps--Biosynthesis of antibiotics|Metabolism--Global and overview maps--Metabolic pathways|Metabolism--Global and overview maps--Biosynthesis of secondary metabolites
EcoliAGL001246	100	0	shq:A0259_15955	K04023	eutH	ethanolamine transporter	--	--
EcoliAGL001247	99.79	0	shq:A0259_15950	K04019	eutA	ethanolamine utilization protein EutA	--	Metabolism--Global and overview maps--Metabolic pathways|Metabolism--Lipid metabolism--Glycerophospholipid metabolism
EcoliAGL001248	100	0	shq:A0259_15945	K03735	eutB	ethanolamine ammonia-lyase large subunit	4.3.1.7	Metabolism--Global and overview maps--Metabolic pathways|Metabolism--Lipid metabolism--Glycerophospholipid metabolism
EcoliAGL001249	100	3.00E-171	shq:A0259_15940	K03736	eutC	ethanolamine ammonia-lyase small subunit	4.3.1.7	Metabolism--Global and overview maps--Metabolic pathways|Metabolism--Lipid metabolism--Glycerophospholipid metabolism
EcoliAGL001250	100	4.00E-116	shq:A0259_15935	K04026	eutL	ethanolamine utilization protein EutL	--	--
EcoliAGL001251	100	5.00E-91	shq:A0259_15930	K04025	eutK	ethanolamine utilization protein EutK	--	--
EcoliAGL001252	100	0	shq:A0259_15925	K04033	eutR	AraC family transcriptional regulator, ethanolamine operon transcriptional activator	--	--
EcoliAGL001253	100	8.00E-178	shq:A0259_15920	K00228	CPOX, hemF	coproporphyrinogen III oxidase	1.3.3.3	Metabolism--Metabolism of cofactors and vitamins--Porphyrin and chlorophyll metabolism|Metabolism--Global and overview maps--Metabolic pathways|Metabolism--Global and overview maps--Biosynthesis of secondary metabolites
EcoliAGL001254	100	2.00E-166	shq:A0259_15915	K01448	E3.5.1.28B, amiA, amiB, amiC	N-acetylmuramoyl-L-alanine amidase	3.5.1.28	Human Diseases--Drug resistance: Antimicrobial--Cationic antimicrobial peptide (CAMP) resistance
EcoliAGL001255	40.48	5.00E-08	pfi:PFC_00390	K03789	rimI	ribosomal-protein-alanine N-acetyltransferase	2.3.1.128	--
EcoliAGL001259	100	2.00E-177	sbo:SBO_2456	K07223	K07223	putative iron-dependent peroxidase	--	--
EcoliAGL001261	100	0	shq:A0259_15885	K11191	PTS-Mur-EIIB, murP	PTS system, N-acetylmuramic acid-specific IIB component	2.7.1.192	Metabolism--Carbohydrate metabolism--Amino sugar and nucleotide sugar metabolism|Environmental Information Processing--Membrane transport--Phosphotransferase system (PTS)
EcoliAGL001261	100	0	shq:A0259_15885	K11192	PTS-Mur-EIIC, murP	PTS system, N-acetylmuramic acid-specific IIC component	--	Metabolism--Carbohydrate metabolism--Amino sugar and nucleotide sugar metabolism|Environmental Information Processing--Membrane transport--Phosphotransferase system (PTS)
EcoliAGL001262	100	1.00E-170	shq:A0259_15880	K07106	murQ	N-acetylmuramic acid 6-phosphate etherase	4.2.1.126	Metabolism--Carbohydrate metabolism--Amino sugar and nucleotide sugar metabolism|Metabolism--Global and overview maps--Metabolic pathways
EcoliAGL001263	100	6.00E-163	shq:A0259_15875	K15835	murR	RpiR family transcriptional regulator, murPQ operon repressor	--	--
EcoliAGL001264	43.65	2.00E-48	vdi:Vdis_1620	K00059	fabG	3-oxoacyl-[acyl-carrier protein] reductase	1.1.1.100	Metabolism--Global and overview maps--Metabolic pathways|Metabolism--Lipid metabolism--Fatty acid biosynthesis|Metabolism--Global and overview maps--Fatty acid metabolism|Metabolism--Metabolism of cofactors and vitamins--Biotin metabolism|Metabolism--Lipid metabolism--Biosynthesis of unsaturated fatty acids
EcoliAGL001265	100	0	shq:A0259_15865	K02048	cysP, sbp	sulfate transport system substrate-binding protein	--	Metabolism--Energy metabolism--Sulfur metabolism|Environmental Information Processing--Membrane transport--ABC transporters
EcoliAGL001266	100	8.00E-155	shq:A0259_15860	K02046	cysU	sulfate transport system permease protein	--	Metabolism--Energy metabolism--Sulfur metabolism|Environmental Information Processing--Membrane transport--ABC transporters
EcoliAGL001267	100	4.00E-166	shq:A0259_15855	K02047	cysW	sulfate transport system permease protein	--	Metabolism--Energy metabolism--Sulfur metabolism|Environmental Information Processing--Membrane transport--ABC transporters
EcoliAGL001268	100	0	shq:A0259_15850	K02045	cysA	sulfate transport system ATP-binding protein	3.6.3.25	Metabolism--Energy metabolism--Sulfur metabolism|Environmental Information Processing--Membrane transport--ABC transporters
EcoliAGL001269	100	9.00E-177	shq:A0259_15845	K12339	cysM	cysteine synthase B	2.5.1.47	Metabolism--Energy metabolism--Sulfur metabolism|Metabolism--Global and overview maps--Microbial metabolism in diverse environments|Metabolism--Global and overview maps--Biosynthesis of amino acids|Metabolism--Global and overview maps--Biosynthesis of antibiotics|Metabolism--Global and overview maps--Metabolic pathways|Metabolism--Global and overview maps--Biosynthesis of secondary metabolites|Me…
EcoliAGL001272	100	4.00E-164	shq:A0259_15830	K00868	pdxK, pdxY	pyridoxine kinase	2.7.1.35	Metabolism--Metabolism of cofactors and vitamins--Vitamin B6 metabolism|Metabolism--Global and overview maps--Metabolic pathways
EcoliAGL001273	100	4.00E-88	shq:A0259_15825	K02777	PTS-Glc-EIIA, crr	PTS system, sugar-specific IIA component	2.7.1.-	Cellular Processes--Cellular community - prokaryotes--Biofilm formation - Escherichia coli|Metabolism--Carbohydrate metabolism--Glycolysis / Gluconeogenesis|Metabolism--Carbohydrate metabolism--Amino sugar and nucleotide sugar metabolism|Environmental Information Processing--Membrane transport--Phosphotransferase system (PTS)|Metabolism--Carbohydrate metabolism--Starch and sucrose metabolism|Cell…
EcoliAGL001274	100	0	shq:A0259_15820	K08483	PTS-EI.PTSI, ptsI	phosphotransferase system, enzyme I, PtsI	2.7.3.9	Environmental Information Processing--Membrane transport--Phosphotransferase system (PTS)
EcoliAGL001275	100	1.00E-41	seb:STM474_2534	K02784	PTS-HPR.PTSH, ptsH	phosphocarrier protein HPr	--	Environmental Information Processing--Membrane transport--Phosphotransferase system (PTS)
EcoliAGL001276	100	0	shq:A0259_15810	K01738	cysK	cysteine synthase A	2.5.1.47	Metabolism--Energy metabolism--Sulfur metabolism|Metabolism--Global and overview maps--Microbial metabolism in diverse environments|Metabolism--Global and overview maps--Biosynthesis of amino acids|Metabolism--Global and overview maps--Biosynthesis of antibiotics|Metabolism--Global and overview maps--Metabolic pathways|Metabolism--Global and overview maps--Biosynthesis of secondary metabolites|Me…
EcoliAGL001277	100	2.00E-144	shq:A0259_15805	K06203	cysZ	CysZ protein	--	--
EcoliAGL001278	100	0	shq:A0259_15800	K03528	zipA	cell division protein ZipA	--	--
EcoliAGL001279	100	0	shq:A0259_15795	K01972	E6.5.1.2, ligA, ligB	DNA ligase (NAD+)	6.5.1.2	Genetic Information Processing--Replication and repair--Mismatch repair|Genetic Information Processing--Replication and repair--Nucleotide excision repair|Genetic Information Processing--Replication and repair--DNA replication|Genetic Information Processing--Replication and repair--Base excision repair
EcoliAGL001280	100	3.00E-34	efe:EFER_0764	K09954	K09954	uncharacterized protein	--	--
EcoliAGL001281	100	0	shq:A0259_15785	K14347	SLC10A7, P7	solute carrier family 10 (sodium/bile acid cotransporter), member 7	--	--
EcoliAGL001285	100	0	shq:A0259_15750	K01885	EARS, gltX	glutamyl-tRNA synthetase	6.1.1.17	Metabolism--Metabolism of cofactors and vitamins--Porphyrin and chlorophyll metabolism|Genetic Information Processing--Translation--Aminoacyl-tRNA biosynthesis|Metabolism--Global and overview maps--Metabolic pathways|Metabolism--Global and overview maps--Biosynthesis of secondary metabolites
EcoliAGL001289	100	0	shq:A0259_15720	K11535	nupC	nucleoside transport protein	--	--
EcoliAGL001290	100	0	sbc:SbBS512_E2760	K03322	mntH	manganese transport protein	--	--
EcoliAGL001293	99.68	0	shq:A0259_15695	K00845	glk	glucokinase	2.7.1.2	Metabolism--Carbohydrate metabolism--Glycolysis / Gluconeogenesis|Metabolism--Global and overview maps--Microbial metabolism in diverse environments|Metabolism--Carbohydrate metabolism--Amino sugar and nucleotide sugar metabolism|Metabolism--Biosynthesis of other secondary metabolites--Neomycin, kanamycin and gentamicin biosynthesis|Metabolism--Biosynthesis of other secondary metabolites--Strepto…
EcoliAGL001294	100	4.00E-56	eci:UTI89_C2719	K11202	PTS-Fru2-EIIB	PTS system, fructose-specific IIB-like component	2.7.1.-	--
EcoliAGL001295	100	1.00E-126	shq:A0259_15685	K11203	PTS-Fru2-EIIC	PTS system, fructose-specific IIC-like component	--	--
EcoliAGL001296	100	9.00E-94	ecp:ECP_2412	K11203	PTS-Fru2-EIIC	PTS system, fructose-specific IIC-like component	--	--
EcoliAGL001297	99.72	0	shq:A0259_15680	K08326	ypdF	aminopeptidase	3.4.11.-	--
EcoliAGL001299	100	0	shq:A0259_15670	K08483	PTS-EI.PTSI, ptsI	phosphotransferase system, enzyme I, PtsI	2.7.3.9	Environmental Information Processing--Membrane transport--Phosphotransferase system (PTS)
EcoliAGL001299	100	0	shq:A0259_15670	K11189	PTS-HPR	phosphocarrier protein	--	--
EcoliAGL001299	100	0	shq:A0259_15670	K11201	PTS-Fru2-EIIA	PTS system, fructose-specific IIA-like component	2.7.1.-	--
EcoliAGL001301	100	7.00E-143	shq:A0259_15660	K02477	K02477	two-component system, LytT family, response regulator	--	--
EcoliAGL001302	100	0	shq:A0259_15655	K02478	K02478	two-component system, LytT family, sensor kinase	2.7.13.3	--
EcoliAGL001304	100	0	shq:A0259_15650	K14261	alaC	alanine-synthesizing transaminase	2.6.1.-	--
EcoliAGL001306	100	0	sfx:S2582	K12974	lpxP	KDO2-lipid IV(A) palmitoleoyltransferase	2.3.1.242	--
EcoliAGL001310	100	0	sbo:SBO_2400	K07749	frc	formyl-CoA transferase	2.8.3.16	--
EcoliAGL001311	100	0	shq:A0259_15615	K01577	oxc	oxalyl-CoA decarboxylase	4.1.1.8	Metabolism--Global and overview maps--Metabolic pathways|Metabolism--Carbohydrate metabolism--Glyoxylate and dicarboxylate metabolism
EcoliAGL001312	100	1.00E-177	shq:A0259_15610	K07088	K07088	uncharacterized protein	--	--
EcoliAGL001313	100	0	ecy:ECSE_2668	K18702	uctC	CoA:oxalate CoA-transferase	2.8.3.19	--
EcoliAGL001314	100	0	ebe:B21_02241	K07679	evgS, bvgS	two-component system, NarL family, sensor histidine kinase EvgS	2.7.13.3	Environmental Information Processing--Signal transduction--Two-component system|Human Diseases--Infectious diseases: Bacterial--Pertussis
EcoliAGL001315	100	1.00E-115	shq:A0259_15595	K07690	evgA, bvgA	two-component system, NarL family, response regulator EvgA	--	Environmental Information Processing--Signal transduction--Two-component system|Human Diseases--Infectious diseases: Bacterial--Pertussis
EcoliAGL001316	99.74	0	shq:A0259_15590	K07797	emrK	multidrug resistance protein K	--	Environmental Information Processing--Signal transduction--Two-component system
EcoliAGL001317	100	0	shq:A0259_15585	K07786	emrY	MFS transporter, DHA2 family, multidrug resistance protein	--	Environmental Information Processing--Signal transduction--Two-component system
EcoliAGL001318	100	0	shq:A0259_15580	K01753	dsdA	D-serine dehydratase	4.3.1.18	Metabolism--Amino acid metabolism--Glycine, serine and threonine metabolism
EcoliAGL001319	100	0	shq:A0259_15575	K13629	dsdX	D-serine transporter	--	--
EcoliAGL001320	100	2.00E-69	ecx:EcHS_A2501	K13636	dsdC	LysR family transcriptional regulator, D-serine deaminase activator	--	--
EcoliAGL001327	100	0	shq:A0259_16890	K15737	csiD	protein CsiD	--	--
EcoliAGL001328	100	0	ecl:EcolC_1046	K15736	lhgO	L-2-hydroxyglutarate oxidase	1.1.3.-	--
EcoliAGL001329	100	0	shq:A0259_16900	K00135	gabD	succinate-semialdehyde dehydrogenase / glutarate-semialdehyde dehydrogenase	1.2.1.16 1.2.1.79 1.2.1.20	Metabolism--Amino acid metabolism--Lysine degradation|Metabolism--Amino acid metabolism--Alanine, aspartate and glutamate metabolism|Metabolism--Global and overview maps--Microbial metabolism in diverse environments|Metabolism--Amino acid metabolism--Tyrosine metabolism|Metabolism--Global and overview maps--Metabolic pathways|Metabolism--Metabolism of cofactors and vitamins--Nicotinate and nicoti…
EcoliAGL001330	100	0	shq:A0259_16905	K07250	gabT	4-aminobutyrate aminotransferase / (S)-3-amino-2-methylpropionate transaminase	2.6.1.19 2.6.1.22	Metabolism--Metabolism of other amino acids--beta-Alanine metabolism|Metabolism--Amino acid metabolism--Alanine, aspartate and glutamate metabolism|Metabolism--Global and overview maps--Microbial metabolism in diverse environments|Metabolism--Amino acid metabolism--Valine, leucine and isoleucine degradation|Metabolism--Carbohydrate metabolism--Propanoate metabolism|Metabolism--Global and overview…
EcoliAGL001331	100	0	shq:A0259_16910	K11735	gabP	GABA permease	--	--
EcoliAGL001332	100	1.00E-125	sdz:Asd1617_03834	K15735	csiR	GntR family transcriptional regulator, carbon starvation induced regulator	--	--
EcoliAGL001335	62.5	1.00E-26	etr:ETAE_2505	K03892	arsR	ArsR family transcriptional regulator	--	--
EcoliAGL001337	100	2.00E-70	shq:A0259_16940	K11685	stpA	DNA-binding protein StpA	--	--
EcoliAGL001341	100	5.00E-29	esl:O3K_06185	K06191	nrdH	glutaredoxin-like protein NrdH	--	--
EcoliAGL001342	100	2.00E-74	shq:A0259_16965	K03647	nrdI	protein involved in ribonucleotide reduction	--	--
EcoliAGL001343	100	0	shq:A0259_16970	K00525	E1.17.4.1A, nrdA, nrdE	ribonucleoside-diphosphate reductase alpha chain	1.17.4.1	Metabolism--Nucleotide metabolism--Purine metabolism|Metabolism--Global and overview maps--Metabolic pathways|Metabolism--Nucleotide metabolism--Pyrimidine metabolism
EcoliAGL001344	100	0	ssj:SSON53_16595	K00526	E1.17.4.1B, nrdB, nrdF	ribonucleoside-diphosphate reductase beta chain	1.17.4.1	Metabolism--Nucleotide metabolism--Purine metabolism|Metabolism--Global and overview maps--Metabolic pathways|Metabolism--Nucleotide metabolism--Pyrimidine metabolism
EcoliAGL001345	99.75	0	sfe:SFxv_2967	K02000	proV	glycine betaine/proline transport system ATP-binding protein	3.6.3.32	Environmental Information Processing--Membrane transport--ABC transporters
EcoliAGL001346	100	0	shq:A0259_16985	K02001	proW	glycine betaine/proline transport system permease protein	--	Environmental Information Processing--Membrane transport--ABC transporters
EcoliAGL001347	98.84	0	eci:UTI89_C3039	K02002	proX	glycine betaine/proline transport system substrate-binding protein	--	Environmental Information Processing--Membrane transport--ABC transporters
EcoliAGL001352	100	5.00E-99	shq:A0259_17010	K15974	emrR, mprA	MarR family transcriptional regulator, negative regulator of the multidrug operon emrRAB	--	--
EcoliAGL001354	99.71	0	ssj:SSON53_16635	K03543	--	--	--	--
EcoliAGL001355	100	0	shq:A0259_17020	K03446	emrB	MFS transporter, DHA2 family, multidrug resistance protein	--	--
EcoliAGL001356	100	1.00E-90	shq:A0259_17025	K07173	luxS	S-ribosylhomocysteine lyase	4.4.1.21	Cellular Processes--Cellular community - prokaryotes--Quorum sensing|Cellular Processes--Cellular community - prokaryotes--Biofilm formation - Escherichia coli|Metabolism--Global and overview maps--Biosynthesis of amino acids|Metabolism--Global and overview maps--Metabolic pathways|Cellular Processes--Cellular community - prokaryotes--Biofilm formation - Vibrio cholerae|Metabolism--Amino acid met…
EcoliAGL001357	99.81	0	sdz:Asd1617_03879	K01919	gshA	glutamate--cysteine ligase	6.3.2.2	Metabolism--Global and overview maps--Metabolic pathways|Metabolism--Amino acid metabolism--Cysteine and methionine metabolism|Metabolism--Metabolism of other amino acids--Glutathione metabolism
EcoliAGL001360	100	2.00E-20	ebf:D782_1002	K03563	csrA	carbon storage regulator	--	Cellular Processes--Cellular community - prokaryotes--Biofilm formation - Pseudomonas aeruginosa|Cellular Processes--Cellular community - prokaryotes--Biofilm formation - Escherichia coli|Environmental Information Processing--Signal transduction--Two-component system|Cellular Processes--Cellular community - prokaryotes--Biofilm formation - Vibrio cholerae
EcoliAGL001362	99.88	0	edj:ECDH1ME8569_2607	K01872	AARS, alaS	alanyl-tRNA synthetase	6.1.1.7	Genetic Information Processing--Translation--Aminoacyl-tRNA biosynthesis
EcoliAGL001364	100	1.00E-93	shq:A0259_17085	K03565	recX	regulatory protein	--	--
EcoliAGL001365	100	0	sdz:Asd1617_03886	K03553	recA	recombination protein RecA	--	Genetic Information Processing--Replication and repair--Homologous recombination
EcoliAGL001366	100	4.00E-91	eld:i02_2985	K03743	pncC	nicotinamide-nucleotide amidase	3.5.1.42	Metabolism--Metabolism of cofactors and vitamins--Nicotinate and nicotinamide metabolism
EcoliAGL001367	100	0	shq:A0259_17100	K08305	mltB	membrane-bound lytic murein transglycosylase B	--	--
EcoliAGL001368	100	2.00E-105	shq:A0259_17105	K02783	PTS-Gut-EIIC, srlA	PTS system, glucitol/sorbitol-specific IIC component	--	Environmental Information Processing--Membrane transport--Phosphotransferase system (PTS)|Metabolism--Carbohydrate metabolism--Fructose and mannose metabolism
EcoliAGL001369	100	0	shq:A0259_17110	K02782	PTS-Gut-EIIB, srlE	PTS system, glucitol/sorbitol-specific IIB component	2.7.1.198	Environmental Information Processing--Membrane transport--Phosphotransferase system (PTS)|Metabolism--Carbohydrate metabolism--Fructose and mannose metabolism
EcoliAGL001369	100	0	shq:A0259_17110	K02783	PTS-Gut-EIIC, srlA	PTS system, glucitol/sorbitol-specific IIC component	--	Environmental Information Processing--Membrane transport--Phosphotransferase system (PTS)|Metabolism--Carbohydrate metabolism--Fructose and mannose metabolism
EcoliAGL001370	100	7.00E-67	shq:A0259_17115	K02781	PTS-Gut-EIIA, srlB	PTS system, glucitol/sorbitol-specific IIA component	2.7.1.198	Environmental Information Processing--Membrane transport--Phosphotransferase system (PTS)|Metabolism--Carbohydrate metabolism--Fructose and mannose metabolism
EcoliAGL001371	100	5.00E-148	shq:A0259_17120	K00068	srlD	sorbitol-6-phosphate 2-dehydrogenase	1.1.1.140	Metabolism--Carbohydrate metabolism--Fructose and mannose metabolism
EcoliAGL001372	100	5.00E-63	shq:A0259_17125	K02466	gutM	glucitol operon activator protein	--	--
EcoliAGL001373	100	1.00E-149	shq:A0259_17130	K02468	srlR, gutR	DeoR family transcriptional regulator, glucitol operon repressor	--	--
EcoliAGL001374	100	0	shq:A0259_17135	K02467	gutQ	arabinose 5-phosphate isomerase	5.3.1.13	--
EcoliAGL001375	99.43	0	ece:Z4017	K12266	norR	anaerobic nitric oxide reductase transcription regulator	--	Human Diseases--Infectious diseases: Bacterial--Salmonella infection
EcoliAGL001376	100	0	shq:A0259_17145	K12264	norV	anaerobic nitric oxide reductase flavorubredoxin	--	Human Diseases--Infectious diseases: Bacterial--Salmonella infection
EcoliAGL001377	100	0	shq:A0259_17150	K12265	norW	nitric oxide reductase FlRd-NAD(+) reductase	1.18.1.-	Human Diseases--Infectious diseases: Bacterial--Salmonella infection
EcoliAGL001378	98.17	0	ecoh:ECRM13516_3425	K04656	hypF	hydrogenase maturation protein HypF	--	--
EcoliAGL001379	100	2.00E-97	ecos:EC958_2979	K05796	hydN	electron transport protein HydN	--	--
EcoliAGL001381	99.14	0	ecoh:ECRM13516_3427	K03487	ascG	LacI family transcriptional regulator, asc operon repressor	--	--
EcoliAGL001382	100	0	shq:A0259_17170	K02752	PTS-Asc-EIIB, ascF	PTS system, beta-glucoside (arbutin/salicin/cellobiose)-specific IIB component	2.7.1.-	Metabolism--Carbohydrate metabolism--Glycolysis / Gluconeogenesis|Environmental Information Processing--Membrane transport--Phosphotransferase system (PTS)
EcoliAGL001382	100	0	shq:A0259_17170	K02753	PTS-Asc-EIIC, ascF	PTS system, beta-glucoside (arbutin/salicin/cellobiose)-specific IIC component	--	Metabolism--Carbohydrate metabolism--Glycolysis / Gluconeogenesis|Environmental Information Processing--Membrane transport--Phosphotransferase system (PTS)
EcoliAGL001383	100	0	shq:A0259_17175	K01223	E3.2.1.86B, bglA	6-phospho-beta-glucosidase	3.2.1.86	Metabolism--Carbohydrate metabolism--Glycolysis / Gluconeogenesis|Metabolism--Carbohydrate metabolism--Starch and sucrose metabolism
EcoliAGL001384	100	3.00E-79	shq:A0259_17180	K08315	hycI	hydrogenase 3 maturation protease	3.4.23.51	--
EcoliAGL001385	100	2.00E-76	shq:A0259_17185	K15834	hycH	formate hydrogenlyase maturation protein HycH	--	--
EcoliAGL001386	100	1.00E-148	shq:A0259_17190	K15832	hycG	formate hydrogenlyase subunit 7	--	--
EcoliAGL001387	100	8.00E-103	shq:A0259_17195	K15831	hycF	formate hydrogenlyase subunit 6	--	--
EcoliAGL001388	100	0	eoc:CE10_3146	K15830	hycE	formate hydrogenlyase subunit 5	--	--
EcoliAGL001389	100	3.00E-172	shq:A0259_17205	K15829	hycD	formate hydrogenlyase subunit 4	--	--
EcoliAGL001390	100	0	shq:A0259_17210	K15828	hycC	formate hydrogenlyase subunit 3	--	--
EcoliAGL001391	100	2.00E-115	shq:A0259_17215	K15827	--	--	--	--
EcoliAGL001392	100	4.00E-87	shq:A0259_17225	K15833	hycA	formate hydrogenlyase regulatory protein HycA	--	--
EcoliAGL001393	100	4.00E-61	sfn:SFy_3901	K04651	hypA, hybF	hydrogenase nickel incorporation protein HypA/HybF	--	--
EcoliAGL001394	100	1.00E-171	shq:A0259_17235	K04652	hypB	hydrogenase nickel incorporation protein HypB	--	--
EcoliAGL001395	100	6.00E-46	shq:A0259_17240	K04653	hypC	hydrogenase expression/formation protein HypC	--	--
EcoliAGL001396	100	0	shq:A0259_17245	K04654	hypD	hydrogenase expression/formation protein HypD	--	--
EcoliAGL001397	100	0	shq:A0259_17250	K04655	hypE	hydrogenase expression/formation protein HypE	--	--
EcoliAGL001398	99.15	0	ecos:EC958_2998	K15836	fhlA	formate hydrogenlyase transcriptional activator	--	--
EcoliAGL001401	100	0	shq:A0259_17265	K03555	mutS	DNA mismatch repair protein MutS	--	Genetic Information Processing--Replication and repair--Mismatch repair
EcoliAGL001402	96	8.00E-22	sft:NCTC1_03029	K07314	pphB	serine/threonine protein phosphatase 2	3.1.3.16	--
EcoliAGL001403	100	0	shq:A0259_18680	K01460	gsp	glutathionylspermidine amidase/synthetase	3.5.1.78 6.3.1.8	Metabolism--Global and overview maps--Metabolic pathways|Metabolism--Metabolism of other amino acids--Glutathione metabolism
EcoliAGL001404	100	2.00E-170	sdz:Asd1617_04122	K11209	yghU, yfcG	GSH-dependent disulfide-bond oxidoreductase	1.8.4.-	--
EcoliAGL001405	100	1.00E-40	shq:A0259_18690	K04653	hypC	hydrogenase expression/formation protein HypC	--	--
EcoliAGL001406	99.12	4.00E-59	eld:i02_3419	K04651	hypA, hybF	hydrogenase nickel incorporation protein HypA/HybF	--	--
EcoliAGL001408	100	2.00E-87	elp:P12B_c3096	K03605	hyaD, hybD	hydrogenase maturation protease	3.4.23.-	--
EcoliAGL001409	99.82	0	shq:A0259_18710	K06281	hyaB, hybC	hydrogenase large subunit	1.12.99.6	Metabolism--Global and overview maps--Microbial metabolism in diverse environments|Metabolism--Xenobiotics biodegradation and metabolism--Nitrotoluene degradation
EcoliAGL001412	100	0	shq:A0259_18725	K06282	hyaA, hybO	hydrogenase small subunit	1.12.99.6	Metabolism--Global and overview maps--Microbial metabolism in diverse environments|Metabolism--Xenobiotics biodegradation and metabolism--Nitrotoluene degradation
EcoliAGL001414	100	6.00E-148	ecm:EcSMS35_3286	K01061	E3.1.1.45	carboxymethylenebutenolidase	3.1.1.45	Metabolism--Global and overview maps--Microbial metabolism in diverse environments|Metabolism--Global and overview maps--Biosynthesis of antibiotics|Metabolism--Global and overview maps--Metabolic pathways|Metabolism--Global and overview maps--Biosynthesis of secondary metabolites|Metabolism--Xenobiotics biodegradation and metabolism--Toluene degradation|Metabolism--Xenobiotics biodegradation and…
EcoliAGL001416	100	0	shq:A0259_18745	K19265	gpr	L-glyceraldehyde 3-phosphate reductase	1.1.1.-	--
EcoliAGL001419	100	2.00E-76	shq:A0259_18760	K03559	exbD	biopolymer transport protein ExbD	--	--
EcoliAGL001420	100	2.00E-138	shq:A0259_18765	K03561	exbB	biopolymer transport protein ExbB	--	--
EcoliAGL001421	99.09	0	sfe:SFxv_3349	K01760	metC	cystathionine beta-lyase	4.4.1.8	Metabolism--Global and overview maps--Biosynthesis of amino acids|Metabolism--Metabolism of other amino acids--Selenocompound metabolism|Metabolism--Global and overview maps--Metabolic pathways|Metabolism--Global and overview maps--Biosynthesis of secondary metabolites|Metabolism--Amino acid metabolism--Cysteine and methionine metabolism
EcoliAGL001422	40.13	4.00E-18	csb:CLSA_c11590	K03975	dedA	membrane-associated protein	--	--
EcoliAGL001424	99.74	0	ssj:SSON53_18470	K08325	yqhD	NADP-dependent alcohol dehydrogenase	1.1.-.-	Metabolism--Carbohydrate metabolism--Propanoate metabolism
EcoliAGL001425	99.64	5.00E-159	shq:A0259_18800	K06221	dkgA	2,5-diketo-D-gluconate reductase A	1.1.1.346	--
EcoliAGL001427	55.71	2.00E-13	ptt:VY86_18460	K06078	lpp	murein lipoprotein	--	--
EcoliAGL001429	100	0	sbc:SbBS512_E3454	K04753	sufI	suppressor of ftsI	--	--
EcoliAGL001430	99.53	2.00E-122	sfs:SFyv_4449	K00655	plsC	1-acyl-sn-glycerol-3-phosphate acyltransferase	2.3.1.51	Metabolism--Global and overview maps--Metabolic pathways|Metabolism--Global and overview maps--Biosynthesis of secondary metabolites|Metabolism--Lipid metabolism--Glycerophospholipid metabolism|Metabolism--Lipid metabolism--Glycerolipid metabolism
EcoliAGL001431	100	0	sft:NCTC1_03316	K02621	parC	topoisomerase IV subunit A	5.99.1.-	--
EcoliAGL001432	100	0	shq:A0259_18835	K02035	ABC.PE.S	peptide/nickel transport system substrate-binding protein	--	Cellular Processes--Cellular community - prokaryotes--Quorum sensing
EcoliAGL001433	100	9.00E-73	shq:A0259_18840	K13655	mqsA	HTH-type transcriptional regulator / antitoxin MqsA	--	--
EcoliAGL001434	100	3.00E-91	shq:A0259_18850	K07471	ygiV	probable transcriptional regulator	--	--
EcoliAGL001436	100	4.00E-123	shq:A0259_18860	K07666	qseB	two-component system, OmpR family, response regulator QseB	--	Cellular Processes--Cellular community - prokaryotes--Quorum sensing|Environmental Information Processing--Signal transduction--Two-component system
EcoliAGL001437	100	0	shq:A0259_18865	K07645	qseC	two-component system, OmpR family, sensor histidine kinase QseC	2.7.13.3	Cellular Processes--Cellular community - prokaryotes--Quorum sensing|Environmental Information Processing--Signal transduction--Two-component system
EcoliAGL001438	100	5.00E-111	sbc:SbBS512_E3461	K03923	mdaB	modulator of drug activity B	--	--
EcoliAGL001440	100	0	shq:A0259_18885	K02622	parE	topoisomerase IV subunit B	5.99.1.-	--
EcoliAGL001441	99.48	2.00E-109	sbc:SbBS512_E3464	K07000	K07000	uncharacterized protein	--	--
EcoliAGL001442	100	7.00E-160	sdz:Asd1617_04284	K03651	cpdA	3',5'-cyclic-AMP phosphodiesterase	3.1.4.53	Cellular Processes--Cellular community - prokaryotes--Biofilm formation - Pseudomonas aeruginosa|Metabolism--Nucleotide metabolism--Purine metabolism
EcoliAGL001443	100	1.00E-79	shq:A0259_18900	K09920	K09920	uncharacterized protein	--	--
EcoliAGL001444	100	3.00E-118	ecl:EcolC_0663	K01515	nudF	ADP-ribose pyrophosphatase	3.6.1.13	Metabolism--Nucleotide metabolism--Purine metabolism
EcoliAGL001445	100	0	eok:G2583_3761	K12340	tolC	outer membrane protein	--	Environmental Information Processing--Signal transduction--Two-component system|Human Diseases--Drug resistance: Antimicrobial--Cationic antimicrobial peptide (CAMP) resistance|Human Diseases--Drug resistance: Antimicrobial--beta-Lactam resistance|Organismal Systems--Environmental adaptation--Plant-pathogen interaction|Human Diseases--Infectious diseases: Bacterial--Pertussis|Environmental Inform…
EcoliAGL001448	100	2.00E-148	ebe:B21_02861	K15777	DOPA	4,5-DOPA dioxygenase extradiol	1.13.11.-	Metabolism--Biosynthesis of other secondary metabolites--Betalain biosynthesis
EcoliAGL001449	99.62	1.00E-144	eld:i02_3483	K07238	TC.ZIP, zupT, ZRT3, ZIP2	zinc transporter, ZIP family	--	--
EcoliAGL001451	100	7.00E-124	shq:A0259_18945	K02858	ribB, RIB3	3,4-dihydroxy 2-butanone 4-phosphate synthase	4.1.99.12	Metabolism--Metabolism of cofactors and vitamins--Riboflavin metabolism|Metabolism--Global and overview maps--Metabolic pathways|Metabolism--Global and overview maps--Biosynthesis of secondary metabolites
EcoliAGL001452	100	2.00E-47	elh:ETEC_3314	K09806	K09806	uncharacterized protein	--	--
EcoliAGL001455	40.19	2.00E-38	bcm:Bcenmc03_1603	K07346	fimC	fimbrial chaperone protein	--	--
EcoliAGL001459	45.68	2.00E-123	swd:Swoo_1084	K07192	FLOT	flotillin	--	Organismal Systems--Endocrine system--Insulin signaling pathway
EcoliAGL001460	100	0	shq:A0259_19000	K03272	gmhC, hldE, waaE, rfaE	D-beta-D-heptose 7-phosphate kinase / D-beta-D-heptose 1-phosphate adenosyltransferase	2.7.1.167 2.7.7.70	Metabolism--Glycan biosynthesis and metabolism--Lipopolysaccharide biosynthesis|Metabolism--Global and overview maps--Metabolic pathways
EcoliAGL001461	100	0	ecx:EcHS_A3230	K00982	glnE	[glutamine synthetase] adenylyltransferase / [glutamine synthetase]-adenylyl-L-tyrosine phosphorylase	2.7.7.42 2.7.7.89	--
EcoliAGL001462	100	0	shq:A0259_19010	K18446	ygiF	triphosphatase	3.6.1.25	--
EcoliAGL001463	100	3.00E-116	shq:A0259_19020	K07184	ygiM	SH3 domain protein	--	--
EcoliAGL001464	100	0	shq:A0259_19025	K00974	cca	tRNA nucleotidyltransferase (CCA-adding enzyme)	2.7.7.72 3.1.3.- 3.1.4.-	Genetic Information Processing--Translation--RNA transport
EcoliAGL001465	100	1.00E-153	shq:A0259_19030	K06153	bacA	undecaprenyl-diphosphatase	3.6.1.27	Metabolism--Glycan biosynthesis and metabolism--Peptidoglycan biosynthesis
EcoliAGL001466	100	1.00E-64	sdz:Asd1617_04325	K01633	folB	dihydroneopterin aldolase / 7,8-dihydroneopterin epimerase	4.1.2.25 5.1.99.8	Metabolism--Global and overview maps--Metabolic pathways|Metabolism--Metabolism of cofactors and vitamins--Folate biosynthesis
EcoliAGL001467	100	8.00E-114	shq:A0259_19040	K08591	plsY	glycerol-3-phosphate acyltransferase PlsY	2.3.1.15	Metabolism--Global and overview maps--Metabolic pathways|Metabolism--Global and overview maps--Biosynthesis of secondary metabolites|Metabolism--Lipid metabolism--Glycerophospholipid metabolism|Metabolism--Lipid metabolism--Glycerolipid metabolism
EcoliAGL001468	42.72	7.00E-17	abh:M3Q_1047	K16135	--	--	--	--
EcoliAGL001470	99.25	1.00E-70	shq:A0259_02545	K09980	K09980	uncharacterized protein	--	--
EcoliAGL001471	100	7.00E-140	shq:A0259_02540	K03218	rlmB	23S rRNA (guanosine2251-2'-O)-methyltransferase	2.1.1.185	--
EcoliAGL001472	100	0	shq:A0259_02535	K12573	rnr, vacB	ribonuclease R	3.1.-.-	Genetic Information Processing--Folding, sorting and degradation--RNA degradation
EcoliAGL001473	100	9.00E-78	shq:A0259_02530	K13771	nsrR	Rrf2 family transcriptional regulator, nitric oxide-sensitive transcriptional repressor	--	Human Diseases--Infectious diseases: Bacterial--Salmonella infection
EcoliAGL001474	100	0	shq:A0259_02525	K01939	purA, ADSS	adenylosuccinate synthase	6.3.4.4	Metabolism--Amino acid metabolism--Alanine, aspartate and glutamate metabolism|Metabolism--Nucleotide metabolism--Purine metabolism|Metabolism--Global and overview maps--Metabolic pathways
EcoliAGL001475	100	2.00E-29	shq:A0259_02520	K09937	K09937	uncharacterized protein	--	--
EcoliAGL001476	100	0	shq:A0259_02515	K04087	hflC	membrane protease subunit HflC	3.4.-.-	--
EcoliAGL001477	100	0	shq:A0259_02510	K04088	hflK	membrane protease subunit HflK	3.4.-.-	--
EcoliAGL001478	100	0	shq:A0259_02505	K03665	hflX	GTPase	--	--
EcoliAGL001479	100	8.00E-54	shq:A0259_02500	K03666	hfq	host factor-I protein	--	Cellular Processes--Cellular community - prokaryotes--Quorum sensing|Genetic Information Processing--Folding, sorting and degradation--RNA degradation|Cellular Processes--Cellular community - prokaryotes--Biofilm formation - Vibrio cholerae
EcoliAGL001480	100	0	shq:A0259_02495	K00791	miaA, TRIT1	tRNA dimethylallyltransferase	2.5.1.75	Metabolism--Global and overview maps--Metabolic pathways|Metabolism--Global and overview maps--Biosynthesis of secondary metabolites
EcoliAGL001481	100	0	shq:A0259_02490	K03572	mutL	DNA mismatch repair protein MutL	--	Genetic Information Processing--Replication and repair--Mismatch repair
EcoliAGL001482	98.67	0	eci:UTI89_C4769	K01448	E3.5.1.28B, amiA, amiB, amiC	N-acetylmuramoyl-L-alanine amidase	3.5.1.28	Human Diseases--Drug resistance: Antimicrobial--Cationic antimicrobial peptide (CAMP) resistance
EcoliAGL001483	100	1.00E-85	shq:A0259_02480	K06925	tsaE	tRNA threonylcarbamoyladenosine biosynthesis protein TsaE	--	--
EcoliAGL001484	100	0	ebe:B21_03996	K17758	nnr	ADP-dependent NAD(P)H-hydrate dehydratase	4.2.1.136	--
EcoliAGL001484	100	0	ebe:B21_03996	K17759	AIBP, nnrE	NAD(P)H-hydrate epimerase	5.1.99.6	--
EcoliAGL001485	100	0	shq:A0259_02470	K18979	queG	epoxyqueuosine reductase	1.17.99.6	--
EcoliAGL001486	99.46	6.00E-106	ssn:SSON_4347	K13288	orn, REX2, REXO2	oligoribonuclease	3.1.-.-	Genetic Information Processing--Translation--Ribosome biogenesis in eukaryotes
EcoliAGL001487	100	0	shq:A0259_02445	K06949	rsgA, engC	ribosome biogenesis GTPase / thiamine phosphate phosphatase	3.6.1.- 3.1.3.100	Metabolism--Global and overview maps--Metabolic pathways|Metabolism--Metabolism of cofactors and vitamins--Thiamine metabolism
EcoliAGL001488	99.69	0	shq:A0259_02440	K01613	psd, PISD	phosphatidylserine decarboxylase	4.1.1.65	Metabolism--Global and overview maps--Metabolic pathways|Metabolism--Global and overview maps--Biosynthesis of secondary metabolites|Metabolism--Lipid metabolism--Glycerophospholipid metabolism
EcoliAGL001489	100	0	shq:A0259_02435	K05802	kefA, bspA, aefA	potassium efflux system protein	--	--
EcoliAGL001491	100	0	ecc:c5243	K04568	epmA, poxA	elongation factor P--(R)-beta-lysine ligase	6.3.1.-	--
EcoliAGL001492	100	0	shq:A0259_02420	K00244	frdA	fumarate reductase flavoprotein subunit	1.3.5.4	Metabolism--Energy metabolism--Carbon fixation pathways in prokaryotes|Environmental Information Processing--Signal transduction--Two-component system|Metabolism--Carbohydrate metabolism--Citrate cycle (TCA cycle)|Metabolism--Global and overview maps--Microbial metabolism in diverse environments|Metabolism--Global and overview maps--Biosynthesis of antibiotics|Metabolism--Global and overview maps…
EcoliAGL001493	100	2.00E-145	shq:A0259_02415	K00245	frdB	fumarate reductase iron-sulfur subunit	1.3.5.4	Metabolism--Energy metabolism--Carbon fixation pathways in prokaryotes|Environmental Information Processing--Signal transduction--Two-component system|Metabolism--Carbohydrate metabolism--Citrate cycle (TCA cycle)|Metabolism--Global and overview maps--Microbial metabolism in diverse environments|Metabolism--Global and overview maps--Biosynthesis of antibiotics|Metabolism--Global and overview maps…
EcoliAGL001494	100	4.00E-62	shq:A0259_02410	K00246	frdC	fumarate reductase subunit C	--	Metabolism--Energy metabolism--Carbon fixation pathways in prokaryotes|Environmental Information Processing--Signal transduction--Two-component system|Metabolism--Carbohydrate metabolism--Citrate cycle (TCA cycle)|Metabolism--Global and overview maps--Microbial metabolism in diverse environments|Metabolism--Global and overview maps--Biosynthesis of antibiotics|Metabolism--Global and overview maps…
EcoliAGL001495	100	2.00E-47	sfn:SFy_6183	K00247	frdD	fumarate reductase subunit D	--	Metabolism--Energy metabolism--Carbon fixation pathways in prokaryotes|Environmental Information Processing--Signal transduction--Two-component system|Metabolism--Carbohydrate metabolism--Citrate cycle (TCA cycle)|Metabolism--Global and overview maps--Microbial metabolism in diverse environments|Metabolism--Global and overview maps--Biosynthesis of antibiotics|Metabolism--Global and overview maps…
EcoliAGL001496	97.94	0	sdz:Asd1617_05767	K01467	ampC	beta-lactamase class C	3.5.2.6	Environmental Information Processing--Signal transduction--Two-component system|Human Diseases--Drug resistance: Antimicrobial--beta-Lactam resistance
EcoliAGL001497	100	8.00E-102	shq:A0259_02395	K03098	APOD	apolipoprotein D and lipocalin family protein	--	--
EcoliAGL001498	100	1.00E-49	shq:A0259_02390	K11741	sugE	quaternary ammonium compound-resistance protein SugE	--	--
EcoliAGL001499	100	6.00E-19	shq:A0259_02385	K16348	ecnB	entericidin B	--	--
EcoliAGL001500	100	3.00E-15	shq:A0259_02380	K16347	ecnA	entericidin A	--	--
EcoliAGL001501	99.42	9.00E-98	sens:Q786_21335	K02356	efp	elongation factor P	--	--
EcoliAGL001502	100	0	shq:A0259_02370	K19810	epmB	L-lysine 2,3-aminomutase	5.4.3.-	--
EcoliAGL001505	100	0	shq:A0259_02355	K04077	groEL, HSPD1	chaperonin GroEL	--	Human Diseases--Infectious diseases: Bacterial--Tuberculosis|Human Diseases--Infectious diseases: Bacterial--Legionellosis|Genetic Information Processing--Folding, sorting and degradation--RNA degradation
EcoliAGL001506	100	4.00E-47	shq:A0259_02350	K04078	groES, HSPE1	chaperonin GroES	--	--
EcoliAGL001507	99.28	0	etw:ECSP_5241	K16263	yjeH	amino acid efflux transporter	--	--
EcoliAGL001508	100	3.00E-86	shq:A0259_02340	K07113	fxsA	UPF0716 protein FxsA	--	--
EcoliAGL001509	100	0	shq:A0259_02335	K01744	aspA	aspartate ammonia-lyase	4.3.1.1	Metabolism--Amino acid metabolism--Alanine, aspartate and glutamate metabolism|Metabolism--Global and overview maps--Metabolic pathways
EcoliAGL001510	99.76	0	shq:A0259_02330	K07791	dcuA	anaerobic C4-dicarboxylate transporter DcuA	--	--
EcoliAGL001511	100	1.00E-60	sdz:Asd1617_05826	K03926	cutA	periplasmic divalent cation tolerance protein	--	--
EcoliAGL001512	100	0	shq:A0259_02320	K04084	dsbD	thiol:disulfide interchange protein DsbD	1.8.1.8	--
EcoliAGL001514	100	0	shq:A0259_02305	K03765	cadC	transcriptional activator of cad operon	--	--
EcoliAGL001515	100	0	shq:A0259_02300	K03757	cadB	cadaverine:lysine antiporter	--	--
EcoliAGL001516	100	0	ecoh:ECRM13516_5016	K01582	E4.1.1.18, ldcC, cadA	lysine decarboxylase	4.1.1.18	Metabolism--Amino acid metabolism--Lysine degradation|Metabolism--Global and overview maps--Metabolic pathways|Metabolism--Global and overview maps--Biosynthesis of secondary metabolites
EcoliAGL001517	100	0	shq:A0259_02290	K03305	TC.POT	proton-dependent oligopeptide transporter, POT family	--	--
EcoliAGL001518	100	0	shq:A0259_02285	K04567	KARS, lysS	lysyl-tRNA synthetase, class II	6.1.1.6	Genetic Information Processing--Translation--Aminoacyl-tRNA biosynthesis
EcoliAGL001519	100	2.00E-23	shq:A0259_02280	K18839	--	--	--	--
EcoliAGL001520	100	4.00E-46	shq:A0259_02270	K06975	K06975	uncharacterized protein	--	--
EcoliAGL001523	100	0	sdy:SDY_4238	K07701	dcuS	two-component system, CitB family, sensor histidine kinase DcuS	2.7.13.3	Environmental Information Processing--Signal transduction--Two-component system
EcoliAGL001524	100	2.00E-140	shq:A0259_02255	K07703	dcuR	two-component system, CitB family, response regulator DcuR	--	Environmental Information Processing--Signal transduction--Two-component system
EcoliAGL001525	100	0	shq:A0259_02245	K07792	dcuB	anaerobic C4-dicarboxylate transporter DcuB	--	Environmental Information Processing--Signal transduction--Two-component system
EcoliAGL001526	100	0	shq:A0259_02240	K01676	E4.2.1.2A, fumA, fumB	fumarate hydratase, class I	4.2.1.2	Metabolism--Energy metabolism--Carbon fixation pathways in prokaryotes|Metabolism--Carbohydrate metabolism--Citrate cycle (TCA cycle)|Metabolism--Global and overview maps--Microbial metabolism in diverse environments|Metabolism--Global and overview maps--Biosynthesis of antibiotics|Metabolism--Global and overview maps--Metabolic pathways|Metabolism--Global and overview maps--Biosynthesis of secon…
EcoliAGL001527	100	9.00E-118	shq:A0259_02235	K08984	yjdF	putative membrane protein	--	--
EcoliAGL001528	100	9.00E-80	ssj:SSON53_24845	K11104	melB	melibiose permease	--	--
EcoliAGL001530	47.76	3.00E-48	koc:AB185_06715	K07346	fimC	fimbrial chaperone protein	--	--
EcoliAGL001531	99.65	0	edj:ECDH1ME8569_0891	K07347	fimD, fimC, mrkC, htrE, cssD	outer membrane usher protein	--	Human Diseases--Infectious diseases: Bacterial--Pertussis
EcoliAGL001536	100	0	shq:A0259_08835	K00254	DHODH, pyrD	dihydroorotate dehydrogenase	1.3.5.2	Metabolism--Global and overview maps--Metabolic pathways|Metabolism--Nucleotide metabolism--Pyrimidine metabolism
EcoliAGL001537	100	1.00E-103	sbc:SbBS512_E2370	K18657	zapC	cell division protein ZapC	--	--
EcoliAGL001538	100	0	shq:A0259_08845	K07140	K07140	uncharacterized protein	--	--
EcoliAGL001539	100	0	elp:P12B_c0935	K12297	rlmL, rlmK	23S rRNA (guanine2445-N2)-methyltransferase / 23S rRNA (guanine2069-N7)-methyltransferase	2.1.1.173 2.1.1.264	--
EcoliAGL001540	100	0	shq:A0259_08855	K15738	uup	ATP-binding cassette, subfamily F, uup	--	--
EcoliAGL001541	99.75	0	elo:EC042_1034	K03808	pqiA	paraquat-inducible protein A	--	--
EcoliAGL001542	100	0	shq:A0259_08865	K06192	pqiB	paraquat-inducible protein B	--	--
EcoliAGL001543	100	3.00E-101	ebe:B21_00963	K09857	K09857	uncharacterized protein	--	--
EcoliAGL001544	100	1.00E-96	sdz:Asd1617_01168	K01716	fabA	3-hydroxyacyl-[acyl-carrier protein] dehydratase / trans-2-decenoyl-[acyl-carrier protein] isomerase	4.2.1.59 5.3.3.14	Metabolism--Global and overview maps--Metabolic pathways|Metabolism--Lipid metabolism--Fatty acid biosynthesis|Metabolism--Global and overview maps--Fatty acid metabolism
EcoliAGL001545	100	0	ssj:SSON53_05195	K04770	lonH	Lon-like ATP-dependent protease	3.4.21.-	--
EcoliAGL001546	100	2.00E-82	shq:A0259_08890	K09911	K09911	uncharacterized protein	--	--
EcoliAGL001547	100	0	eok:G2583_1192	K03286	TC.OOP	OmpA-OmpF porin, OOP family	--	--
EcoliAGL001548	99.41	4.00E-94	shq:A0259_08905	K13053	sulA	cell division inhibitor SulA	--	--
EcoliAGL001549	100	7.00E-120	shq:A0259_08910	K07343	tfoX	DNA transformation protein and related proteins	--	--
EcoliAGL001552	100	0	shq:A0259_08925	K03658	helD	DNA helicase IV	3.6.4.12	--
EcoliAGL001553	100	2.00E-85	sdz:Asd1617_01181	K01734	mgsA	methylglyoxal synthase	4.2.3.3	Metabolism--Global and overview maps--Microbial metabolism in diverse environments|Metabolism--Carbohydrate metabolism--Propanoate metabolism
EcoliAGL001554	100	4.00E-125	shq:A0259_08935	K09909	K09909	uncharacterized protein	--	--
EcoliAGL001555	99.35	2.00E-85	sbo:SBO_2266	K06929	K06929	uncharacterized protein	--	--
EcoliAGL001556	100	1.00E-55	sbo:SBO_2265	K11940	hspQ	heat shock protein HspQ	--	--
EcoliAGL001557	100	0	elw:ECW_m1077	K06969	rlmI	23S rRNA (cytosine1962-C5)-methyltransferase	2.1.1.191	--
EcoliAGL001558	100	1.00E-48	ecr:ECIAI1_1009	K01512	acyP	acylphosphatase	3.6.1.7	Metabolism--Global and overview maps--Microbial metabolism in diverse environments|Metabolism--Xenobiotics biodegradation and metabolism--Aminobenzoate degradation|Metabolism--Carbohydrate metabolism--Pyruvate metabolism
EcoliAGL001559	100	2.00E-58	sdz:Asd1617_01188	K11179	tusE, dsrC	tRNA 2-thiouridine synthesizing protein E	2.8.1.-	Genetic Information Processing--Folding, sorting and degradation--Sulfur relay system
EcoliAGL001560	100	3.00E-106	eal:EAKF1_ch0496	K19416	yccA	modulator of FtsH protease	--	--
EcoliAGL001561	100	0	sdz:Asd1617_01191	K06282	hyaA, hybO	hydrogenase small subunit	1.12.99.6	Metabolism--Global and overview maps--Microbial metabolism in diverse environments|Metabolism--Xenobiotics biodegradation and metabolism--Nitrotoluene degradation
EcoliAGL001562	99.83	0	shq:A0259_08985	K06281	hyaB, hybC	hydrogenase large subunit	1.12.99.6	Metabolism--Global and overview maps--Microbial metabolism in diverse environments|Metabolism--Xenobiotics biodegradation and metabolism--Nitrotoluene degradation
EcoliAGL001563	100	2.00E-135	shq:A0259_08990	K03620	hyaC	Ni/Fe-hydrogenase 1 B-type cytochrome subunit	--	Environmental Information Processing--Signal transduction--Two-component system
EcoliAGL001564	100	2.00E-109	shq:A0259_08995	K03605	hyaD, hybD	hydrogenase maturation protease	3.4.23.-	--
EcoliAGL001565	100	1.00E-71	shq:A0259_09000	K03619	hyaE	hydrogenase-1 operon protein HyaE	--	--
EcoliAGL001566	100	5.00E-164	shq:A0259_09005	K03618	hyaF	hydrogenase-1 operon protein HyaF	--	--
EcoliAGL001567	100	0	shq:A0259_09010	K00425	cydA	cytochrome d ubiquinol oxidase subunit I	1.10.3.14	Environmental Information Processing--Signal transduction--Two-component system|Metabolism--Global and overview maps--Metabolic pathways|Metabolism--Energy metabolism--Oxidative phosphorylation
EcoliAGL001568	100	0	shq:A0259_09015	K00426	cydB	cytochrome d ubiquinol oxidase subunit II	1.10.3.14	Environmental Information Processing--Signal transduction--Two-component system|Metabolism--Global and overview maps--Metabolic pathways|Metabolism--Energy metabolism--Oxidative phosphorylation
EcoliAGL001569	100	0	shq:A0259_09025	K01093	appA	4-phytase / acid phosphatase	3.1.3.26 3.1.3.2	Metabolism--Metabolism of cofactors and vitamins--Riboflavin metabolism|Metabolism--Global and overview maps--Microbial metabolism in diverse environments|Metabolism--Global and overview maps--Metabolic pathways|Metabolism--Xenobiotics biodegradation and metabolism--Aminobenzoate degradation|Metabolism--Carbohydrate metabolism--Inositol phosphate metabolism
EcoliAGL001570	99.81	0	sbo:SBO_2249	K16692	etk-wzc	tyrosine-protein kinase Etk/Wzc	2.7.10.-	--
EcoliAGL001572	100	3.00E-83	sdz:Asd1617_01203	K01104	E3.1.3.48	protein-tyrosine phosphatase	3.1.3.48	--
EcoliAGL001573	100	0	sfe:SFxv_1067	K01991	ABC-2.OM, wza	polysaccharide biosynthesis/export protein	--	Cellular Processes--Cellular community - prokaryotes--Biofilm formation - Escherichia coli
EcoliAGL001578	100	1.00E-31	shq:A0259_09065	K03704	cspA	cold shock protein (beta-ribbon, CspA family)	--	--
EcoliAGL001579	100	3.00E-34	shq:A0259_09070	K03704	cspA	cold shock protein (beta-ribbon, CspA family)	--	--
EcoliAGL001582	100	0	elp:P12B_c0980	K07647	torS	two-component system, OmpR family, sensor histidine kinase TorS	2.7.13.3	Environmental Information Processing--Signal transduction--Two-component system
EcoliAGL001583	99.71	0	shq:A0259_09095	K11930	torT	periplasmic protein TorT	--	--
EcoliAGL001584	100	1.00E-130	shq:A0259_09100	K07772	torR	two-component system, OmpR family, torCAD operon response regulator TorR	--	Environmental Information Processing--Signal transduction--Two-component system
EcoliAGL001585	100	0	shq:A0259_09105	K03532	torC	trimethylamine-N-oxide reductase (cytochrome c), cytochrome c-type subunit TorC	--	Environmental Information Processing--Signal transduction--Two-component system
EcoliAGL001586	100	0	shq:A0259_09110	K07811	torA	trimethylamine-N-oxide reductase (cytochrome c)	1.7.2.3	Environmental Information Processing--Signal transduction--Two-component system
EcoliAGL001587	100	6.00E-113	shq:A0259_09115	K03533	torD	TorA specific chaperone	--	Environmental Information Processing--Signal transduction--Two-component system
EcoliAGL001588	100	3.00E-52	shq:A0259_09120	K18997	cbpM	chaperone modulatory protein CbpM	--	--
EcoliAGL001589	100	2.00E-180	shq:A0259_09125	K05516	--	--	--	--
EcoliAGL001591	100	8.00E-153	shq:A0259_06085	K09973	K09973	uncharacterized protein	--	--
EcoliAGL001592	100	2.00E-86	shq:A0259_06080	K03976	ybaK, ebsC	Cys-tRNA(Pro)/Cys-tRNA(Cys) deacylase	3.1.1.-	--
EcoliAGL001593	100	0	shq:A0259_06075	K11751	ushA	5'-nucleotidase / UDP-sugar diphosphatase	3.1.3.5 3.6.1.45	Metabolism--Nucleotide metabolism--Purine metabolism|Metabolism--Global and overview maps--Metabolic pathways|Metabolism--Metabolism of cofactors and vitamins--Nicotinate and nicotinamide metabolism|Metabolism--Global and overview maps--Biosynthesis of secondary metabolites|Metabolism--Nucleotide metabolism--Pyrimidine metabolism
EcoliAGL001594	100	0	shq:A0259_06070	K08223	fsr	MFS transporter, FSR family, fosmidomycin resistance protein	--	--
EcoliAGL001595	100	0	shq:A0259_06065	K03455	TC.KEF	monovalent cation:H+ antiporter-2, CPA2 family	--	--
EcoliAGL001596	100	0	shq:A0259_06060	K00892	gsk	inosine kinase	2.7.1.73	Metabolism--Nucleotide metabolism--Purine metabolism
EcoliAGL001597	100	0	shq:A0259_06055	K01066	aes	acetyl esterase	3.1.1.-	--
EcoliAGL001598	100	0	shq:A0259_06050	K01772	hemH, FECH	protoporphyrin/coproporphyrin ferrochelatase	4.99.1.1 4.99.1.9	Metabolism--Metabolism of cofactors and vitamins--Porphyrin and chlorophyll metabolism|Metabolism--Global and overview maps--Metabolic pathways|Metabolism--Global and overview maps--Biosynthesis of secondary metabolites
EcoliAGL001599	99.57	2.00E-132	ecos:EC958_0613	K00939	adk, AK	adenylate kinase	2.7.4.3	Metabolism--Nucleotide metabolism--Purine metabolism|Metabolism--Global and overview maps--Biosynthesis of antibiotics|Metabolism--Global and overview maps--Metabolic pathways|Metabolism--Global and overview maps--Biosynthesis of secondary metabolites|Metabolism--Metabolism of cofactors and vitamins--Thiamine metabolism
EcoliAGL001600	100	0	shq:A0259_06040	K04079	HSP90A, htpG	molecular chaperone HtpG	--	Organismal Systems--Immune system--NOD-like receptor signaling pathway|Organismal Systems--Environmental adaptation--Plant-pathogen interaction
EcoliAGL001601	100	9.00E-115	shq:A0259_06035	K06187	recR	recombination protein RecR	--	Genetic Information Processing--Replication and repair--Homologous recombination
EcoliAGL001602	100	3.00E-57	shq:A0259_06030	K09747	K09747	uncharacterized protein	--	--
EcoliAGL001603	100	0	ecoh:ECRM13516_0454	K02343	DPO3G, dnaX	DNA polymerase III subunit gamma/tau	2.7.7.7	Genetic Information Processing--Replication and repair--Homologous recombination|Genetic Information Processing--Replication and repair--Mismatch repair|Genetic Information Processing--Replication and repair--DNA replication|Metabolism--Nucleotide metabolism--Purine metabolism|Metabolism--Global and overview maps--Metabolic pathways|Metabolism--Nucleotide metabolism--Pyrimidine metabolism
EcoliAGL001604	100	1.00E-100	ecos:EC958_0608	K00759	APRT, apt	adenine phosphoribosyltransferase	2.4.2.7	Metabolism--Nucleotide metabolism--Purine metabolism|Metabolism--Global and overview maps--Metabolic pathways
EcoliAGL001605	100	1.00E-64	shq:A0259_06015	K09790	K09790	uncharacterized protein	--	--
EcoliAGL001606	100	4.00E-93	shq:A0259_06010	K04067	priC	primosomal replication protein N''	--	Genetic Information Processing--Replication and repair--Homologous recombination
EcoliAGL001608	100	0	shq:A0259_05995	K05802	kefA, bspA, aefA	potassium efflux system protein	--	--
EcoliAGL001609	100	2.00E-124	shq:A0259_05990	K03577	acrR, smeT	TetR/AcrR family transcriptional regulator, acrAB operon repressor	--	--
EcoliAGL001610	100	0	esl:O3K_19180	K03585	acrA, mexA, adeI, smeD, mtrC, cmeA	membrane fusion protein, multidrug efflux system	--	Human Diseases--Drug resistance: Antimicrobial--Cationic antimicrobial peptide (CAMP) resistance|Human Diseases--Drug resistance: Antimicrobial--beta-Lactam resistance
EcoliAGL001611	100	0	shq:A0259_05980	K18138	acrB, mexB, adeJ, smeE, mtrD, cmeB	multidrug efflux pump	--	Human Diseases--Drug resistance: Antimicrobial--Cationic antimicrobial peptide (CAMP) resistance|Human Diseases--Drug resistance: Antimicrobial--beta-Lactam resistance
EcoliAGL001612	100	9.00E-69	shq:A0259_05975	K19162	tomB	hha toxicity modulator TomB	--	--
EcoliAGL001613	100	4.00E-36	ecz:ECS88_0457	K05839	hha	haemolysin expression modulating protein	--	--
EcoliAGL001614	100	2.00E-104	shq:A0259_05965	K00661	maa	maltose O-acetyltransferase	2.3.1.79	--
EcoliAGL001616	40.5	3.00E-38	slq:M495_14125	K21090	adrB	c-di-GMP phosphodiesterase	3.1.4.52	Cellular Processes--Cellular community - prokaryotes--Biofilm formation - Escherichia coli
EcoliAGL001617	47.01	3.00E-23	bba:Bd3653	K01077	E3.1.3.1, phoA, phoB	alkaline phosphatase	3.1.3.1	Environmental Information Processing--Signal transduction--Two-component system|Metabolism--Global and overview maps--Microbial metabolism in diverse environments|Metabolism--Global and overview maps--Metabolic pathways|Metabolism--Metabolism of cofactors and vitamins--Folate biosynthesis|Metabolism--Xenobiotics biodegradation and metabolism--Aminobenzoate degradation|Metabolism--Metabolism of co…
EcoliAGL001618	100	5.00E-71	sbc:SbBS512_E0384	K07443	ybaZ	methylated-DNA-protein-cysteine methyltransferase related protein	--	--
EcoliAGL001619	100	2.00E-97	shq:A0259_05935	K09914	K09914	putative lipoprotein	--	--
EcoliAGL001620	99.32	8.00E-171	ecos:EC958_0592	K10805	tesB	acyl-CoA thioesterase II	3.1.2.-	Metabolism--Lipid metabolism--Biosynthesis of unsaturated fatty acids
EcoliAGL001621	100	0	shq:A0259_05925	K03320	amt, AMT, MEP	ammonium transporter, Amt family	--	--
EcoliAGL001622	100	2.00E-57	sfe:SFxv_0439	K04752	glnK	nitrogen regulatory protein P-II 2	--	--
EcoliAGL001624	100	0	shq:A0259_05915	K18890	mdlB, smdB	ATP-binding cassette, subfamily B, multidrug efflux pump	--	Environmental Information Processing--Membrane transport--ABC transporters
EcoliAGL001625	100	0	shq:A0259_05910	K18889	mdlA, smdA	ATP-binding cassette, subfamily B, multidrug efflux pump	--	Environmental Information Processing--Membrane transport--ABC transporters
EcoliAGL001626	99.46	2.00E-106	elo:EC042_0485	K05800	ybaO	Lrp/AsnC family transcriptional regulator	--	--
EcoliAGL001627	100	7.00E-162	ssn:SSON_0434	K11938	cof	HMP-PP phosphatase	3.6.1.-	--
EcoliAGL001629	99.56	2.00E-131	shq:A0259_05890	K06920	queC	7-cyano-7-deazaguanine synthase	6.3.4.20	Metabolism--Global and overview maps--Metabolic pathways|Metabolism--Metabolism of cofactors and vitamins--Folate biosynthesis
EcoliAGL001630	100	1.00E-72	shq:A0259_05885	K12500	tesC	thioesterase III	3.1.2.-	--
EcoliAGL001631	100	3.00E-64	shq:A0259_05880	K02237	comEA	competence protein ComEA	--	--
EcoliAGL001632	99.84	0	shq:A0259_05875	K03770	ppiD	peptidyl-prolyl cis-trans isomerase D	5.2.1.8	--
EcoliAGL001633	100	5.00E-43	shq:A0259_05870	K03530	hupB	DNA-binding protein HU-beta	--	--
EcoliAGL001634	100	0	sdz:Asd1617_00365	K01338	lon	ATP-dependent Lon protease	3.4.21.53	Cellular Processes--Cell growth and death--Cell cycle - Caulobacter
EcoliAGL001635	100	0	shq:A0259_05855	K03544	clpX, CLPX	ATP-dependent Clp protease ATP-binding subunit ClpX	--	Cellular Processes--Cell growth and death--Cell cycle - Caulobacter
EcoliAGL001636	100	7.00E-120	shq:A0259_05850	K01358	clpP, CLPP	ATP-dependent Clp protease, protease subunit	3.4.21.92	Cellular Processes--Cell growth and death--Cell cycle - Caulobacter
EcoliAGL001637	100	0	shq:A0259_05845	K03545	tig	trigger factor	--	--
EcoliAGL001639	98.44	7.00E-31	shq:A0259_05835	K05527	bolA	BolA protein	--	--
EcoliAGL001640	100	2.00E-108	shq:A0259_05830	K07286	yajG	uncharacterized lipoprotein	--	--
EcoliAGL001641	100	0	shq:A0259_05825	K08218	ampG	MFS transporter, PAT family, beta-lactamase induction signal transducer AmpG	--	Human Diseases--Drug resistance: Antimicrobial--beta-Lactam resistance
EcoliAGL001642	99.67	2.00E-178	shq:A0259_05820	K02297	cyoA	cytochrome o ubiquinol oxidase subunit II	1.10.3.10	Metabolism--Global and overview maps--Metabolic pathways|Metabolism--Energy metabolism--Oxidative phosphorylation
EcoliAGL001643	100	0	shq:A0259_05815	K02298	cyoB	cytochrome o ubiquinol oxidase subunit I	1.10.3.10	Metabolism--Global and overview maps--Metabolic pathways|Metabolism--Energy metabolism--Oxidative phosphorylation
EcoliAGL001644	100	2.00E-94	ecoh:ECRM13516_0413	K02299	cyoC	cytochrome o ubiquinol oxidase subunit III	--	Metabolism--Global and overview maps--Metabolic pathways|Metabolism--Energy metabolism--Oxidative phosphorylation
EcoliAGL001645	100	5.00E-44	shq:A0259_05805	K02300	cyoD	cytochrome o ubiquinol oxidase subunit IV	--	Metabolism--Global and overview maps--Metabolic pathways|Metabolism--Energy metabolism--Oxidative phosphorylation
EcoliAGL001646	100	1.00E-167	eld:i02_0520	K02301	cyoE	protoheme IX farnesyltransferase	2.5.1.-	Metabolism--Metabolism of cofactors and vitamins--Porphyrin and chlorophyll metabolism|Metabolism--Global and overview maps--Metabolic pathways|Metabolism--Energy metabolism--Oxidative phosphorylation|Metabolism--Global and overview maps--Biosynthesis of secondary metabolites
EcoliAGL001649	100	2.00E-150	elo:EC042_4875	K03424	--	--	--	--
EcoliAGL001652	100	2.00E-107	shq:A0259_03665	K04065	osmY	hyperosmotically inducible periplasmic protein	--	--
EcoliAGL001653	100	0	sbc:SbBS512_E4918	K02837	prfC	peptide chain release factor 3	--	--
EcoliAGL001654	100	4.00E-131	ecol:LY180_22950	K08723	yjjG	5'-nucleotidase	3.1.3.5	Metabolism--Nucleotide metabolism--Purine metabolism|Metabolism--Global and overview maps--Metabolic pathways|Metabolism--Metabolism of cofactors and vitamins--Nicotinate and nicotinamide metabolism|Metabolism--Global and overview maps--Biosynthesis of secondary metabolites|Metabolism--Nucleotide metabolism--Pyrimidine metabolism
EcoliAGL001655	100	1.00E-82	elo:EC042_4869	K03789	rimI	ribosomal-protein-alanine N-acetyltransferase	2.3.1.128	--
EcoliAGL001656	100	4.00E-74	sdz:Asd1617_06099	K02344	DPO3P, holD	DNA polymerase III subunit psi	2.7.7.7	Genetic Information Processing--Replication and repair--Homologous recombination|Genetic Information Processing--Replication and repair--Mismatch repair|Genetic Information Processing--Replication and repair--DNA replication|Metabolism--Nucleotide metabolism--Purine metabolism|Metabolism--Global and overview maps--Metabolic pathways|Metabolism--Nucleotide metabolism--Pyrimidine metabolism
EcoliAGL001657	100	0	ecoh:ECRM13516_5345	K00564	rsmC	16S rRNA (guanine1207-N2)-methyltransferase	2.1.1.172	--
EcoliAGL001659	100	4.00E-154	elo:EC042_4864	K13255	fhuF	ferric iron reductase protein FhuF	--	--
EcoliAGL001664	100	1.00E-96	sfs:SFyv_6377	K02317	dnaT	DNA replication protein DnaT	--	Genetic Information Processing--Replication and repair--Homologous recombination
EcoliAGL001665	100	2.00E-143	shq:A0259_03585	K02315	dnaC	DNA replication protein DnaC	--	--
EcoliAGL001667	100	0	eum:ECUMN_4982	K01002	mdoB	phosphoglycerol transferase	2.7.8.20	Metabolism--Global and overview maps--Metabolic pathways
EcoliAGL001671	100	0	ecos:EC958_0085	K05874	tsr	methyl-accepting chemotaxis protein I, serine sensor receptor	--	Environmental Information Processing--Signal transduction--Two-component system|Cellular Processes--Cell motility--Bacterial chemotaxis
EcoliAGL001672	71.31	0	haa:A5892_01180	K06200	cstA	carbon starvation protein	--	--
EcoliAGL001676	100	1.00E-51	elh:ETEC_4653	K09803	K09803	uncharacterized protein	--	--
EcoliAGL001677	100	8.00E-34	sbo:SBO_3488	K07480	insB	insertion element IS1 protein InsB	--	--
EcoliAGL001678	96	5.00E-36	ecs:ECs1373	K07489	K07489	transposase	--	--
EcoliAGL001679	48.7	4.00E-104	hav:AT03_04020	K08160	mdfA, cmr	MFS transporter, DHA1 family, multidrug/chloramphenicol efflux transport protein	--	--
EcoliAGL001686	100	8.00E-105	shq:A0259_03375	K07559	kptA	putative RNA 2'-phosphotransferase	2.7.1.-	--
EcoliAGL001689	100	0	ecos:EC958_0061	K01305	iadA	beta-aspartyl-dipeptidase (metallo-type)	3.4.19.-	--
EcoliAGL001695	100	2.00E-149	ecoh:ECRM13516_5283	K13637	uxuR	GntR family transcriptional regulator, uxu operon transcriptional repressor	--	--
EcoliAGL001696	100	0	ssj:SSON53_25910	K00040	uxuB	fructuronate reductase	1.1.1.57	Metabolism--Carbohydrate metabolism--Pentose and glucuronate interconversions|Metabolism--Global and overview maps--Metabolic pathways
EcoliAGL001697	100	0	ssj:SSON53_25905	K01686	uxuA	mannonate dehydratase	4.2.1.8	Metabolism--Carbohydrate metabolism--Pentose and glucuronate interconversions|Metabolism--Global and overview maps--Metabolic pathways
EcoliAGL001698	100	0	shq:A0259_03305	K16321	gntP	high-affinity gluconate transporter	--	--
EcoliAGL001699	100	5.00E-170	ecoh:ECRM13516_5278	K07350	fimH	minor fimbrial subunit	--	--
EcoliAGL001700	99.37	9.00E-85	ecoh:ECRM13516_5277	K07349	fimG	minor fimbrial subunit	--	--
EcoliAGL001701	100	1.00E-98	ecoh:ECRM13516_5276	K07348	fimF	minor fimbrial subunit	--	--
EcoliAGL001702	99.65	0	ecoh:ECRM13516_5275	K07347	fimD, fimC, mrkC, htrE, cssD	outer membrane usher protein	--	Human Diseases--Infectious diseases: Bacterial--Pertussis
EcoliAGL001703	100	1.00E-138	shq:A0259_03280	K07346	fimC	fimbrial chaperone protein	--	--
EcoliAGL001704	100	5.00E-94	eok:G2583_5116	K07351	fimI	fimbrial protein	--	--
EcoliAGL001705	100	6.00E-100	ecoh:ECRM13516_5272	K07345	fimA	major type 1 subunit fimbrin (pilin)	--	Human Diseases--Infectious diseases: Bacterial--Pertussis
EcoliAGL001706	100	4.00E-113	shq:A0259_03260	K07358	fimE	type 1 fimbriae regulatory protein FimE	--	--
EcoliAGL001707	100	1.00E-115	ecoo:ECRM13514_5555	K07357	fimB	type 1 fimbriae regulatory protein FimB	--	--
EcoliAGL001709	99.72	0	ecoh:ECRM13516_5268	K17948	nanM	N-acetylneuraminate epimerase	5.1.3.24	--
EcoliAGL001710	100	0	ecoh:ECRM13516_5267	K07497	K07497	putative transposase	--	--
EcoliAGL001711	49.15	8.00E-33	let:O77CONTIG1_04560	K07451	mcrA	5-methylcytosine-specific restriction enzyme A	3.1.21.-	--
EcoliAGL001716	96.34	1.00E-40	eoh:ECO103_2481	K18838	--	--	--	--
EcoliAGL001720	100	0	shq:A0259_04960	K06445	fadE	acyl-CoA dehydrogenase	1.3.99.-	Metabolism--Global and overview maps--Metabolic pathways|Metabolism--Global and overview maps--Fatty acid metabolism|Metabolism--Lipid metabolism--Fatty acid degradation
EcoliAGL001721	100	5.00E-112	ecv:APECO1_1745	K03271	gmhA, lpcA	D-sedoheptulose 7-phosphate isomerase	5.3.1.28	Metabolism--Glycan biosynthesis and metabolism--Lipopolysaccharide biosynthesis|Metabolism--Global and overview maps--Metabolic pathways
EcoliAGL001724	100	4.00E-29	shq:A0259_04980	K19157	yafQ	mRNA interferase YafQ	3.1.-.-	--
EcoliAGL001725	100	5.00E-42	shq:A0259_04985	K07473	dinJ	DNA-damage-inducible protein J	--	--
EcoliAGL001727	53.66	8.00E-47	etc:ETAC_07705	K19303	mepH	murein DD-endopeptidase	3.4.-.-	--
EcoliAGL001728	100	2.00E-94	shq:A0259_04995	K07491	K07491	putative transposase	--	--
EcoliAGL001730	99.83	0	shq:A0259_05000	K02400	flhA	flagellar biosynthesis protein FlhA	--	Cellular Processes--Cell motility--Flagellar assembly
EcoliAGL001731	99.61	4.00E-149	elh:ETEC_0254	K02557	motB	chemotaxis protein MotB	--	Cellular Processes--Cell motility--Bacterial chemotaxis|Cellular Processes--Cell motility--Flagellar assembly
EcoliAGL001732	100	0	shq:A0259_05010	K02346	DPO4, dinB	DNA polymerase IV	2.7.7.7	--
EcoliAGL001733	100	8.00E-50	shq:A0259_05015	K19161	yafN	antitoxin YafN	--	--
EcoliAGL001734	100	1.00E-73	shq:A0259_05020	K19160	yafO	mRNA interferase YafO	3.1.-.-	--
EcoliAGL001735	100	7.00E-69	shq:A0259_05025	K03830	yafP	putative acetyltransferase	2.3.1.-	--
EcoliAGL001736	100	2.00E-43	eun:UMNK88_269	K18148	rtcB	release factor H-coupled RctB family protein	--	Human Diseases--Drug resistance: Antimicrobial--beta-Lactam resistance
EcoliAGL001737	99.4	5.00E-95	shq:A0259_05035	K02839	prfH	peptide chain release factor	--	--
EcoliAGL001738	100	0	shq:A0259_05040	K01270	pepD	dipeptidase D	3.4.13.-	Metabolism--Global and overview maps--Metabolic pathways|Metabolism--Metabolism of other amino acids--Glutathione metabolism
EcoliAGL001739	100	5.00E-84	shq:A0259_05045	K00769	gpt	xanthine phosphoribosyltransferase	2.4.2.22	Metabolism--Nucleotide metabolism--Purine metabolism|Metabolism--Global and overview maps--Metabolic pathways|Metabolism--Global and overview maps--Biosynthesis of secondary metabolites
EcoliAGL001740	100	0	shq:A0259_05050	K11750	frsA	esterase FrsA	3.1.-.-	--
EcoliAGL001741	99.18	4.00E-66	sdz:Asd1617_00616	K11926	crl	sigma factor-binding protein Crl	--	--
EcoliAGL001742	99.72	0	elp:P12B_c0269	K11929	phoE	outer membrane pore protein E	--	--
EcoliAGL001743	100	0	shq:A0259_05070	K00931	proB	glutamate 5-kinase	2.7.2.11	Metabolism--Amino acid metabolism--Arginine and proline metabolism|Metabolism--Global and overview maps--Biosynthesis of amino acids|Metabolism--Global and overview maps--Biosynthesis of antibiotics|Metabolism--Global and overview maps--Metabolic pathways|Metabolism--Biosynthesis of other secondary metabolites--Carbapenem biosynthesis
EcoliAGL001744	100	0	shq:A0259_05075	K00147	proA	glutamate-5-semialdehyde dehydrogenase	1.2.1.41	Metabolism--Amino acid metabolism--Arginine and proline metabolism|Metabolism--Global and overview maps--Biosynthesis of amino acids|Metabolism--Global and overview maps--Biosynthesis of antibiotics|Metabolism--Global and overview maps--Metabolic pathways|Metabolism--Global and overview maps--Biosynthesis of secondary metabolites|Metabolism--Biosynthesis of other secondary metabolites--Carbapenem…
EcoliAGL001753	95.3	4.00E-67	ell:WFL_12665	K03111	ssb	single-strand DNA-binding protein	--	Genetic Information Processing--Replication and repair--Homologous recombination|Genetic Information Processing--Replication and repair--Mismatch repair|Genetic Information Processing--Replication and repair--DNA replication
EcoliAGL001765	99.18	0	eoc:CE10_1034	K17680	PEO1	twinkle protein	3.6.4.12	--
EcoliAGL001771	98.23	3.00E-130	ecoo:ECRM13514_2694	K07313	pphA	serine/threonine protein phosphatase 1	3.1.3.16	--
EcoliAGL001775	98.73	4.00E-88	ecv:APECO1_4196	K01185	E3.2.1.17	lysozyme	3.2.1.17	--
EcoliAGL001776	97.42	2.00E-84	ect:ECIAI39_4876	K14744	rzpD	prophage endopeptidase	3.4.-.-	--
EcoliAGL001779	100	0	ecx:EcHS_A0309	K06909	xtmB	phage terminase large subunit	--	--
EcoliAGL001793	100	0	shq:A0259_14875	K00116	mqo	malate dehydrogenase (quinone)	1.1.5.4	Metabolism--Carbohydrate metabolism--Citrate cycle (TCA cycle)|Metabolism--Global and overview maps--Microbial metabolism in diverse environments|Metabolism--Global and overview maps--Biosynthesis of antibiotics|Metabolism--Global and overview maps--Metabolic pathways|Metabolism--Global and overview maps--Biosynthesis of secondary metabolites|Metabolism--Carbohydrate metabolism--Pyruvate metaboli…
EcoliAGL001794	100	0	shq:A0259_14880	K06159	yojI	putative ATP-binding cassette transporter	--	Environmental Information Processing--Membrane transport--ABC transporters
EcoliAGL001795	100	5.00E-126	shq:A0259_14885	K03919	alkB	alkylated DNA repair protein (DNA oxidative demethylase)	1.14.11.33	--
EcoliAGL001797	100	8.00E-159	eun:UMNK88_2761	K10778	ada	AraC family transcriptional regulator, regulatory protein of adaptative response / methylated-DNA-[protein]-cysteine methyltransferase	2.1.1.63	--
EcoliAGL001798	100	0	shq:A0259_14895	K03734	apbE	FAD:protein FMN transferase	2.7.1.180	--
EcoliAGL001799	100	0	edj:ECDH1ME8569_2151	K09475	ompC	outer membrane pore protein C	--	Environmental Information Processing--Signal transduction--Two-component system|Human Diseases--Drug resistance: Antimicrobial--beta-Lactam resistance
EcoliAGL001800	100	0	eun:UMNK88_2765	K07676	rcsD	two-component system, NarL family, sensor histidine kinase RcsD	2.7.13.3	Cellular Processes--Cellular community - prokaryotes--Biofilm formation - Escherichia coli|Environmental Information Processing--Signal transduction--Two-component system
EcoliAGL001801	100	8.00E-121	sdz:Asd1617_01077	K07687	rcsB	two-component system, NarL family, captular synthesis response regulator RcsB	--	Cellular Processes--Cellular community - prokaryotes--Biofilm formation - Escherichia coli|Environmental Information Processing--Signal transduction--Two-component system
EcoliAGL001802	100	0	shq:A0259_14910	K07677	rcsC	two-component system, NarL family, capsular synthesis sensor histidine kinase RcsC	2.7.13.3	Cellular Processes--Cellular community - prokaryotes--Biofilm formation - Escherichia coli|Environmental Information Processing--Signal transduction--Two-component system
EcoliAGL001803	100	0	shq:A0259_14915	K07710	atoS	two-component system, NtrC family, sensor histidine kinase AtoS	2.7.13.3	Environmental Information Processing--Signal transduction--Two-component system
EcoliAGL001804	99.78	0	shq:A0259_14920	K07714	atoC	two-component system, NtrC family, response regulator AtoC	--	Environmental Information Processing--Signal transduction--Two-component system
EcoliAGL001805	100	2.00E-122	shq:A0259_14925	K01034	atoD	acetate CoA/acetoacetate CoA-transferase alpha subunit	2.8.3.8 2.8.3.9	Environmental Information Processing--Signal transduction--Two-component system|Metabolism--Amino acid metabolism--Lysine degradation|Metabolism--Global and overview maps--Microbial metabolism in diverse environments|Metabolism--Carbohydrate metabolism--Propanoate metabolism|Metabolism--Global and overview maps--Metabolic pathways|Metabolism--Carbohydrate metabolism--Butanoate metabolism|Metaboli…
EcoliAGL001806	100	9.00E-123	shq:A0259_14930	K01035	atoA	acetate CoA/acetoacetate CoA-transferase beta subunit	2.8.3.8 2.8.3.9	Environmental Information Processing--Signal transduction--Two-component system|Metabolism--Amino acid metabolism--Lysine degradation|Metabolism--Global and overview maps--Microbial metabolism in diverse environments|Metabolism--Carbohydrate metabolism--Propanoate metabolism|Metabolism--Global and overview maps--Metabolic pathways|Metabolism--Carbohydrate metabolism--Butanoate metabolism|Metaboli…
EcoliAGL001807	100	0	shq:A0259_14935	K02106	atoE	short-chain fatty acids transporter	--	Environmental Information Processing--Signal transduction--Two-component system
EcoliAGL001808	100	0	shq:A0259_14940	K00626	E2.3.1.9, atoB	acetyl-CoA C-acetyltransferase	2.3.1.9	Metabolism--Energy metabolism--Carbon fixation pathways in prokaryotes|Environmental Information Processing--Signal transduction--Two-component system|Metabolism--Amino acid metabolism--Lysine degradation|Metabolism--Amino acid metabolism--Tryptophan metabolism|Metabolism--Metabolism of terpenoids and polyketides--Terpenoid backbone biosynthesis|Metabolism--Global and overview maps--Microbial met…
EcoliAGL001811	99.93	0	ebe:B21_02113	K06894	K06894	uncharacterized protein	--	--
EcoliAGL001812	100	5.00E-121	shq:A0259_14960	K09934	K09934	uncharacterized protein	--	--
EcoliAGL001814	100	0	shq:A0259_14970	K02469	gyrA	DNA gyrase subunit A	5.99.1.3	--
EcoliAGL001815	100	1.00E-140	shq:A0259_14975	K00568	ubiG	2-polyprenyl-6-hydroxyphenyl methylase / 3-demethylubiquinone-9 3-methyltransferase	2.1.1.222 2.1.1.64	Metabolism--Metabolism of cofactors and vitamins--Ubiquinone and other terpenoid-quinone biosynthesis|Metabolism--Global and overview maps--Metabolic pathways|Metabolism--Global and overview maps--Biosynthesis of secondary metabolites
EcoliAGL001816	99.92	0	ebd:ECBD_1427	K07279	yfaL	autotransporter family porin	--	--
EcoliAGL001817	100	0	shq:A0259_14990	K00525	E1.17.4.1A, nrdA, nrdE	ribonucleoside-diphosphate reductase alpha chain	1.17.4.1	Metabolism--Nucleotide metabolism--Purine metabolism|Metabolism--Global and overview maps--Metabolic pathways|Metabolism--Nucleotide metabolism--Pyrimidine metabolism
EcoliAGL001818	100	0	sfe:SFxv_2558	K00526	E1.17.4.1B, nrdB, nrdF	ribonucleoside-diphosphate reductase beta chain	1.17.4.1	Metabolism--Nucleotide metabolism--Purine metabolism|Metabolism--Global and overview maps--Metabolic pathways|Metabolism--Nucleotide metabolism--Pyrimidine metabolism
EcoliAGL001819	100	8.00E-43	shq:A0259_15000	K11107	yfaE	ferredoxin	--	--
EcoliAGL001822	100	0	shq:A0259_15015	K01126	E3.1.4.46, glpQ, ugpQ	glycerophosphoryl diester phosphodiesterase	3.1.4.46	Metabolism--Lipid metabolism--Glycerophospholipid metabolism
EcoliAGL001823	100	0	shq:A0259_15020	K02445	glpT	MFS transporter, OPA family, glycerol-3-phosphate transporter	--	--
EcoliAGL001825	99.81	0	shq:A0259_15025	K00111	glpA, glpD	glycerol-3-phosphate dehydrogenase	1.1.5.3	Metabolism--Global and overview maps--Biosynthesis of secondary metabolites|Metabolism--Lipid metabolism--Glycerophospholipid metabolism
EcoliAGL001826	99.76	0	shq:A0259_15030	K00112	glpB	glycerol-3-phosphate dehydrogenase subunit B	1.1.5.3	Metabolism--Global and overview maps--Biosynthesis of secondary metabolites|Metabolism--Lipid metabolism--Glycerophospholipid metabolism
EcoliAGL001827	100	0	shq:A0259_15035	K00113	glpC	glycerol-3-phosphate dehydrogenase subunit C	1.1.5.3	Metabolism--Global and overview maps--Biosynthesis of secondary metabolites|Metabolism--Lipid metabolism--Glycerophospholipid metabolism
EcoliAGL001830	100	1.00E-154	shq:A0259_15045	K12660	rhmA	2-dehydro-3-deoxy-L-rhamnonate aldolase	4.1.2.53	Metabolism--Global and overview maps--Microbial metabolism in diverse environments|Metabolism--Carbohydrate metabolism--Fructose and mannose metabolism
EcoliAGL001831	40.67	5.00E-75	avi:Avi_9121	K13021	ttuB	MFS transporter, ACS family, tartrate transporter	--	--
EcoliAGL001832	100	0	shq:A0259_15055	K12661	LRA3, yfaW	L-rhamnonate dehydratase	4.2.1.90	Metabolism--Global and overview maps--Microbial metabolism in diverse environments|Metabolism--Carbohydrate metabolism--Fructose and mannose metabolism
EcoliAGL001834	40.76	1.00E-75	shl:Shal_4097	K03742	pncC	nicotinamide-nucleotide amidase	3.5.1.42	Metabolism--Metabolism of cofactors and vitamins--Nicotinate and nicotinamide metabolism
EcoliAGL001836	99.63	8.00E-153	ecol:LY180_10180	K09476	ompF	outer membrane pore protein F	--	Environmental Information Processing--Signal transduction--Two-component system|Human Diseases--Drug resistance: Antimicrobial--beta-Lactam resistance
EcoliAGL001837	99.65	5.00E-166	ecoi:ECOPMV1_02055	K05523	hchA	molecular chaperone Hsp31 and glyoxalase 3	4.2.1.130	Metabolism--Global and overview maps--Microbial metabolism in diverse environments|Metabolism--Carbohydrate metabolism--Pyruvate metabolism
EcoliAGL001838	99.77	0	ecoi:ECOPMV1_02056	K02484	K02484	two-component system, OmpR family, sensor kinase	2.7.13.3	--
EcoliAGL001839	100	2.00E-136	ecoi:ECOPMV1_02057	K02483	K02483	two-component system, OmpR family, response regulator	--	--
EcoliAGL001840	100	3.00E-76	ssj:SSON53_12000	K07127	uraH, pucM, hiuH	5-hydroxyisourate hydrolase	3.5.2.17	Metabolism--Global and overview maps--Microbial metabolism in diverse environments|Metabolism--Nucleotide metabolism--Purine metabolism|Metabolism--Global and overview maps--Metabolic pathways
EcoliAGL001841	100	0	elh:ETEC_2071	K07147	msrP	methionine sulfoxide reductase catalytic subunit	1.8.-.-	--
EcoliAGL001842	100	1.00E-114	elh:ETEC_2072	K17247	msrQ	methionine sulfoxide reductase heme-binding subunit	--	--
EcoliAGL001843	46.82	2.00E-55	amim:MIM_c28160	K09815	znuA	zinc transport system substrate-binding protein	--	Environmental Information Processing--Membrane transport--ABC transporters
EcoliAGL001845	99.56	2.00E-130	sfe:SFxv_2281	K09933	mtfA	MtfA peptidase	--	--
EcoliAGL001847	100	0	ypc:BZ23_1223	K04781	mbtI, irp9, ybtS	salicylate synthetase	5.4.4.2 4.2.99.21	Metabolism--Global and overview maps--Biosynthesis of antibiotics|Metabolism--Metabolism of terpenoids and polyketides--Biosynthesis of siderophore group nonribosomal peptides|Metabolism--Global and overview maps--Biosynthesis of secondary metabolites
EcoliAGL001848	99.76	0	ecoi:ECOPMV1_02067	K05373	ybtX, irp8	MFS transporter, putative signal transducer	--	--
EcoliAGL001849	100	0	ecoi:ECOPMV1_02068	K06147	ABCB-BAC	ATP-binding cassette, subfamily B, bacterial	--	--
EcoliAGL001850	100	0	ecoi:ECOPMV1_02069	K06147	ABCB-BAC	ATP-binding cassette, subfamily B, bacterial	--	--
EcoliAGL001851	100	0	ecoi:ECOPMV1_02070	K05372	ybtA	AraC family transcriptional regulator	--	--
EcoliAGL001852	99.9	0	ecz:ECS88_2037	K04784	irp2, HMWP2	yersiniabactin nonribosomal peptide synthetase	--	Metabolism--Metabolism of terpenoids and polyketides--Biosynthesis of siderophore group nonribosomal peptides
EcoliAGL001853	99.78	0	elh:ETEC_2082	K04786	irp1, HMWP1	yersiniabactin nonribosomal peptide/polyketide synthase	--	Metabolism--Metabolism of terpenoids and polyketides--Biosynthesis of siderophore group nonribosomal peptides
EcoliAGL001854	100	0	elh:ETEC_2083	K04785	--	--	--	Metabolism--Metabolism of terpenoids and polyketides--Biosynthesis of siderophore group nonribosomal peptides
EcoliAGL001855	100	5.00E-141	elh:ETEC_2084	K05374	irp4, ybtT	yersiniabactin synthetase, thioesterase component	--	--
EcoliAGL001856	99.81	0	elh:ETEC_2085	K04783	irp5, ybtE	yersiniabactin salicyl-AMP ligase	6.3.2.-	Metabolism--Metabolism of terpenoids and polyketides--Biosynthesis of siderophore group nonribosomal peptides
EcoliAGL001857	100	0	ypc:BZ23_1213	K15721	fyuA	pesticin/yersiniabactin receptor	--	--
EcoliAGL001860	100	0	ecoi:ECOPMV1_02078	K13735	yeeJ	adhesin/invasin	--	Human Diseases--Infectious diseases: Bacterial--Bacterial invasion of epithelial cells
EcoliAGL001863	100	0	ecos:EC958_2300	K08172	shiA	MFS transporter, MHS family, shikimate and dehydroshikimate transport protein	--	--
EcoliAGL001864	100	0	elf:LF82_0084	K01241	amn	AMP nucleosidase	3.2.2.4	Metabolism--Nucleotide metabolism--Purine metabolism
EcoliAGL001868	100	0	ssj:SSON53_12065	K13635	cbl	LysR family transcriptional regulator, cys regulon transcriptional activator	--	--
EcoliAGL001869	100	2.00E-176	ecl:EcolC_1657	K19338	nac	LysR family transcriptional regulator, nitrogen assimilation regulatory protein	--	--
EcoliAGL001870	100	0	elo:EC042_2228	K16291	erfK	L,D-transpeptidase ErfK/SrfK	--	--
EcoliAGL001871	100	0	ecoh:ECRM13516_2551	K00768	E2.4.2.21, cobU, cobT	nicotinate-nucleotide--dimethylbenzimidazole phosphoribosyltransferase	2.4.2.21	Metabolism--Metabolism of cofactors and vitamins--Porphyrin and chlorophyll metabolism|Metabolism--Global and overview maps--Metabolic pathways
EcoliAGL001872	100	4.00E-135	sbc:SbBS512_E0966	K02233	E2.7.8.26, cobS, cobV	adenosylcobinamide-GDP ribazoletransferase	2.7.8.26	Metabolism--Metabolism of cofactors and vitamins--Porphyrin and chlorophyll metabolism|Metabolism--Global and overview maps--Metabolic pathways
EcoliAGL001873	100	4.00E-80	sdz:Asd1617_03033	K02231	cobP, cobU	adenosylcobinamide kinase / adenosylcobinamide-phosphate guanylyltransferase	2.7.1.156 2.7.7.62	Metabolism--Metabolism of cofactors and vitamins--Porphyrin and chlorophyll metabolism|Metabolism--Global and overview maps--Metabolic pathways
EcoliAGL001878	100	0	shq:A0259_06250	K00073	allD	ureidoglycolate dehydrogenase (NAD+)	1.1.1.350	Metabolism--Global and overview maps--Microbial metabolism in diverse environments|Metabolism--Nucleotide metabolism--Purine metabolism
EcoliAGL001879	99.76	0	shq:A0259_06245	K02083	allC	allantoate deiminase	3.5.3.9	Metabolism--Global and overview maps--Microbial metabolism in diverse environments|Metabolism--Nucleotide metabolism--Purine metabolism
EcoliAGL001880	100	5.00E-152	shq:A0259_06240	K14977	ylbA, UGHY	(S)-ureidoglycine aminohydrolase	3.5.3.26	Metabolism--Global and overview maps--Microbial metabolism in diverse environments|Metabolism--Nucleotide metabolism--Purine metabolism
EcoliAGL001882	100	0	shq:A0259_06235	K00865	glxK, garK	glycerate 2-kinase	2.7.1.165	Metabolism--Global and overview maps--Microbial metabolism in diverse environments|Metabolism--Global and overview maps--Biosynthesis of antibiotics|Metabolism--Global and overview maps--Metabolic pathways|Metabolism--Amino acid metabolism--Glycine, serine and threonine metabolism|Metabolism--Carbohydrate metabolism--Glyoxylate and dicarboxylate metabolism|Metabolism--Lipid metabolism--Glycerolip…
EcoliAGL001884	100	0	shq:A0259_06225	K01466	allB	allantoinase	3.5.2.5	Metabolism--Global and overview maps--Microbial metabolism in diverse environments|Metabolism--Nucleotide metabolism--Purine metabolism|Metabolism--Global and overview maps--Metabolic pathways
EcoliAGL001885	99.78	0	shq:A0259_06220	K10975	allP	allantoin permease	--	--
EcoliAGL001887	100	1.00E-167	ebe:B21_00464	K00042	garR, glxR	2-hydroxy-3-oxopropionate reductase	1.1.1.60	Metabolism--Global and overview maps--Metabolic pathways|Metabolism--Carbohydrate metabolism--Glyoxylate and dicarboxylate metabolism
EcoliAGL001888	100	3.00E-153	shq:A0259_06210	K01816	hyi, gip	hydroxypyruvate isomerase	5.3.1.22	Metabolism--Global and overview maps--Metabolic pathways|Metabolism--Carbohydrate metabolism--Glyoxylate and dicarboxylate metabolism
EcoliAGL001889	100	0	shq:A0259_06205	K01608	gcl	tartronate-semialdehyde synthase	4.1.1.47	Metabolism--Global and overview maps--Metabolic pathways|Metabolism--Carbohydrate metabolism--Glyoxylate and dicarboxylate metabolism
EcoliAGL001890	75.68	2.00E-26	arh:AHiyo8_42010	K01608	gcl	tartronate-semialdehyde synthase	4.1.1.47	Metabolism--Global and overview maps--Metabolic pathways|Metabolism--Carbohydrate metabolism--Glyoxylate and dicarboxylate metabolism
EcoliAGL001891	100	5.00E-147	ecoh:ECRM13516_0495	K10973	allR	IclR family transcriptional regulator, negative regulator of allantoin and glyoxylate utilization operons	--	--
EcoliAGL001892	100	1.00E-90	shq:A0259_06195	K01483	allA	ureidoglycolate lyase	4.3.2.3	Metabolism--Nucleotide metabolism--Purine metabolism|Metabolism--Global and overview maps--Metabolic pathways
EcoliAGL001893	100	2.00E-180	shq:A0259_06190	K10972	--	--	--	--
EcoliAGL001894	100	0	shq:A0259_06185	K06917	selU	tRNA 2-selenouridine synthase	2.9.1.-	--
EcoliAGL001903	92.31	7.00E-22	ecs:ECs1373	K07489	K07489	transposase	--	--
EcoliAGL001909	100	8.00E-153	shq:A0259_06085	K09973	K09973	uncharacterized protein	--	--
EcoliAGL001911	100	0	shq:A0259_06095	K17686	copA, ATP7	Cu+-exporting ATPase	3.6.3.54	Environmental Information Processing--Signal transduction--MAPK signaling pathway - plant
EcoliAGL001912	100	0	shq:A0259_06100	K01425	glsA, GLS	glutaminase	3.5.1.2	Metabolism--Amino acid metabolism--Alanine, aspartate and glutamate metabolism|Metabolism--Amino acid metabolism--Arginine biosynthesis|Metabolism--Global and overview maps--Metabolic pathways|Metabolism--Metabolism of other amino acids--D-Glutamine and D-glutamate metabolism
EcoliAGL001914	100	2.00E-75	shq:A0259_06110	K11923	cueR	MerR family transcriptional regulator, copper efflux regulator	--	--
EcoliAGL001915	100	1.00E-79	shq:A0259_06115	K07340	ybbJ	inner membrane protein	--	--
EcoliAGL001917	100	2.00E-130	shq:A0259_06125	K02068	ABC.X2.A	putative ABC transport system ATP-binding protein	--	--
EcoliAGL001918	100	1.00E-146	shq:A0259_06130	K02069	ABC.X2.P	putative ABC transport system permease protein	--	--
EcoliAGL001919	100	2.00E-169	elp:P12B_c0506	K05838	ybbN	putative thioredoxin	--	--
EcoliAGL001921	100	2.00E-118	ecos:EC958_0636	K10804	tesA	acyl-CoA thioesterase I	3.1.2.- 3.1.1.5	Metabolism--Lipid metabolism--Biosynthesis of unsaturated fatty acids
EcoliAGL001922	100	9.00E-127	shq:A0259_06150	K02003	ABC.CD.A	putative ABC transport system ATP-binding protein	--	--
EcoliAGL001923	99.75	0	ecl:EcolC_3120	K02004	ABC.CD.P	putative ABC transport system permease protein	--	--
EcoliAGL001925	100	3.00E-110	ecol:LY180_00975	K03273	gmhB	D-glycero-D-manno-heptose 1,7-bisphosphate phosphatase	3.1.3.82 3.1.3.83	Metabolism--Glycan biosynthesis and metabolism--Lipopolysaccharide biosynthesis|Metabolism--Global and overview maps--Metabolic pathways
EcoliAGL001926	100	0	shq:A0259_04845	K02071	metN	D-methionine transport system ATP-binding protein	--	Environmental Information Processing--Membrane transport--ABC transporters
EcoliAGL001927	100	5.00E-116	shq:A0259_04840	K02072	metI	D-methionine transport system permease protein	--	Environmental Information Processing--Membrane transport--ABC transporters
EcoliAGL001928	100	9.00E-153	shq:A0259_04835	K02073	metQ	D-methionine transport system substrate-binding protein	--	Environmental Information Processing--Membrane transport--ABC transporters
EcoliAGL001929	100	2.00E-62	ecoh:ECRM13516_0207	K06080	rcsF	RcsF protein	--	Environmental Information Processing--Signal transduction--Two-component system
EcoliAGL001931	99.82	0	shq:A0259_04820	K01881	PARS, proS	prolyl-tRNA synthetase	6.1.1.15	Genetic Information Processing--Translation--Aminoacyl-tRNA biosynthesis
EcoliAGL001933	100	3.00E-138	shq:A0259_04810	K06079	cutF, nlpE	copper homeostasis protein (lipoprotein)	--	Human Diseases--Drug resistance: Antimicrobial--Cationic antimicrobial peptide (CAMP) resistance
EcoliAGL001934	100	3.00E-74	shq:A0259_04805	K15034	yaeJ	ribosome-associated protein	--	--
EcoliAGL001937	100	5.00E-43	shq:A0259_04790	K19000	rof	Rho-binding antiterminator	--	--
EcoliAGL001938	100	0	shq:A0259_04785	K04075	tilS, mesJ	tRNA(Ile)-lysidine synthase	6.3.4.19	--
EcoliAGL001939	99.28	4.00E-77	sbo:SBO_0175	K08234	yaeR	glyoxylase I family protein	--	--
EcoliAGL001940	100	0	ebe:B21_00183	K01582	E4.1.1.18, ldcC, cadA	lysine decarboxylase	4.1.1.18	Metabolism--Amino acid metabolism--Lysine degradation|Metabolism--Global and overview maps--Metabolic pathways|Metabolism--Global and overview maps--Biosynthesis of secondary metabolites
EcoliAGL001941	100	0	shq:A0259_04770	K01962	accA	acetyl-CoA carboxylase carboxyl transferase subunit alpha	6.4.1.2	Metabolism--Energy metabolism--Carbon fixation pathways in prokaryotes|Metabolism--Global and overview maps--Microbial metabolism in diverse environments|Metabolism--Global and overview maps--Biosynthesis of antibiotics|Metabolism--Carbohydrate metabolism--Propanoate metabolism|Metabolism--Global and overview maps--Metabolic pathways|Metabolism--Global and overview maps--Biosynthesis of secondary…
EcoliAGL001942	99.91	0	shq:A0259_04765	K02337	DPO3A1, dnaE	DNA polymerase III subunit alpha	2.7.7.7	Genetic Information Processing--Replication and repair--Homologous recombination|Genetic Information Processing--Replication and repair--Mismatch repair|Genetic Information Processing--Replication and repair--DNA replication|Metabolism--Nucleotide metabolism--Purine metabolism|Metabolism--Global and overview maps--Metabolic pathways|Metabolism--Nucleotide metabolism--Pyrimidine metabolism
EcoliAGL001943	100	1.00E-111	shq:A0259_04760	K03470	rnhB	ribonuclease HII	3.1.26.4	Genetic Information Processing--Replication and repair--DNA replication
EcoliAGL001944	100	0	shq:A0259_04755	K00748	lpxB	lipid-A-disaccharide synthase	2.4.1.182	Metabolism--Glycan biosynthesis and metabolism--Lipopolysaccharide biosynthesis|Metabolism--Global and overview maps--Metabolic pathways
EcoliAGL001945	100	2.00E-150	shq:A0259_04750	K00677	lpxA	UDP-N-acetylglucosamine acyltransferase	2.3.1.129	Metabolism--Glycan biosynthesis and metabolism--Lipopolysaccharide biosynthesis|Human Diseases--Drug resistance: Antimicrobial--Cationic antimicrobial peptide (CAMP) resistance|Metabolism--Global and overview maps--Metabolic pathways
EcoliAGL001946	100	6.00E-83	shq:A0259_04745	K02372	fabZ	3-hydroxyacyl-[acyl-carrier-protein] dehydratase	4.2.1.59	Metabolism--Global and overview maps--Metabolic pathways|Metabolism--Lipid metabolism--Fatty acid biosynthesis|Metabolism--Global and overview maps--Fatty acid metabolism|Metabolism--Metabolism of cofactors and vitamins--Biotin metabolism
EcoliAGL001947	100	0	shq:A0259_04740	K02536	lpxD	UDP-3-O-[3-hydroxymyristoyl] glucosamine N-acyltransferase	2.3.1.191	Metabolism--Glycan biosynthesis and metabolism--Lipopolysaccharide biosynthesis|Metabolism--Global and overview maps--Metabolic pathways
EcoliAGL001948	100	2.00E-86	shq:A0259_04735	K06142	hlpA, ompH	outer membrane protein	--	--
EcoliAGL001949	100	0	shq:A0259_04730	K07277	SAM50, TOB55, bamA	outer membrane protein insertion porin family	--	--
EcoliAGL001950	100	0	ecos:EC958_0322	K11749	rseP	regulator of sigma E protease	3.4.24.-	Cellular Processes--Cellular community - prokaryotes--Quorum sensing|Cellular Processes--Cell growth and death--Cell cycle - Caulobacter
EcoliAGL001951	100	2.00E-139	shq:A0259_04720	K00981	E2.7.7.41, CDS1, CDS2, cdsA	phosphatidate cytidylyltransferase	2.7.7.41	Metabolism--Global and overview maps--Metabolic pathways|Metabolism--Global and overview maps--Biosynthesis of secondary metabolites|Metabolism--Lipid metabolism--Glycerophospholipid metabolism
EcoliAGL001953	100	4.00E-148	sdz:Asd1617_00230	K00806	uppS	undecaprenyl diphosphate synthase	2.5.1.31	Metabolism--Metabolism of terpenoids and polyketides--Terpenoid backbone biosynthesis|Metabolism--Global and overview maps--Biosynthesis of secondary metabolites
EcoliAGL001954	100	0	shq:A0259_04710	K00099	dxr	1-deoxy-D-xylulose-5-phosphate reductoisomerase	1.1.1.267	Metabolism--Metabolism of terpenoids and polyketides--Terpenoid backbone biosynthesis|Metabolism--Global and overview maps--Biosynthesis of antibiotics|Metabolism--Global and overview maps--Metabolic pathways|Metabolism--Global and overview maps--Biosynthesis of secondary metabolites
EcoliAGL001955	100	7.00E-101	shq:A0259_04705	K02838	frr, MRRF, RRF	ribosome recycling factor	--	--
EcoliAGL001956	100	1.00E-137	shq:A0259_04700	K09903	pyrH	uridylate kinase	2.7.4.22	Metabolism--Global and overview maps--Metabolic pathways|Metabolism--Nucleotide metabolism--Pyrimidine metabolism
EcoliAGL001957	100	2.00E-159	shq:A0259_04695	K02357	tsf, TSFM	elongation factor Ts	--	--
EcoliAGL001959	100	6.00E-137	shq:A0259_04690	K02967	RP-S2, MRPS2, rpsB	small subunit ribosomal protein S2	--	Genetic Information Processing--Translation--Ribosome
EcoliAGL001960	100	9.00E-154	shq:A0259_04685	K01265	map	methionyl aminopeptidase	3.4.11.18	--
EcoliAGL001961	100	0	shq:A0259_04680	K00990	glnD	[protein-PII] uridylyltransferase	2.7.7.59	Environmental Information Processing--Signal transduction--Two-component system
EcoliAGL001962	100	1.00E-158	shq:A0259_04675	K00674	dapD	2,3,4,5-tetrahydropyridine-2-carboxylate N-succinyltransferase	2.3.1.117	Metabolism--Amino acid metabolism--Lysine biosynthesis|Metabolism--Global and overview maps--Microbial metabolism in diverse environments|Metabolism--Global and overview maps--Biosynthesis of amino acids|Metabolism--Global and overview maps--Metabolic pathways
EcoliAGL001963	99.62	1.00E-153	shq:A0259_04670	K07098	K07098	uncharacterized protein	--	--
EcoliAGL001965	100	0	shq:A0259_04660	K02647	--	--	--	--
EcoliAGL001966	100	0	shq:A0259_04655	K04771	degP, htrA	serine protease Do	3.4.21.107	Environmental Information Processing--Signal transduction--Two-component system|Human Diseases--Drug resistance: Antimicrobial--Cationic antimicrobial peptide (CAMP) resistance
EcoliAGL001967	100	0	shq:A0259_04650	K01129	dgt	dGTPase	3.1.5.1	Metabolism--Nucleotide metabolism--Purine metabolism
EcoliAGL001968	99.57	8.00E-131	shq:A0259_04645	K01243	mtnN, mtn, pfs	adenosylhomocysteine nucleosidase	3.2.2.9	Metabolism--Global and overview maps--Biosynthesis of amino acids|Metabolism--Global and overview maps--Metabolic pathways|Metabolism--Amino acid metabolism--Cysteine and methionine metabolism
EcoliAGL001969	100	1.00E-150	ssj:SSON53_00905	K06858	ABC.VB12.S1, btuF	vitamin B12 transport system substrate-binding protein	--	Environmental Information Processing--Membrane transport--ABC transporters
EcoliAGL001971	99.15	6.00E-63	senn:SN31241_11980	K15724	erpA	iron-sulfur cluster insertion protein	--	--
EcoliAGL001972	100	0	shq:A0259_04625	K03281	TC.CIC	chloride channel protein, CIC family	--	--
EcoliAGL001973	100	0	shq:A0259_04620	K01845	hemL	glutamate-1-semialdehyde 2,1-aminomutase	5.4.3.8	Metabolism--Metabolism of cofactors and vitamins--Porphyrin and chlorophyll metabolism|Metabolism--Global and overview maps--Metabolic pathways|Metabolism--Global and overview maps--Biosynthesis of secondary metabolites
EcoliAGL001974	100	0	shq:A0259_04615	K02015	ABC.FEV.P	iron complex transport system permease protein	--	Environmental Information Processing--Membrane transport--ABC transporters
EcoliAGL001975	100	8.00E-172	shq:A0259_04610	K02016	ABC.FEV.S	iron complex transport system substrate-binding protein	--	Environmental Information Processing--Membrane transport--ABC transporters
EcoliAGL001976	100	2.00E-152	shq:A0259_04605	K02013	ABC.FEV.A	iron complex transport system ATP-binding protein	3.6.3.34	Environmental Information Processing--Membrane transport--ABC transporters
EcoliAGL001978	100	0	ecl:EcolC_3509	K02014	TC.FEV.OM	iron complex outermembrane recepter protein	--	--
EcoliAGL001979	100	0	shq:A0259_04585	K05365	mrcB	penicillin-binding protein 1B	2.4.1.129 3.4.-.-	Metabolism--Glycan biosynthesis and metabolism--Peptidoglycan biosynthesis
EcoliAGL001980	100	0	shq:A0259_04575	K03579	hrpB	ATP-dependent helicase HrpB	3.6.4.13	--
EcoliAGL001981	100	1.00E-99	elp:P12B_c0134	K01975	ligT	2'-5' RNA ligase	6.5.1.-	--
EcoliAGL001982	100	1.00E-137	shq:A0259_04565	K06206	sfsA	sugar fermentation stimulation protein A	--	--
EcoliAGL001983	100	4.00E-84	sdz:Asd1617_00193	K06204	dksA	DnaK suppressor protein	--	Cellular Processes--Cellular community - prokaryotes--Biofilm formation - Escherichia coli
EcoliAGL001984	100	0	ebe:B21_00142	K01894	gluQ	glutamyl-Q tRNA(Asp) synthetase	6.1.1.-	--
EcoliAGL001985	100	0	shq:A0259_04550	K00970	pcnB	poly(A) polymerase	2.7.7.19	Genetic Information Processing--Folding, sorting and degradation--RNA degradation
EcoliAGL001986	100	6.00E-89	shq:A0259_04545	K00950	folK	2-amino-4-hydroxy-6-hydroxymethyldihydropteridine diphosphokinase	2.7.6.3	Metabolism--Global and overview maps--Metabolic pathways|Metabolism--Metabolism of cofactors and vitamins--Folate biosynthesis
EcoliAGL001990	100	2.00E-131	shq:A0259_04535	K15540	ecpD	chaperone protein EcpD	--	--
EcoliAGL001991	99.74	0	shq:A0259_04530	K07347	fimD, fimC, mrkC, htrE, cssD	outer membrane usher protein	--	Human Diseases--Infectious diseases: Bacterial--Pertussis
EcoliAGL001997	100	3.00E-153	shq:A0259_04505	K00606	panB	3-methyl-2-oxobutanoate hydroxymethyltransferase	2.1.2.11	Metabolism--Metabolism of cofactors and vitamins--Pantothenate and CoA biosynthesis|Metabolism--Global and overview maps--Metabolic pathways|Metabolism--Global and overview maps--Biosynthesis of secondary metabolites
EcoliAGL001998	100	2.00E-163	shq:A0259_04500	K01918	panC	pantoate--beta-alanine ligase	6.3.2.1	Metabolism--Metabolism of other amino acids--beta-Alanine metabolism|Metabolism--Metabolism of cofactors and vitamins--Pantothenate and CoA biosynthesis|Metabolism--Global and overview maps--Metabolic pathways|Metabolism--Global and overview maps--Biosynthesis of secondary metabolites
EcoliAGL002001	100	2.00E-69	shq:A0259_04490	K01579	panD	aspartate 1-decarboxylase	4.1.1.11	Metabolism--Metabolism of other amino acids--beta-Alanine metabolism|Metabolism--Metabolism of cofactors and vitamins--Pantothenate and CoA biosynthesis|Metabolism--Global and overview maps--Metabolic pathways|Metabolism--Global and overview maps--Biosynthesis of secondary metabolites
EcoliAGL002003	40.6	2.00E-21	hav:AT03_17770	K02744	PTS-Aga-EIIA, agaF	PTS system, N-acetylgalactosamine-specific IIA component	2.7.1.-	Environmental Information Processing--Membrane transport--Phosphotransferase system (PTS)|Metabolism--Carbohydrate metabolism--Galactose metabolism
EcoliAGL002004	100	4.00E-142	shq:A0259_04475	K01992	ABC-2.P	ABC-2 type transport system permease protein	--	--
EcoliAGL002005	100	7.00E-179	shq:A0259_04470	K01990	ABC-2.A	ABC-2 type transport system ATP-binding protein	--	--
EcoliAGL002006	100	1.00E-127	shq:A0259_04465	K01673	cynT, can	carbonic anhydrase	4.2.1.1	Metabolism--Energy metabolism--Nitrogen metabolism
EcoliAGL002007	100	2.00E-98	ecoi:ECOPMV1_00131	K00760	hprT, hpt, HPRT1	hypoxanthine phosphoribosyltransferase	2.4.2.8	Metabolism--Nucleotide metabolism--Purine metabolism|Metabolism--Global and overview maps--Metabolic pathways|Metabolism--Global and overview maps--Biosynthesis of secondary metabolites
EcoliAGL002008	100	0	shq:A0259_04455	K00117	gcd	quinoprotein glucose dehydrogenase	1.1.5.2	Metabolism--Carbohydrate metabolism--Pentose phosphate pathway|Metabolism--Global and overview maps--Biosynthesis of antibiotics|Metabolism--Global and overview maps--Metabolic pathways|Metabolism--Global and overview maps--Biosynthesis of secondary metabolites
EcoliAGL002009	100	0	shq:A0259_04450	K14588	cueO	blue copper oxidase	--	--
EcoliAGL002011	100	5.00E-172	shq:A0259_04440	K00797	speE, SRM	spermidine synthase	2.5.1.16	Metabolism--Metabolism of other amino acids--beta-Alanine metabolism|Metabolism--Amino acid metabolism--Arginine and proline metabolism|Metabolism--Global and overview maps--Metabolic pathways|Metabolism--Amino acid metabolism--Cysteine and methionine metabolism|Metabolism--Metabolism of other amino acids--Glutathione metabolism
EcoliAGL002012	100	5.00E-156	shq:A0259_04435	K01611	speD, AMD1	S-adenosylmethionine decarboxylase	4.1.1.50	Metabolism--Amino acid metabolism--Arginine and proline metabolism|Metabolism--Global and overview maps--Metabolic pathways|Metabolism--Amino acid metabolism--Cysteine and methionine metabolism
EcoliAGL002013	100	6.00E-75	sdz:Asd1617_00031	K09910	K09910	uncharacterized protein	--	--
EcoliAGL002014	100	0	eun:UMNK88_116	K01682	acnB	aconitate hydratase 2 / 2-methylisocitrate dehydratase	4.2.1.3 4.2.1.99	Metabolism--Energy metabolism--Carbon fixation pathways in prokaryotes|Metabolism--Carbohydrate metabolism--Citrate cycle (TCA cycle)|Metabolism--Global and overview maps--Microbial metabolism in diverse environments|Metabolism--Global and overview maps--Biosynthesis of amino acids|Metabolism--Global and overview maps--Biosynthesis of antibiotics|Metabolism--Carbohydrate metabolism--Propanoate me…
EcoliAGL002016	100	0	sfs:SFyv_0147	K00382	DLD, lpd, pdhD	dihydrolipoamide dehydrogenase	1.8.1.4	Metabolism--Carbohydrate metabolism--Glycolysis / Gluconeogenesis|Metabolism--Carbohydrate metabolism--Citrate cycle (TCA cycle)|Metabolism--Global and overview maps--Microbial metabolism in diverse environments|Metabolism--Amino acid metabolism--Valine, leucine and isoleucine degradation|Metabolism--Global and overview maps--Biosynthesis of antibiotics|Metabolism--Carbohydrate metabolism--Propan…
EcoliAGL002017	100	0	shq:A0259_04410	K00627	DLAT, aceF, pdhC	pyruvate dehydrogenase E2 component (dihydrolipoamide acetyltransferase)	2.3.1.12	Metabolism--Carbohydrate metabolism--Glycolysis / Gluconeogenesis|Metabolism--Carbohydrate metabolism--Citrate cycle (TCA cycle)|Metabolism--Global and overview maps--Microbial metabolism in diverse environments|Metabolism--Global and overview maps--Biosynthesis of antibiotics|Metabolism--Global and overview maps--Metabolic pathways|Metabolism--Global and overview maps--Biosynthesis of secondary …
EcoliAGL002018	100	0	shq:A0259_04405	K00163	aceE	pyruvate dehydrogenase E1 component	1.2.4.1	Metabolism--Carbohydrate metabolism--Glycolysis / Gluconeogenesis|Metabolism--Carbohydrate metabolism--Citrate cycle (TCA cycle)|Metabolism--Global and overview maps--Microbial metabolism in diverse environments|Metabolism--Global and overview maps--Biosynthesis of antibiotics|Metabolism--Global and overview maps--Metabolic pathways|Metabolism--Global and overview maps--Biosynthesis of secondary …
EcoliAGL002019	100	5.00E-143	ecos:EC958_0255	K05799	pdhR	GntR family transcriptional regulator, transcriptional repressor for pyruvate dehydrogenase complex	--	--
EcoliAGL002020	100	0	efe:EFER_0132	K11734	aroP	aromatic amino acid transport protein AroP	--	--
EcoliAGL002021	100	2.00E-162	shq:A0259_04390	K03807	ampE	AmpE protein	--	--
EcoliAGL002022	100	4.00E-105	shq:A0259_04385	K03806	ampD	AmpD protein	--	--
EcoliAGL002023	99.68	0	elp:P12B_c0098	K00767	nadC, QPRT	nicotinate-nucleotide pyrophosphorylase (carboxylating)	2.4.2.19	Metabolism--Global and overview maps--Metabolic pathways|Metabolism--Metabolism of cofactors and vitamins--Nicotinate and nicotinamide metabolism
EcoliAGL002024	100	9.00E-82	shq:A0259_04370	K02682	ppdD	prepilin peptidase dependent protein D	--	--
EcoliAGL002025	100	0	shq:A0259_04365	K02504	hofB	protein transport protein HofB	--	--
EcoliAGL002026	100	0	shq:A0259_04360	K02505	hofC	protein transport protein HofC	--	--
EcoliAGL002027	100	0	shq:A0259_04355	K00364	E1.7.1.7, guaC	GMP reductase	1.7.1.7	Metabolism--Nucleotide metabolism--Purine metabolism
EcoliAGL002028	100	6.00E-116	shq:A0259_04350	K00859	coaE	dephospho-CoA kinase	2.7.1.24	Metabolism--Metabolism of cofactors and vitamins--Pantothenate and CoA biosynthesis|Metabolism--Global and overview maps--Metabolic pathways
EcoliAGL002029	100	2.00E-141	shq:A0259_04345	K18778	zapD	cell division protein ZapD	--	--
EcoliAGL002030	100	9.00E-31	shq:A0259_04340	K09862	K09862	uncharacterized protein	--	--
EcoliAGL002031	100	1.00E-69	shq:A0259_04330	K03574	mutT, NUDT15, MTH2	8-oxo-dGTP diphosphatase	3.6.1.55	--
EcoliAGL002032	100	0	shq:A0259_04325	K03070	secA	preprotein translocase subunit SecA	--	Cellular Processes--Cellular community - prokaryotes--Quorum sensing|Environmental Information Processing--Membrane transport--Bacterial secretion system|Genetic Information Processing--Folding, sorting and degradation--Protein export
EcoliAGL002033	100	4.00E-112	ssn:SSON_0105	K13301	secM	secretion monitor	--	Environmental Information Processing--Membrane transport--Bacterial secretion system|Genetic Information Processing--Folding, sorting and degradation--Protein export
EcoliAGL002034	99.54	5.00E-127	shq:A0259_04315	K02535	lpxC	UDP-3-O-[3-hydroxymyristoyl] N-acetylglucosamine deacetylase	3.5.1.108	Metabolism--Glycan biosynthesis and metabolism--Lipopolysaccharide biosynthesis|Metabolism--Global and overview maps--Metabolic pathways
EcoliAGL002035	100	0	shq:A0259_04310	K03531	ftsZ	cell division protein FtsZ	--	Cellular Processes--Cell growth and death--Cell cycle - Caulobacter
EcoliAGL002036	100	0	shq:A0259_04305	K03590	ftsA	cell division protein FtsA	--	Cellular Processes--Cell growth and death--Cell cycle - Caulobacter
EcoliAGL002037	100	3.00E-160	shq:A0259_04300	K03589	ftsQ	cell division protein FtsQ	--	Cellular Processes--Cell growth and death--Cell cycle - Caulobacter
EcoliAGL002038	100	5.00E-176	shq:A0259_04295	K01921	ddl	D-alanine-D-alanine ligase	6.3.2.4	Metabolism--Glycan biosynthesis and metabolism--Peptidoglycan biosynthesis|Human Diseases--Drug resistance: Antimicrobial--Vancomycin resistance|Metabolism--Global and overview maps--Metabolic pathways|Metabolism--Metabolism of other amino acids--D-Alanine metabolism
EcoliAGL002039	100	0	shq:A0259_04290	K01924	murC	UDP-N-acetylmuramate--alanine ligase	6.3.2.8	Metabolism--Glycan biosynthesis and metabolism--Peptidoglycan biosynthesis|Metabolism--Global and overview maps--Metabolic pathways|Metabolism--Metabolism of other amino acids--D-Glutamine and D-glutamate metabolism
EcoliAGL002040	100	0	shq:A0259_04285	K02563	murG	UDP-N-acetylglucosamine--N-acetylmuramyl-(pentapeptide) pyrophosphoryl-undecaprenol N-acetylglucosamine transferase	2.4.1.227	Metabolism--Glycan biosynthesis and metabolism--Peptidoglycan biosynthesis|Human Diseases--Drug resistance: Antimicrobial--Vancomycin resistance|Cellular Processes--Cell growth and death--Cell cycle - Caulobacter|Metabolism--Global and overview maps--Metabolic pathways
EcoliAGL002041	100	0	shq:A0259_04280	K03588	ftsW, spoVE	cell division protein FtsW	--	Cellular Processes--Cell growth and death--Cell cycle - Caulobacter
EcoliAGL002042	100	0	shq:A0259_04275	K01925	murD	UDP-N-acetylmuramoylalanine--D-glutamate ligase	6.3.2.9	Metabolism--Glycan biosynthesis and metabolism--Peptidoglycan biosynthesis|Metabolism--Global and overview maps--Metabolic pathways|Metabolism--Metabolism of other amino acids--D-Glutamine and D-glutamate metabolism
EcoliAGL002043	100	0	shq:A0259_04270	K01000	mraY	phospho-N-acetylmuramoyl-pentapeptide-transferase	2.7.8.13	Metabolism--Glycan biosynthesis and metabolism--Peptidoglycan biosynthesis|Human Diseases--Drug resistance: Antimicrobial--Vancomycin resistance|Metabolism--Global and overview maps--Metabolic pathways
EcoliAGL002044	100	0	shq:A0259_04265	K01929	murF	UDP-N-acetylmuramoyl-tripeptide--D-alanyl-D-alanine ligase	6.3.2.10	Metabolism--Glycan biosynthesis and metabolism--Peptidoglycan biosynthesis|Human Diseases--Drug resistance: Antimicrobial--Vancomycin resistance|Metabolism--Amino acid metabolism--Lysine biosynthesis|Metabolism--Global and overview maps--Metabolic pathways
EcoliAGL002045	100	0	shq:A0259_04260	K01928	murE	UDP-N-acetylmuramoyl-L-alanyl-D-glutamate--2,6-diaminopimelate ligase	6.3.2.13	Metabolism--Glycan biosynthesis and metabolism--Peptidoglycan biosynthesis|Metabolism--Amino acid metabolism--Lysine biosynthesis
EcoliAGL002046	99.83	0	shq:A0259_04255	K03587	ftsI	cell division protein FtsI (penicillin-binding protein 3)	--	Metabolism--Glycan biosynthesis and metabolism--Peptidoglycan biosynthesis|Human Diseases--Drug resistance: Antimicrobial--beta-Lactam resistance
EcoliAGL002047	100	2.00E-64	shq:A0259_04250	K03586	ftsL	cell division protein FtsL	--	--
EcoliAGL002048	100	0	ecv:APECO1_1904	K03438	mraW, rsmH	16S rRNA (cytosine1402-N4)-methyltransferase	2.1.1.199	--
EcoliAGL002049	99.34	6.00E-84	shq:A0259_04240	K03925	mraZ	MraZ protein	--	--
EcoliAGL002051	100	0	shq:A0259_04235	K03435	fruR1, fruR	LacI family transcriptional regulator, fructose operon transcriptional repressor	--	--
EcoliAGL002053	99.42	4.00E-93	sfs:SFyv_0097	K01653	E2.2.1.6S, ilvH, ilvN	acetolactate synthase I/III small subunit	2.2.1.6	Metabolism--Carbohydrate metabolism--C5-Branched dibasic acid metabolism|Metabolism--Metabolism of cofactors and vitamins--Pantothenate and CoA biosynthesis|Metabolism--Global and overview maps--Biosynthesis of amino acids|Metabolism--Global and overview maps--Biosynthesis of antibiotics|Metabolism--Amino acid metabolism--Valine, leucine and isoleucine biosynthesis|Metabolism--Global and overview…
EcoliAGL002054	99.82	0	shq:A0259_04220	K01652	E2.2.1.6L, ilvB, ilvG, ilvI	acetolactate synthase I/II/III large subunit	2.2.1.6	Metabolism--Carbohydrate metabolism--C5-Branched dibasic acid metabolism|Metabolism--Metabolism of cofactors and vitamins--Pantothenate and CoA biosynthesis|Metabolism--Global and overview maps--Biosynthesis of amino acids|Metabolism--Global and overview maps--Biosynthesis of antibiotics|Metabolism--Amino acid metabolism--Valine, leucine and isoleucine biosynthesis|Metabolism--Global and overview…
EcoliAGL002055	99.69	0	edj:ECDH1ME8569_0074	K05798	leuO	LysR family transcriptional regulator, transcriptional activator for leuABCD operon	--	--
EcoliAGL002057	100	0	shq:A0259_04205	K01649	leuA	2-isopropylmalate synthase	2.3.3.13	Metabolism--Global and overview maps--Biosynthesis of amino acids|Metabolism--Amino acid metabolism--Valine, leucine and isoleucine biosynthesis|Metabolism--Global and overview maps--Metabolic pathways|Metabolism--Global and overview maps--Biosynthesis of secondary metabolites|Metabolism--Global and overview maps--2-Oxocarboxylic acid metabolism|Metabolism--Carbohydrate metabolism--Pyruvate metab…
EcoliAGL002058	99.73	0	sbo:SBO_0060	K00052	leuB	3-isopropylmalate dehydrogenase	1.1.1.85	Metabolism--Carbohydrate metabolism--C5-Branched dibasic acid metabolism|Metabolism--Global and overview maps--Biosynthesis of amino acids|Metabolism--Amino acid metabolism--Valine, leucine and isoleucine biosynthesis|Metabolism--Global and overview maps--Metabolic pathways|Metabolism--Global and overview maps--Biosynthesis of secondary metabolites|Metabolism--Global and overview maps--2-Oxocarbo…
EcoliAGL002059	100	0	shq:A0259_04195	K01703	leuC	3-isopropylmalate/(R)-2-methylmalate dehydratase large subunit	4.2.1.33 4.2.1.35	Metabolism--Carbohydrate metabolism--C5-Branched dibasic acid metabolism|Metabolism--Global and overview maps--Biosynthesis of amino acids|Metabolism--Amino acid metabolism--Valine, leucine and isoleucine biosynthesis|Metabolism--Global and overview maps--Metabolic pathways|Metabolism--Global and overview maps--Biosynthesis of secondary metabolites|Metabolism--Global and overview maps--2-Oxocarbo…
EcoliAGL002060	100	4.00E-116	shq:A0259_04190	K01704	leuD	3-isopropylmalate/(R)-2-methylmalate dehydratase small subunit	4.2.1.33 4.2.1.35	Metabolism--Carbohydrate metabolism--C5-Branched dibasic acid metabolism|Metabolism--Global and overview maps--Biosynthesis of amino acids|Metabolism--Amino acid metabolism--Valine, leucine and isoleucine biosynthesis|Metabolism--Global and overview maps--Metabolic pathways|Metabolism--Global and overview maps--Biosynthesis of secondary metabolites|Metabolism--Global and overview maps--2-Oxocarbo…
EcoliAGL002061	99.74	0	shq:A0259_04185	K03291	MFS.SET	MFS transporter, SET family, sugar efflux transporter	--	--
EcoliAGL002063	100	0	shq:A0259_04175	K11925	sgrR	SgrR family transcriptional regulator	--	--
EcoliAGL002064	100	0	shq:A0259_04170	K02064	thiB, tbpA	thiamine transport system substrate-binding protein	--	Environmental Information Processing--Membrane transport--ABC transporters
EcoliAGL002065	100	0	shq:A0259_04165	K02063	thiP	thiamine transport system permease protein	--	Environmental Information Processing--Membrane transport--ABC transporters
EcoliAGL002066	100	1.00E-131	shq:A0259_04160	K02062	thiQ	thiamine transport system ATP-binding protein	--	Environmental Information Processing--Membrane transport--ABC transporters
EcoliAGL002068	100	0	ecoh:ECRM13516_0068	K02099	--	--	--	--
EcoliAGL002069	100	0	shq:A0259_04145	K00853	araB	L-ribulokinase	2.7.1.16	Metabolism--Carbohydrate metabolism--Pentose and glucuronate interconversions|Metabolism--Global and overview maps--Metabolic pathways
EcoliAGL002070	100	0	shq:A0259_04140	K01804	araA	L-arabinose isomerase	5.3.1.4	Metabolism--Carbohydrate metabolism--Pentose and glucuronate interconversions|Metabolism--Global and overview maps--Metabolic pathways
EcoliAGL002071	100	6.00E-136	shq:A0259_04135	K01786	araD	L-ribulose-5-phosphate 4-epimerase	5.1.3.4	Metabolism--Carbohydrate metabolism--Pentose and glucuronate interconversions|Metabolism--Global and overview maps--Metabolic pathways
EcoliAGL002072	100	0	shq:A0259_04130	K02336	DPO2, polB	DNA polymerase II	2.7.7.7	--
EcoliAGL002073	100	0	ecf:ECH74115_0064	K03580	hepA	ATP-dependent helicase HepA	3.6.4.-	--
EcoliAGL002074	100	1.00E-127	sfe:SFxv_0055	K06177	rluA	tRNA pseudouridine32 synthase / 23S rRNA pseudouridine746 synthase	5.4.99.28 5.4.99.29	--
EcoliAGL002075	100	5.00E-159	ecoa:APECO78_03735	K05801	djlA	DnaJ like chaperone protein	--	--
EcoliAGL002076	100	0	shq:A0259_04110	K04744	lptD, imp, ostA	LPS-assembly protein	--	--
EcoliAGL002077	100	0	shq:A0259_04105	K03771	surA	peptidyl-prolyl cis-trans isomerase SurA	5.2.1.8	--
EcoliAGL002078	100	0	shq:A0259_04100	K00097	pdxA	4-hydroxythreonine-4-phosphate dehydrogenase	1.1.1.262	Metabolism--Metabolism of cofactors and vitamins--Vitamin B6 metabolism|Metabolism--Global and overview maps--Metabolic pathways
EcoliAGL002079	100	9.00E-160	shq:A0259_04095	K02528	ksgA	16S rRNA (adenine1518-N6/adenine1519-N6)-dimethyltransferase	2.1.1.182	--
EcoliAGL002080	99.16	4.00E-63	shq:A0259_04090	K06195	apaG	ApaG protein	--	--
EcoliAGL002081	100	2.00E-164	shq:A0259_04085	K01525	apaH	bis(5'-nucleosyl)-tetraphosphatase (symmetrical)	3.6.1.41	Metabolism--Nucleotide metabolism--Purine metabolism
EcoliAGL002082	100	3.00E-113	ecoj:P423_00240	K00287	folA	dihydrofolate reductase	1.5.1.3	Metabolism--Metabolism of cofactors and vitamins--One carbon pool by folate|Metabolism--Global and overview maps--Metabolic pathways|Metabolism--Metabolism of cofactors and vitamins--Folate biosynthesis
EcoliAGL002083	99.84	0	sbc:SbBS512_E0041	K11745	kefC	glutathione-regulated potassium-efflux system ancillary protein KefC	--	--
EcoliAGL002084	100	2.00E-100	shq:A0259_04070	K11746	kefF	glutathione-regulated potassium-efflux system ancillary protein KefF	--	--
EcoliAGL002085	100	0	shq:A0259_04065	K08368	yaaU	MFS transporter, putative metabolite transport protein	--	--
EcoliAGL002086	98.88	5.00E-46	shq:A0259_04060	K03855	fixX	ferredoxin like protein	--	--
EcoliAGL002087	100	0	shq:A0259_04055	K00313	fixC	electron transfer flavoprotein-quinone oxidoreductase	1.5.5.-	--
EcoliAGL002088	100	0	shq:A0259_04050	K03522	fixB, etfA	electron transfer flavoprotein alpha subunit	--	--
EcoliAGL002089	99.64	1.00E-156	ecoh:ECRM13516_0044	K03521	fixA, etfB	electron transfer flavoprotein beta subunit	--	--
EcoliAGL002090	100	0	shq:A0259_04040	K05245	caiT	L-carnitine/gamma-butyrobetaine antiporter	--	--
EcoliAGL002091	99.74	0	shq:A0259_04035	K08297	caiA	crotonobetainyl-CoA dehydrogenase	1.3.99.-	--
EcoliAGL002092	53.23	3.00E-36	pfre:RM25_0220	K08298	caiB	L-carnitine CoA-transferase	2.8.3.21	--
EcoliAGL002093	100	8.00E-145	elh:ETEC_0038	K08298	caiB	L-carnitine CoA-transferase	2.8.3.21	--
EcoliAGL002094	99.81	0	eun:UMNK88_37	K02182	caiC	crotonobetaine/carnitine-CoA ligase	6.2.1.-	--
EcoliAGL002095	100	3.00E-172	ebl:ECD_00040	K08299	caiD	crotonobetainyl-CoA hydratase	4.2.1.149	--
EcoliAGL002096	99.49	2.00E-110	shq:A0259_04015	K08279	caiE	carnitine operon protein CaiE	--	--
EcoliAGL002097	100	1.00E-71	sfe:SFxv_0032	K08277	caiF	transcriptional activator CaiF	--	--
EcoliAGL002099	100	0	shq:A0259_04000	K01955	carB, CPA2	carbamoyl-phosphate synthase large subunit	6.3.5.5	Metabolism--Amino acid metabolism--Alanine, aspartate and glutamate metabolism|Metabolism--Global and overview maps--Metabolic pathways|Metabolism--Nucleotide metabolism--Pyrimidine metabolism
EcoliAGL002100	100	0	ecy:ECSE_0032	K01956	carA, CPA1	carbamoyl-phosphate synthase small subunit	6.3.5.5	Metabolism--Amino acid metabolism--Alanine, aspartate and glutamate metabolism|Metabolism--Global and overview maps--Metabolic pathways|Metabolism--Nucleotide metabolism--Pyrimidine metabolism
EcoliAGL002102	100	2.00E-154	shq:A0259_03980	K00215	dapB	4-hydroxy-tetrahydrodipicolinate reductase	1.17.1.8	Metabolism--Amino acid metabolism--Lysine biosynthesis|Metabolism--Global and overview maps--Microbial metabolism in diverse environments|Metabolism--Global and overview maps--Biosynthesis of amino acids|Metabolism--Global and overview maps--Biosynthesis of antibiotics|Metabolism--Global and overview maps--Metabolic pathways|Metabolism--Global and overview maps--Biosynthesis of secondary metaboli…
EcoliAGL002103	100	5.00E-177	shq:A0259_03975	K12700	--	--	--	--
EcoliAGL002104	100	0	shq:A0259_03970	K03527	ispH, lytB	4-hydroxy-3-methylbut-2-en-1-yl diphosphate reductase	1.17.7.4	Metabolism--Metabolism of terpenoids and polyketides--Terpenoid backbone biosynthesis|Metabolism--Global and overview maps--Biosynthesis of antibiotics|Metabolism--Global and overview maps--Metabolic pathways|Metabolism--Global and overview maps--Biosynthesis of secondary metabolites
EcoliAGL002105	100	3.00E-81	shq:A0259_03965	K03774	slpA	FKBP-type peptidyl-prolyl cis-trans isomerase SlpA	5.2.1.8	--
EcoliAGL002106	100	9.00E-90	shq:A0259_03960	K03101	lspA	signal peptidase II	3.4.23.36	Genetic Information Processing--Folding, sorting and degradation--Protein export
EcoliAGL002107	99.89	0	shq:A0259_03955	K01870	IARS, ileS	isoleucyl-tRNA synthetase	6.1.1.5	Genetic Information Processing--Translation--Aminoacyl-tRNA biosynthesis
EcoliAGL002108	99.66	1.00E-167	shq:A0259_03950	K11753	ribF	riboflavin kinase / FMN adenylyltransferase	2.7.1.26 2.7.7.2	Metabolism--Metabolism of cofactors and vitamins--Riboflavin metabolism|Metabolism--Global and overview maps--Metabolic pathways|Metabolism--Global and overview maps--Biosynthesis of secondary metabolites
EcoliAGL002109	100	2.00E-27	sfv:SFV_0018	K02968	RP-S20, rpsT	small subunit ribosomal protein S20	--	Genetic Information Processing--Translation--Ribosome
EcoliAGL002112	100	0	shq:A0259_03920	K07347	fimD, fimC, mrkC, htrE, cssD	outer membrane usher protein	--	Human Diseases--Infectious diseases: Bacterial--Pertussis
EcoliAGL002115	100	2.00E-179	sbo:SBO_0019	K03717	nhaR	LysR family transcriptional regulator, transcriptional activator of nhaA	--	--
EcoliAGL002116	100	0	shq:A0259_03905	K03313	nhaA	Na+:H+ antiporter, NhaA family	--	--
EcoliAGL002117	97.73	1.00E-17	sbo:SBO_1851	K18862	ldrA_B_C_D	small toxic polypeptide LdrA/B/C/D	--	--
EcoliAGL002118	100	1.00E-164	shq:A0259_10140	K01627	kdsA	2-dehydro-3-deoxyphosphooctonate aldolase (KDO 8-P synthase)	2.5.1.55	Metabolism--Glycan biosynthesis and metabolism--Lipopolysaccharide biosynthesis|Metabolism--Global and overview maps--Metabolic pathways
EcoliAGL002121	100	1.00E-160	shq:A0259_10125	K02493	hemK, prmC, HEMK	release factor glutamine methyltransferase	2.1.1.297	--
EcoliAGL002122	100	0	shq:A0259_10120	K02835	prfA, MTRF1, MRF1	peptide chain release factor 1	--	--
EcoliAGL002123	100	0	shq:A0259_10115	K02492	hemA	glutamyl-tRNA reductase	1.2.1.70	Metabolism--Metabolism of cofactors and vitamins--Porphyrin and chlorophyll metabolism|Metabolism--Global and overview maps--Metabolic pathways|Metabolism--Global and overview maps--Biosynthesis of secondary metabolites
EcoliAGL002124	100	1.00E-118	eko:EKO11_2645	K02494	lolB	outer membrane lipoprotein LolB	--	--
EcoliAGL002125	100	5.00E-165	shq:A0259_10105	K00919	ispE	4-diphosphocytidyl-2-C-methyl-D-erythritol kinase	2.7.1.148	Metabolism--Metabolism of terpenoids and polyketides--Terpenoid backbone biosynthesis|Metabolism--Global and overview maps--Biosynthesis of antibiotics|Metabolism--Global and overview maps--Metabolic pathways|Metabolism--Global and overview maps--Biosynthesis of secondary metabolites
EcoliAGL002126	100	0	shq:A0259_10100	K00948	PRPS, prsA	ribose-phosphate pyrophosphokinase	2.7.6.1	Metabolism--Global and overview maps--Microbial metabolism in diverse environments|Metabolism--Nucleotide metabolism--Purine metabolism|Metabolism--Carbohydrate metabolism--Pentose phosphate pathway|Metabolism--Global and overview maps--Biosynthesis of amino acids|Metabolism--Global and overview maps--Biosynthesis of antibiotics|Metabolism--Global and overview maps--Metabolic pathways|Metabolism-…
EcoliAGL002127	99.82	0	eun:UMNK88_1522	K03321	TC.SULP	sulfate permease, SulP family	--	--
EcoliAGL002129	100	2.00E-109	shq:A0259_10085	K01056	PTH1, pth, spoVC	peptidyl-tRNA hydrolase, PTH1 family	3.1.1.29	--
EcoliAGL002130	100	0	sdz:Asd1617_01646	K06942	ychF	ribosome-binding ATPase	--	--
EcoliAGL002132	100	0	shq:A0259_10065	K05880	dhaR	transcriptional activator for dhaKLM operon	--	--
EcoliAGL002133	100	0	shq:A0259_10060	K05878	dhaK	dihydroxyacetone kinase, N-terminal domain	2.7.1.-	Metabolism--Global and overview maps--Metabolic pathways|Metabolism--Lipid metabolism--Glycerolipid metabolism
EcoliAGL002134	100	3.00E-120	shq:A0259_10055	K05879	dhaL	dihydroxyacetone kinase, C-terminal domain	2.7.1.-	Metabolism--Global and overview maps--Metabolic pathways|Metabolism--Lipid metabolism--Glycerolipid metabolism
EcoliAGL002135	100	0	shq:A0259_10050	K05881	dhaM	PTS hybrid protein	--	--
EcoliAGL002137	100	0	shq:A0259_10045	K01194	TREH, treA, treF	alpha,alpha-trehalase	3.2.1.28	Metabolism--Global and overview maps--Metabolic pathways|Metabolism--Carbohydrate metabolism--Starch and sucrose metabolism
EcoliAGL002140	100	2.00E-141	shq:A0259_10030	K21087	ycgR	flagellar brake protein	--	Cellular Processes--Cellular community - prokaryotes--Biofilm formation - Escherichia coli
EcoliAGL002141	100	2.00E-116	shq:A0259_10025	K08308	mltE	membrane-bound lytic murein transglycosylase E	--	--
EcoliAGL002142	100	4.00E-178	shq:A0259_10020	K01297	ldcA	muramoyltetrapeptide carboxypeptidase	3.4.17.13	--
EcoliAGL002143	100	0	ebe:B21_01176	K11105	cvrA, nhaP2	cell volume regulation protein A	--	--
EcoliAGL002145	100	0	shq:A0259_10010	K01775	alr	alanine racemase	5.1.1.1	Human Diseases--Drug resistance: Antimicrobial--Vancomycin resistance|Metabolism--Global and overview maps--Metabolic pathways|Metabolism--Metabolism of other amino acids--D-Alanine metabolism
EcoliAGL002146	100	0	ecoh:ECRM13516_1499	K00285	dadA	D-amino-acid dehydrogenase	1.4.5.1	Metabolism--Amino acid metabolism--Phenylalanine metabolism
EcoliAGL002147	87.95	0	yru:BD65_213	K06415	spoVR	stage V sporulation protein R	--	--
EcoliAGL002148	100	4.00E-139	sfe:SFxv_1350	K03603	fadR	GntR family transcriptional regulator, negative regulator for fad regulon and positive regulator of fabA	--	--
EcoliAGL002149	100	0	sdz:Asd1617_01601	K03314	nhaB	Na+:H+ antiporter, NhaB family	--	--
EcoliAGL002150	100	4.00E-99	sdz:Asd1617_01600	K03611	dsbB	disulfide bond formation protein DsbB	--	--
EcoliAGL002151	100	0	shq:A0259_09980	K03502	DPO5C, umuC	DNA polymerase V	--	--
EcoliAGL002152	100	8.00E-75	shq:A0259_09975	K03503	DPO5D, umuD	DNA polymerase V	3.4.21.-	--
EcoliAGL002153	100	5.00E-94	shq:A0259_09970	K11139	hlyE, clyA, sheA	hemolysin E	--	--
EcoliAGL002154	93.1	1.00E-67	elp:P12B_c1952	K11139	hlyE, clyA, sheA	hemolysin E	--	--
EcoliAGL002155	100	9.00E-91	sfn:SFy_1696	K09160	K09160	uncharacterized protein	--	--
EcoliAGL002156	50.51	1.00E-53	gur:Gura_3666	K01826	hpaF, hpcD	5-carboxymethyl-2-hydroxymuconate isomerase	5.3.3.10	Metabolism--Global and overview maps--Microbial metabolism in diverse environments|Metabolism--Amino acid metabolism--Tyrosine metabolism|Metabolism--Global and overview maps--Degradation of aromatic compounds
EcoliAGL002157	100	2.00E-50	ssj:SSON53_06270	K09902	K09902	uncharacterized protein	--	--
EcoliAGL002159	99.53	1.00E-123	ecx:EcHS_A1276	K03610	minC	septum site-determining protein MinC	--	--
EcoliAGL002160	100	8.00E-153	shq:A0259_09930	K03609	minD	septum site-determining protein MinD	--	--
EcoliAGL002161	100	7.00E-44	shq:A0259_09925	K03608	minE	cell division topological specificity factor	--	--
EcoliAGL002166	100	3.00E-176	ebe:B21_01154	K12678	--	--	--	--
EcoliAGL002167	47.75	5.00E-102	efe:EFER_1785	K12678	--	--	--	--
EcoliAGL002168	44.07	8.00E-55	eoc:CE10_4853	K13244	yahA	c-di-GMP-specific phosphodiesterase	3.1.4.52	--
EcoliAGL002174	96.55	0	ecs:ECs2931	K07497	K07497	putative transposase	--	--
EcoliAGL002177	100	1.00E-136	shq:A0259_14430	K02477	K02477	two-component system, LytT family, response regulator	--	--
EcoliAGL002178	100	0	ecos:EC958_2462	K02478	K02478	two-component system, LytT family, sensor kinase	2.7.13.3	--
EcoliAGL002179	100	2.00E-138	shq:A0259_14440	K21089	mlrA	MerR family transcriptional regulator, activator of the csg genes	--	Cellular Processes--Cellular community - prokaryotes--Biofilm formation - Escherichia coli
EcoliAGL002180	100	4.00E-130	shq:A0259_14450	K05846	opuBD	osmoprotectant transport system permease protein	--	Environmental Information Processing--Membrane transport--ABC transporters
EcoliAGL002181	100	1.00E-177	shq:A0259_14455	K05847	opuA	osmoprotectant transport system ATP-binding protein	--	Environmental Information Processing--Membrane transport--ABC transporters
EcoliAGL002182	100	0	shq:A0259_14460	K05846	opuBD	osmoprotectant transport system permease protein	--	Environmental Information Processing--Membrane transport--ABC transporters
EcoliAGL002183	99.65	4.00E-165	eun:UMNK88_2674	K05845	opuC	osmoprotectant transport system substrate-binding protein	--	Environmental Information Processing--Membrane transport--ABC transporters
EcoliAGL002184	100	0	elp:P12B_c2229	K05349	bglX	beta-glucosidase	3.2.1.21	Metabolism--Global and overview maps--Metabolic pathways|Metabolism--Carbohydrate metabolism--Starch and sucrose metabolism|Metabolism--Global and overview maps--Biosynthesis of secondary metabolites|Metabolism--Metabolism of other amino acids--Cyanoamino acid metabolism
EcoliAGL002185	100	0	shq:A0259_14475	K03777	dld	D-lactate dehydrogenase	1.1.1.28	Metabolism--Global and overview maps--Microbial metabolism in diverse environments|Metabolism--Carbohydrate metabolism--Pyruvate metabolism
EcoliAGL002186	100	0	sdz:Asd1617_02918	K07262	pbpG	D-alanyl-D-alanine endopeptidase (penicillin-binding protein 7)	3.4.21.-	--
EcoliAGL002189	43.27	5.00E-49	ccz:CCALI_00269	K00034	gdh	glucose 1-dehydrogenase	1.1.1.47	Metabolism--Global and overview maps--Microbial metabolism in diverse environments|Metabolism--Carbohydrate metabolism--Pentose phosphate pathway|Metabolism--Global and overview maps--Carbon metabolism
EcoliAGL002190	41.07	9.00E-80	pkc:PKB_4826	K15550	mdtP	outer membrane protein, multidrug efflux system	--	--
EcoliAGL002191	100	0	ecoo:ECRM13514_2902	K05541	dusC	tRNA-dihydrouridine synthase C	1.-.-.-	--
EcoliAGL002192	100	4.00E-70	ecos:EC958_2478	K06518	cidA	holin-like protein	--	--
EcoliAGL002194	100	2.00E-171	shq:A0259_14525	K01489	cdd, CDA	cytidine deaminase	3.5.4.5	Metabolism--Global and overview maps--Metabolic pathways|Metabolism--Nucleotide metabolism--Pyrimidine metabolism
EcoliAGL002195	100	7.00E-138	shq:A0259_14530	K03748	sanA	SanA protein	--	--
EcoliAGL002197	100	0	shq:A0259_14540	K17722	preT	dihydropyrimidine dehydrogenase (NAD+) subunit PreT	1.3.1.1	Metabolism--Metabolism of other amino acids--beta-Alanine metabolism|Metabolism--Metabolism of cofactors and vitamins--Pantothenate and CoA biosynthesis|Metabolism--Global and overview maps--Metabolic pathways|Metabolism--Nucleotide metabolism--Pyrimidine metabolism
EcoliAGL002198	100	0	ssn:SSON_2203	K17723	preA	dihydropyrimidine dehydrogenase (NAD+) subunit PreA	1.3.1.1	Metabolism--Metabolism of other amino acids--beta-Alanine metabolism|Metabolism--Metabolism of cofactors and vitamins--Pantothenate and CoA biosynthesis|Metabolism--Global and overview maps--Metabolic pathways|Metabolism--Nucleotide metabolism--Pyrimidine metabolism
EcoliAGL002199	100	0	shq:A0259_14550	K10541	mglC	methyl-galactoside transport system permease protein	--	Environmental Information Processing--Membrane transport--ABC transporters
EcoliAGL002200	100	0	shq:A0259_14555	K10542	mglA	methyl-galactoside transport system ATP-binding protein	3.6.3.17	Environmental Information Processing--Membrane transport--ABC transporters
EcoliAGL002201	100	0	sdy:SDY_2130	K10540	mglB	methyl-galactoside transport system substrate-binding protein	--	Cellular Processes--Cell motility--Bacterial chemotaxis|Environmental Information Processing--Membrane transport--ABC transporters
EcoliAGL002202	100	0	shq:A0259_14565	K02529	lacI, galR	LacI family transcriptional regulator	--	--
EcoliAGL002203	99.74	0	shq:A0259_14575	K07148	K07148	uncharacterized protein	--	--
EcoliAGL002204	100	1.00E-128	shq:A0259_14580	K01495	GCH1, folE	GTP cyclohydrolase I	3.5.4.16	Metabolism--Global and overview maps--Metabolic pathways|Metabolism--Metabolism of cofactors and vitamins--Folate biosynthesis
EcoliAGL002205	100	5.00E-166	shq:A0259_14590	K01070	frmB, ESD, fghA	S-formylglutathione hydrolase	3.1.2.12	Metabolism--Energy metabolism--Methane metabolism|Metabolism--Global and overview maps--Microbial metabolism in diverse environments|Metabolism--Global and overview maps--Carbon metabolism
EcoliAGL002206	99.84	0	ecq:ECED1_2604	K16089	TC.FEV.OM2, cirA, cfrA, hmuR	outer membrane receptor for ferrienterochelin and colicins	--	--
EcoliAGL002207	100	0	shq:A0259_14600	K11733	lysP	lysine-specific permease	--	--
EcoliAGL002209	56.25	2.00E-90	nma:NMA0465	K19239	sapZ	predicted membrane protein	--	Human Diseases--Drug resistance: Antimicrobial--Cationic antimicrobial peptide (CAMP) resistance
EcoliAGL002210	100	3.00E-168	shq:A0259_14615	K01151	nfo	deoxyribonuclease IV	3.1.21.2	Genetic Information Processing--Replication and repair--Base excision repair
EcoliAGL002211	86.19	0	ssj:SSON53_12975	K16328	psuK	pseudouridine kinase	2.7.1.83	Metabolism--Nucleotide metabolism--Pyrimidine metabolism
EcoliAGL002212	99.76	0	shq:A0259_14625	K16325	nupX	nucleoside permease	--	--
EcoliAGL002213	100	1.00E-153	ecl:EcolC_1486	K10213	rihB	ribosylpyrimidine nucleosidase	3.2.2.8	Metabolism--Nucleotide metabolism--Purine metabolism|Metabolism--Global and overview maps--Metabolic pathways|Metabolism--Nucleotide metabolism--Pyrimidine metabolism
EcoliAGL002214	100	7.00E-29	shq:A0259_06820	K03425	tatE	sec-independent protein translocase protein TatE	--	Environmental Information Processing--Membrane transport--Bacterial secretion system|Genetic Information Processing--Folding, sorting and degradation--Protein export
EcoliAGL002216	100	5.00E-65	shq:A0259_06810	K06199	crcB	CrcB protein	--	--
EcoliAGL002217	100	6.00E-33	cko:CKO_02534	K03704	cspA	cold shock protein (beta-ribbon, CspA family)	--	--
EcoliAGL002218	100	2.00E-47	sft:NCTC1_00707	K12973	pagP, crcA	lipid IVA palmitoyltransferase	2.3.1.251	Human Diseases--Drug resistance: Antimicrobial--Cationic antimicrobial peptide (CAMP) resistance|Human Diseases--Infectious diseases: Bacterial--Pertussis
EcoliAGL002221	100	0	shq:A0259_06795	K03326	TC.DCUC, dcuC, dcuD	C4-dicarboxylate transporter, DcuC family	--	--
EcoliAGL002222	99.54	3.00E-126	shq:A0259_06790	K07702	dpiA, citB	two-component system, CitB family, response regulator CitB	--	Environmental Information Processing--Signal transduction--Two-component system
EcoliAGL002223	100	0	ecol:LY180_03355	K07700	dpiB, citA	two-component system, CitB family, cit operon sensor histidine kinase CitA	2.7.13.3	Environmental Information Processing--Signal transduction--Two-component system
EcoliAGL002224	100	0	ecoj:P423_03035	K01910	citC	[citrate (pro-3S)-lyase] ligase	6.2.1.22	Environmental Information Processing--Signal transduction--Two-component system
EcoliAGL002225	100	7.00E-50	shq:A0259_06770	K01646	citD	citrate lyase subunit gamma (acyl carrier protein)	--	Environmental Information Processing--Signal transduction--Two-component system
EcoliAGL002226	100	1.00E-176	sbo:SBO_0481	K01644	citE	citrate lyase subunit beta / citryl-CoA lyase	4.1.3.34	Environmental Information Processing--Signal transduction--Two-component system
EcoliAGL002227	100	0	shq:A0259_06760	K01643	citF	citrate lyase subunit alpha / citrate CoA-transferase	2.8.3.10	Environmental Information Processing--Signal transduction--Two-component system
EcoliAGL002228	100	4.00E-102	shq:A0259_06755	K05964	citX	holo-ACP synthase	2.7.7.61	Environmental Information Processing--Signal transduction--Two-component system
EcoliAGL002229	99.62	7.00E-151	shq:A0259_06750	K05966	citG	triphosphoribosyl-dephospho-CoA synthase	2.4.2.52	Environmental Information Processing--Signal transduction--Two-component system
EcoliAGL002230	100	0	shq:A0259_06745	K09477	citT	citrate:succinate antiporter	--	Environmental Information Processing--Signal transduction--Two-component system
EcoliAGL002231	100	5.00E-159	elp:P12B_c0595	K01169	rna	ribonuclease I (enterobacter ribonuclease)	3.1.27.6	--
EcoliAGL002232	100	6.00E-74	shq:A0259_06735	K06140	rnk	regulator of nucleoside diphosphate kinase	--	--
EcoliAGL002234	45.38	9.00E-91	pms:KNP414_05429	K00121	frmA, ADH5, adhC	S-(hydroxymethyl)glutathione dehydrogenase / alcohol dehydrogenase	1.1.1.284 1.1.1.1	Metabolism--Energy metabolism--Methane metabolism|Metabolism--Carbohydrate metabolism--Glycolysis / Gluconeogenesis|Metabolism--Global and overview maps--Microbial metabolism in diverse environments|Metabolism--Global and overview maps--Biosynthesis of antibiotics|Metabolism--Amino acid metabolism--Tyrosine metabolism|Metabolism--Global and overview maps--Metabolic pathways|Metabolism--Global and…
EcoliAGL002235	100	3.00E-76	shq:A0259_06720	K11932	uspG	universal stress protein G	--	--
EcoliAGL002236	100	0	sbc:SbBS512_E0520	K03387	ahpF	alkyl hydroperoxide reductase subunit F	1.6.4.-	--
EcoliAGL002237	100	2.00E-107	shq:A0259_06710	K03386	PRDX2_4, ahpC	peroxiredoxin (alkyl hydroperoxide reductase subunit C)	1.11.1.15	Cellular Processes--Cell growth and death--Apoptosis - fly
EcoliAGL002238	100	7.00E-156	elp:P12B_c0589	K03805	dsbG	thiol:disulfide interchange protein DsbG	--	--
EcoliAGL002242	100	0	shq:A0259_06685	K14287	ybdL	methionine aminotransferase	2.6.1.-	--
EcoliAGL002243	99.44	0	shq:A0259_06680	K08317	ybdH	uncharacterized oxidoreductase	1.1.-.-	--
EcoliAGL002245	99.86	0	ecoa:APECO78_06570	K06200	cstA	carbon starvation protein	--	--
EcoliAGL002246	60.58	5.00E-46	pao:Pat9b_0481	K19222	menI	1,4-dihydroxy-2-naphthoyl-CoA hydrolase	3.1.2.28	Metabolism--Metabolism of cofactors and vitamins--Ubiquinone and other terpenoid-quinone biosynthesis|Metabolism--Global and overview maps--Metabolic pathways|Metabolism--Global and overview maps--Biosynthesis of secondary metabolites
EcoliAGL002247	100	2.00E-141	shq:A0259_06660	K00216	entA	2,3-dihydro-2,3-dihydroxybenzoate dehydrogenase	1.3.1.28	Metabolism--Global and overview maps--Biosynthesis of antibiotics|Metabolism--Metabolism of terpenoids and polyketides--Biosynthesis of siderophore group nonribosomal peptides|Metabolism--Global and overview maps--Biosynthesis of secondary metabolites
EcoliAGL002248	100	1.00E-167	shq:A0259_06655	K01252	entB, dhbB, vibB, mxcF	bifunctional isochorismate lyase / aryl carrier protein	3.3.2.1 6.3.2.14	Metabolism--Global and overview maps--Biosynthesis of antibiotics|Metabolism--Metabolism of terpenoids and polyketides--Biosynthesis of siderophore group nonribosomal peptides|Metabolism--Global and overview maps--Biosynthesis of secondary metabolites
EcoliAGL002249	100	0	shq:A0259_06650	K02363	entE, dhbE, vibE, mxcE	2,3-dihydroxybenzoate-AMP ligase	6.3.2.14 2.7.7.58	Metabolism--Global and overview maps--Biosynthesis of antibiotics|Metabolism--Metabolism of terpenoids and polyketides--Biosynthesis of siderophore group nonribosomal peptides|Metabolism--Global and overview maps--Biosynthesis of secondary metabolites
EcoliAGL002250	100	0	shq:A0259_06645	K02361	entC	isochorismate synthase	5.4.4.2	Metabolism--Metabolism of cofactors and vitamins--Ubiquinone and other terpenoid-quinone biosynthesis|Metabolism--Global and overview maps--Biosynthesis of antibiotics|Metabolism--Global and overview maps--Metabolic pathways|Metabolism--Metabolism of terpenoids and polyketides--Biosynthesis of siderophore group nonribosomal peptides|Metabolism--Global and overview maps--Biosynthesis of secondary …
EcoliAGL002251	99.67	1.00E-172	shq:A0259_06640	K02016	ABC.FEV.S	iron complex transport system substrate-binding protein	--	Environmental Information Processing--Membrane transport--ABC transporters
EcoliAGL002252	100	0	shq:A0259_06635	K08225	entS	MFS transporter, ENTS family, enterobactin (siderophore) exporter	--	--
EcoliAGL002253	100	0	ecy:ECSE_0657	K02015	ABC.FEV.P	iron complex transport system permease protein	--	Environmental Information Processing--Membrane transport--ABC transporters
EcoliAGL002254	99.7	4.00E-180	shq:A0259_06625	K02015	ABC.FEV.P	iron complex transport system permease protein	--	Environmental Information Processing--Membrane transport--ABC transporters
EcoliAGL002255	100	6.00E-157	elp:P12B_c0573	K02013	ABC.FEV.A	iron complex transport system ATP-binding protein	3.6.3.34	Environmental Information Processing--Membrane transport--ABC transporters
EcoliAGL002257	100	0	shq:A0259_06610	K02364	entF	enterobactin synthetase component F	6.3.2.14	Metabolism--Global and overview maps--Biosynthesis of antibiotics|Metabolism--Metabolism of terpenoids and polyketides--Biosynthesis of siderophore group nonribosomal peptides|Metabolism--Global and overview maps--Biosynthesis of secondary metabolites
EcoliAGL002258	44.44	3.00E-12	jag:GJA_3058	K05375	mbtH, nocI	MbtH protein	--	Metabolism--Global and overview maps--Biosynthesis of antibiotics|Metabolism--Biosynthesis of other secondary metabolites--Monobactam biosynthesis
EcoliAGL002259	100	0	shq:A0259_06600	K07214	fes	enterochelin esterase and related enzymes	--	--
EcoliAGL002261	100	0	shq:A0259_06595	K19611	fepA, pfeA, iroN, pirA	ferric enterobactin receptor	--	Environmental Information Processing--Signal transduction--Two-component system
EcoliAGL002262	100	2.00E-122	edh:EcDH1_3044	K02362	entD	enterobactin synthetase component D	6.3.2.14 2.7.8.-	Metabolism--Global and overview maps--Biosynthesis of antibiotics|Metabolism--Metabolism of terpenoids and polyketides--Biosynthesis of siderophore group nonribosomal peptides|Metabolism--Global and overview maps--Biosynthesis of secondary metabolites
EcoliAGL002265	99.87	0	ecl:EcolC_0620	K03931	ygjK	putative isomerase	--	--
EcoliAGL002267	99.85	0	ecx:EcHS_A3263	K00219	fadH	2,4-dienoyl-CoA reductase (NADPH2)	1.3.1.34	--
EcoliAGL002268	100	4.00E-75	shq:A0259_19155	K18831	higA	HTH-type transcriptional regulator / antitoxin HigA	--	--
EcoliAGL002269	100	2.00E-55	shq:A0259_19160	K19166	higB	mRNA interferase HigB	3.1.-.-	--
EcoliAGL002270	100	0	shq:A0259_19170	K11391	rlmG	23S rRNA (guanine1835-N2)-methyltransferase	2.1.1.174	--
EcoliAGL002271	100	9.00E-96	shq:A0259_19175	K07043	K07043	uncharacterized protein	--	--
EcoliAGL002272	49.22	3.00E-49	boa:Bovatus_01158	K03748	sanA	SanA protein	--	--
EcoliAGL002274	99.07	7.00E-180	sdy:SDY_3273	K05794	terC	tellurite resistance protein TerC	--	--
EcoliAGL002275	100	0	shq:A0259_19195	K07862	sstT	serine/threonine transporter	--	--
EcoliAGL002277	100	0	shq:A0259_19205	K01685	uxaA	altronate hydrolase	4.2.1.7	Metabolism--Carbohydrate metabolism--Pentose and glucuronate interconversions|Metabolism--Global and overview maps--Metabolic pathways
EcoliAGL002278	99.79	0	ecos:EC958_3498	K01812	uxaC	glucuronate isomerase	5.3.1.12	Metabolism--Carbohydrate metabolism--Pentose and glucuronate interconversions|Metabolism--Global and overview maps--Metabolic pathways
EcoliAGL002279	100	0	shq:A0259_19215	K08191	exuT	MFS transporter, ACS family, hexuronate transporter	--	--
EcoliAGL002280	100	2.00E-152	shq:A0259_19220	K19775	exuR	GntR family transcriptional regulator, hexuronate regulon transcriptional repressor	--	--
EcoliAGL002281	42.94	8.00E-24	bmul:NP80_798	K03975	dedA	membrane-associated protein	--	--
EcoliAGL002284	44.12	7.00E-19	raa:Q7S_06125	K05594	elaB	ElaB protein	--	--
EcoliAGL002287	99.38	1.00E-85	elp:P12B_c3220	K15977	K15977	putative oxidoreductase	--	--
EcoliAGL002288	100	0	sdz:Asd1617_04391	K07393	ECM4	putative glutathione S-transferase	--	--
EcoliAGL002292	100	5.00E-114	ecoh:ECRM13516_3872	K06911	K06911	uncharacterized protein	--	--
EcoliAGL002296	100	0	shq:A0259_19300	K01752	E4.3.1.17, sdaA, sdaB, tdcG	L-serine dehydratase	4.3.1.17	Metabolism--Global and overview maps--Biosynthesis of amino acids|Metabolism--Global and overview maps--Biosynthesis of antibiotics|Metabolism--Global and overview maps--Metabolic pathways|Metabolism--Global and overview maps--Biosynthesis of secondary metabolites|Metabolism--Amino acid metabolism--Glycine, serine and threonine metabolism|Metabolism--Amino acid metabolism--Cysteine and methionine…
EcoliAGL002297	100	8.00E-70	shq:A0259_19305	K09022	--	--	--	--
EcoliAGL002298	100	0	shq:A0259_19310	K00656	E2.3.1.54, pflD	formate C-acetyltransferase	2.3.1.54	Metabolism--Carbohydrate metabolism--Propanoate metabolism|Metabolism--Global and overview maps--Metabolic pathways|Metabolism--Carbohydrate metabolism--Butanoate metabolism|Metabolism--Carbohydrate metabolism--Pyruvate metabolism
EcoliAGL002299	100	0	ebe:B21_02933	K00932	tdcD	propionate kinase	2.7.2.15	Metabolism--Carbohydrate metabolism--Propanoate metabolism|Metabolism--Global and overview maps--Metabolic pathways
EcoliAGL002300	100	0	shq:A0259_19320	K03838	tdcC	threonine transporter	--	--
EcoliAGL002301	100	0	shq:A0259_19325	K01754	E4.3.1.19, ilvA, tdcB	threonine dehydratase	4.3.1.19	Metabolism--Global and overview maps--Biosynthesis of amino acids|Metabolism--Global and overview maps--Biosynthesis of antibiotics|Metabolism--Amino acid metabolism--Valine, leucine and isoleucine biosynthesis|Metabolism--Global and overview maps--Metabolic pathways|Metabolism--Global and overview maps--Biosynthesis of secondary metabolites|Metabolism--Amino acid metabolism--Glycine, serine and …
EcoliAGL002302	100	0	shq:A0259_19330	K07592	tdcA	LysR family transcriptional regulator, tdc operon transcriptional activator	--	--
EcoliAGL002305	100	0	shq:A0259_19355	K00865	glxK, garK	glycerate 2-kinase	2.7.1.165	Metabolism--Global and overview maps--Microbial metabolism in diverse environments|Metabolism--Global and overview maps--Biosynthesis of antibiotics|Metabolism--Global and overview maps--Metabolic pathways|Metabolism--Amino acid metabolism--Glycine, serine and threonine metabolism|Metabolism--Carbohydrate metabolism--Glyoxylate and dicarboxylate metabolism|Metabolism--Lipid metabolism--Glycerolip…
EcoliAGL002306	99.33	5.00E-168	sbo:SBO_2990	K00042	garR, glxR	2-hydroxy-3-oxopropionate reductase	1.1.1.60	Metabolism--Global and overview maps--Metabolic pathways|Metabolism--Carbohydrate metabolism--Glyoxylate and dicarboxylate metabolism
EcoliAGL002307	100	2.00E-147	shq:A0259_19365	K01630	garL	2-dehydro-3-deoxyglucarate aldolase	4.1.2.20	Metabolism--Carbohydrate metabolism--Ascorbate and aldarate metabolism
EcoliAGL002308	100	0	shq:A0259_19370	K12299	garP	MFS transporter, ACS family, probable galactarate transporter	--	--
EcoliAGL002312	44.55	1.00E-43	tmz:Tmz1t_3883	K00799	GST, gst	glutathione S-transferase	2.5.1.18	Metabolism--Metabolism of other amino acids--Glutathione metabolism
EcoliAGL002313	100	0	shq:A0259_21805	K01042	selA	L-seryl-tRNA(Ser) seleniumtransferase	2.9.1.1	Genetic Information Processing--Translation--Aminoacyl-tRNA biosynthesis|Metabolism--Metabolism of other amino acids--Selenocompound metabolism
EcoliAGL002314	100	0	shq:A0259_21800	K03833	selB, EEFSEC	selenocysteine-specific elongation factor	--	--
EcoliAGL002315	100	0	shq:A0259_21795	K13954	yiaY	alcohol dehydrogenase	1.1.1.1	Metabolism--Carbohydrate metabolism--Glycolysis / Gluconeogenesis|Metabolism--Global and overview maps--Microbial metabolism in diverse environments|Metabolism--Global and overview maps--Biosynthesis of antibiotics|Metabolism--Amino acid metabolism--Tyrosine metabolism|Metabolism--Global and overview maps--Metabolic pathways|Metabolism--Global and overview maps--Degradation of aromatic compounds|…
EcoliAGL002316	100	0	shq:A0259_21790	K00138	aldB	aldehyde dehydrogenase	1.2.1.-	Metabolism--Carbohydrate metabolism--Glycolysis / Gluconeogenesis|Metabolism--Global and overview maps--Microbial metabolism in diverse environments|Metabolism--Global and overview maps--Metabolic pathways|Metabolism--Global and overview maps--Biosynthesis of secondary metabolites|Metabolism--Carbohydrate metabolism--Pyruvate metabolism
EcoliAGL002321	100	2.00E-142	sfv:SFV_3952	K07274	mipA, ompV	MipA family protein	--	--
EcoliAGL002322	100	0	ebe:B21_03389	K09955	K09955	uncharacterized protein	--	--
EcoliAGL002323	43.88	1.00E-107	spe:Spro_4014	K03292	TC.GPH	glycoside/pentoside/hexuronide:cation symporter, GPH family	--	--
EcoliAGL002325	100	2.00E-135	shq:A0259_21745	K03080	sgbE	L-ribulose-5-phosphate 4-epimerase	5.1.3.4	Metabolism--Carbohydrate metabolism--Pentose and glucuronate interconversions|Metabolism--Global and overview maps--Metabolic pathways
EcoliAGL002326	100	2.00E-168	shq:A0259_21740	K03082	sgbU	hexulose-6-phosphate isomerase	5.-.-.-	Metabolism--Carbohydrate metabolism--Pentose and glucuronate interconversions
EcoliAGL002327	100	5.00E-123	shq:A0259_21735	K03081	sgbH	3-dehydro-L-gulonate-6-phosphate decarboxylase	4.1.1.85	Metabolism--Carbohydrate metabolism--Pentose and glucuronate interconversions
EcoliAGL002328	100	0	shq:A0259_21730	K00880	lyxK	L-xylulokinase	2.7.1.53	Metabolism--Carbohydrate metabolism--Pentose and glucuronate interconversions|Metabolism--Carbohydrate metabolism--Ascorbate and aldarate metabolism
EcoliAGL002330	40.75	3.00E-78	bon:A361_16500	K11690	dctM	C4-dicarboxylate transporter, DctM subunit	--	Environmental Information Processing--Signal transduction--Two-component system
EcoliAGL002331	40.24	1.00E-07	cco:CCC13826_0330	K11689	dctQ	C4-dicarboxylate transporter, DctQ subunit	--	Environmental Information Processing--Signal transduction--Two-component system
EcoliAGL002332	40.65	4.00E-25	jab:VN23_08860	K19334	tabA	biofilm protein TabA	--	--
EcoliAGL002333	100	0	shq:A0259_21705	K08092	dlgD	3-dehydro-L-gulonate 2-dehydrogenase	1.1.1.130	Metabolism--Carbohydrate metabolism--Pentose and glucuronate interconversions|Metabolism--Carbohydrate metabolism--Ascorbate and aldarate metabolism
EcoliAGL002335	61.08	6.00E-52	pge:LG71_09745	K05796	hydN	electron transport protein HydN	--	--
EcoliAGL002336	100	0	sfv:SFV_3968	K00835	avtA	valine--pyruvate aminotransferase	2.6.1.66	Metabolism--Global and overview maps--Biosynthesis of antibiotics|Metabolism--Amino acid metabolism--Valine, leucine and isoleucine biosynthesis|Metabolism--Global and overview maps--Metabolic pathways|Metabolism--Global and overview maps--Biosynthesis of secondary metabolites
EcoliAGL002337	100	0	shq:A0259_21680	K01176	AMY, amyA, malS	alpha-amylase	3.2.1.1	Metabolism--Global and overview maps--Metabolic pathways|Metabolism--Carbohydrate metabolism--Starch and sucrose metabolism
EcoliAGL002338	100	4.00E-111	elx:CDCO157_4190	K03796	bax	Bax protein	--	--
EcoliAGL002339	100	0	shq:A0259_21670	K02529	lacI, galR	LacI family transcriptional regulator	--	--
EcoliAGL002340	99.74	0	sbc:SbBS512_E3954	K10544	xylH	D-xylose transport system permease protein	--	Environmental Information Processing--Membrane transport--ABC transporters
EcoliAGL002341	100	0	ecol:LY180_18340	K10545	xylG	D-xylose transport system ATP-binding protein	3.6.3.17	Environmental Information Processing--Membrane transport--ABC transporters
EcoliAGL002342	100	0	shq:A0259_21655	K10543	xylF	D-xylose transport system substrate-binding protein	--	Environmental Information Processing--Membrane transport--ABC transporters
EcoliAGL002343	100	0	ecos:EC958_3971	K01805	xylA	xylose isomerase	5.3.1.5	Metabolism--Carbohydrate metabolism--Pentose and glucuronate interconversions|Metabolism--Global and overview maps--Metabolic pathways|Metabolism--Carbohydrate metabolism--Fructose and mannose metabolism
EcoliAGL002344	100	0	shq:A0259_21645	K00854	xylB, XYLB	xylulokinase	2.7.1.17	Metabolism--Carbohydrate metabolism--Pentose and glucuronate interconversions|Metabolism--Global and overview maps--Metabolic pathways
EcoliAGL002349	100	0	cko:CKO_05016	K01878	glyQ	glycyl-tRNA synthetase alpha chain	6.1.1.14	Genetic Information Processing--Translation--Aminoacyl-tRNA biosynthesis
EcoliAGL002350	100	0	shq:A0259_21615	K01879	glyS	glycyl-tRNA synthetase beta chain	6.1.1.14	Genetic Information Processing--Translation--Aminoacyl-tRNA biosynthesis
EcoliAGL002351	100	0	shq:A0259_07070	K01886	QARS, glnS	glutaminyl-tRNA synthetase	6.1.1.18	Genetic Information Processing--Translation--Aminoacyl-tRNA biosynthesis|Metabolism--Global and overview maps--Metabolic pathways
EcoliAGL002352	99.85	0	shq:A0259_07065	K02802	PTS-Nag-EIIA, nagE	PTS system, N-acetylglucosamine-specific IIA component	2.7.1.193	Metabolism--Carbohydrate metabolism--Amino sugar and nucleotide sugar metabolism|Environmental Information Processing--Membrane transport--Phosphotransferase system (PTS)
EcoliAGL002352	99.85	0	shq:A0259_07065	K02803	PTS-Nag-EIIB, nagE	PTS system, N-acetylglucosamine-specific IIB component	2.7.1.193	Metabolism--Carbohydrate metabolism--Amino sugar and nucleotide sugar metabolism|Environmental Information Processing--Membrane transport--Phosphotransferase system (PTS)
EcoliAGL002352	99.85	0	shq:A0259_07065	K02804	PTS-Nag-EIIC, nagE	PTS system, N-acetylglucosamine-specific IIC component	--	Metabolism--Carbohydrate metabolism--Amino sugar and nucleotide sugar metabolism|Environmental Information Processing--Membrane transport--Phosphotransferase system (PTS)
EcoliAGL002354	100	1.00E-158	shq:A0259_07060	K02564	nagB, GNPDA	glucosamine-6-phosphate deaminase	3.5.99.6	Metabolism--Carbohydrate metabolism--Amino sugar and nucleotide sugar metabolism|Metabolism--Global and overview maps--Metabolic pathways
EcoliAGL002355	100	0	shq:A0259_07055	K01443	nagA, AMDHD2	N-acetylglucosamine-6-phosphate deacetylase	3.5.1.25	Metabolism--Carbohydrate metabolism--Amino sugar and nucleotide sugar metabolism|Metabolism--Global and overview maps--Biosynthesis of antibiotics
EcoliAGL002356	100	0	shq:A0259_07050	K02565	nagC	N-acetylglucosamine repressor	--	--
EcoliAGL002357	100	5.00E-146	shq:A0259_07045	K02566	nagD	NagD protein	--	--
EcoliAGL002359	99.82	0	ecv:APECO1_1398	K01953	asnB, ASNS	asparagine synthase (glutamine-hydrolysing)	6.3.5.4	Metabolism--Amino acid metabolism--Alanine, aspartate and glutamate metabolism|Metabolism--Global and overview maps--Metabolic pathways|Metabolism--Global and overview maps--Biosynthesis of secondary metabolites
EcoliAGL002360	100	0	elp:P12B_c0644	K03184	ubiF	2-octaprenyl-3-methyl-6-methoxy-1,4-benzoquinol hydroxylase	1.14.13.-	Metabolism--Metabolism of cofactors and vitamins--Ubiquinone and other terpenoid-quinone biosynthesis|Metabolism--Global and overview maps--Metabolic pathways|Metabolism--Global and overview maps--Biosynthesis of secondary metabolites
EcoliAGL002361	100	0	shq:A0259_06995	K06168	miaB	tRNA-2-methylthio-N6-dimethylallyladenosine synthase	2.8.4.3	--
EcoliAGL002362	100	0	shq:A0259_06990	K06217	phoH, phoL	phosphate starvation-inducible protein PhoH and related proteins	--	--
EcoliAGL002363	100	2.00E-86	shq:A0259_06985	K07042	ybeY, yqfG	probable rRNA maturation factor	--	--
EcoliAGL002364	100	5.00E-167	shq:A0259_06980	K06189	corC	magnesium and cobalt transporter	--	--
EcoliAGL002365	100	0	shq:A0259_06975	K03820	lnt	apolipoprotein N-acyltransferase	2.3.1.-	--
EcoliAGL002368	100	4.00E-177	shq:A0259_06965	K10001	gltI, aatJ	glutamate/aspartate transport system substrate-binding protein	--	Environmental Information Processing--Signal transduction--Two-component system|Environmental Information Processing--Membrane transport--ABC transporters
EcoliAGL002369	100	2.00E-140	shq:A0259_06960	K10003	gltJ, aatQ	glutamate/aspartate transport system permease protein	--	Environmental Information Processing--Signal transduction--Two-component system|Environmental Information Processing--Membrane transport--ABC transporters
EcoliAGL002370	100	2.00E-123	shq:A0259_06955	K10002	gltK, aatM	glutamate/aspartate transport system permease protein	--	Environmental Information Processing--Signal transduction--Two-component system|Environmental Information Processing--Membrane transport--ABC transporters
EcoliAGL002371	100	6.00E-139	ssj:SSON53_03270	K10004	gltL, aatP	glutamate/aspartate transport system ATP-binding protein	3.6.3.-	Environmental Information Processing--Signal transduction--Two-component system|Environmental Information Processing--Membrane transport--ABC transporters
EcoliAGL002372	99.68	0	shq:A0259_06930	K01250	rihA	pyrimidine-specific ribonucleoside hydrolase	3.2.-.-	--
EcoliAGL002373	100	0	shq:A0259_06925	K04045	hscC	molecular chaperone HscC	--	--
EcoliAGL002377	100	2.00E-96	ebe:B21_00602	K07126	K07126	uncharacterized protein	--	--
EcoliAGL002378	98.46	1.00E-70	ecw:EcE24377A_0670	K07126	K07126	uncharacterized protein	--	--
EcoliAGL002379	78.75	3.00E-71	ypm:YP_1102	K05875	tar	methyl-accepting chemotaxis protein II, aspartate sensor receptor	--	Environmental Information Processing--Signal transduction--Two-component system|Cellular Processes--Cell motility--Bacterial chemotaxis
EcoliAGL002380	99.55	0	elp:P12B_c0624	K01869	LARS, leuS	leucyl-tRNA synthetase	6.1.1.4	Genetic Information Processing--Translation--Aminoacyl-tRNA biosynthesis
EcoliAGL002381	100	2.00E-109	shq:A0259_06895	K03643	lptE, rlpB	LPS-assembly lipoprotein	--	--
EcoliAGL002382	100	0	shq:A0259_06890	K02340	DPO3D1, holA	DNA polymerase III subunit delta	2.7.7.7	Genetic Information Processing--Replication and repair--Homologous recombination|Genetic Information Processing--Replication and repair--Mismatch repair|Genetic Information Processing--Replication and repair--DNA replication|Metabolism--Nucleotide metabolism--Purine metabolism|Metabolism--Global and overview maps--Metabolic pathways|Metabolism--Nucleotide metabolism--Pyrimidine metabolism
EcoliAGL002383	100	9.00E-123	shq:A0259_06885	K00969	nadD	nicotinate-nucleotide adenylyltransferase	2.7.7.18	Metabolism--Global and overview maps--Metabolic pathways|Metabolism--Metabolism of cofactors and vitamins--Nicotinate and nicotinamide metabolism
EcoliAGL002384	100	3.00E-117	shq:A0259_06880	K02226	cobC, phpB	alpha-ribazole phosphatase	3.1.3.73	Metabolism--Metabolism of cofactors and vitamins--Porphyrin and chlorophyll metabolism|Metabolism--Global and overview maps--Metabolic pathways
EcoliAGL002385	100	5.00E-54	shq:A0259_06875	K09710	ybeB	ribosome-associated protein	--	--
EcoliAGL002386	100	3.00E-86	shq:A0259_06870	K00783	rlmH	23S rRNA (pseudouridine1915-N3)-methyltransferase	2.1.1.177	--
EcoliAGL002387	100	0	shq:A0259_06865	K05515	mrdA	penicillin-binding protein 2	--	Metabolism--Glycan biosynthesis and metabolism--Peptidoglycan biosynthesis|Human Diseases--Drug resistance: Antimicrobial--beta-Lactam resistance
EcoliAGL002388	100	0	shq:A0259_06860	K05837	rodA, mrdB	rod shape determining protein RodA	--	--
EcoliAGL002389	100	0	shq:A0259_06855	K03642	rlpA	rare lipoprotein A	--	--
EcoliAGL002390	100	0	edh:EcDH1_2994	K07258	dacC, dacA, dacD	D-alanyl-D-alanine carboxypeptidase (penicillin-binding protein 5/6)	3.4.16.4	Metabolism--Glycan biosynthesis and metabolism--Peptidoglycan biosynthesis|Metabolism--Global and overview maps--Metabolic pathways
EcoliAGL002391	100	3.00E-44	shq:A0259_06845	K09158	K09158	uncharacterized protein	--	--
EcoliAGL002392	100	1.00E-123	shq:A0259_06840	K03801	lipB	lipoyl(octanoyl) transferase	2.3.1.181	Metabolism--Global and overview maps--Metabolic pathways|Metabolism--Metabolism of cofactors and vitamins--Lipoic acid metabolism
EcoliAGL002394	100	0	shq:A0259_06825	K03644	lipA	lipoyl synthase	2.8.1.8	Metabolism--Global and overview maps--Metabolic pathways|Metabolism--Metabolism of cofactors and vitamins--Lipoic acid metabolism
EcoliAGL002396	85.37	2.00E-11	sdz:Asd1617_05150	K07480	insB	insertion element IS1 protein InsB	--	--
EcoliAGL002401	100	3.00E-123	shq:A0259_15555	K04754	mlaA, vacJ	phospholipid-binding lipoprotein MlaA	--	--
EcoliAGL002404	100	0	ebe:B21_02229	K06076	fadL	long-chain fatty acid transport protein	--	--
EcoliAGL002406	100	0	shq:A0259_15525	K00632	fadA, fadI	acetyl-CoA acyltransferase	2.3.1.16	Metabolism--Xenobiotics biodegradation and metabolism--Ethylbenzene degradation|Metabolism--Global and overview maps--Microbial metabolism in diverse environments|Metabolism--Metabolism of terpenoids and polyketides--Geraniol degradation|Metabolism--Amino acid metabolism--Valine, leucine and isoleucine degradation|Metabolism--Global and overview maps--Biosynthesis of antibiotics|Metabolism--Lipid…
EcoliAGL002407	99.86	0	shq:A0259_15520	K01782	fadJ	3-hydroxyacyl-CoA dehydrogenase / enoyl-CoA hydratase / 3-hydroxybutyryl-CoA epimerase	1.1.1.35 4.2.1.17 5.1.2.3	Metabolism--Metabolism of other amino acids--beta-Alanine metabolism|Metabolism--Amino acid metabolism--Lysine degradation|Metabolism--Metabolism of terpenoids and polyketides--Limonene and pinene degradation|Metabolism--Amino acid metabolism--Tryptophan metabolism|Metabolism--Global and overview maps--Microbial metabolism in diverse environments|Metabolism--Metabolism of terpenoids and polyketid…
EcoliAGL002408	100	9.00E-87	shq:A0259_15515	K08296	sixA	phosphohistidine phosphatase	3.1.3.-	--
EcoliAGL002410	44.29	0	etc:ETAC_10680	K12518	papC	outer membrane usher protein PapC	--	--
EcoliAGL002411	46.05	2.00E-53	pmr:PMI0300	K12519	papD	chaperone protein PapD	--	--
EcoliAGL002416	99.68	0	ssn:SSON_2389	K07320	prmB	ribosomal protein L3 glutamine methyltransferase	2.1.1.298	--
EcoliAGL002417	100	0	sdz:Asd1617_03400	K01736	aroC	chorismate synthase	4.2.3.5	Metabolism--Global and overview maps--Biosynthesis of amino acids|Metabolism--Global and overview maps--Biosynthesis of antibiotics|Metabolism--Global and overview maps--Metabolic pathways|Metabolism--Global and overview maps--Biosynthesis of secondary metabolites|Metabolism--Amino acid metabolism--Phenylalanine, tyrosine and tryptophan biosynthesis
EcoliAGL002418	100	1.00E-159	sft:NCTC1_02639	K07261	mepA	penicillin-insensitive murein endopeptidase	3.4.24.-	--
EcoliAGL002419	100	7.00E-151	shq:A0259_15455	K07090	K07090	uncharacterized protein	--	--
EcoliAGL002420	100	1.00E-105	shq:A0259_15450	K09906	epmC	elongation factor P hydroxylase	1.14.-.-	--
EcoliAGL002422	100	0	shq:A0259_15440	K15461	mnmC	tRNA 5-methylaminomethyl-2-thiouridine biosynthesis bifunctional protein	2.1.1.61 1.5.-.-	--
EcoliAGL002423	100	0	shq:A0259_15435	K00647	fabB	3-oxoacyl-[acyl-carrier-protein] synthase I	2.3.1.41	Metabolism--Global and overview maps--Metabolic pathways|Metabolism--Lipid metabolism--Fatty acid biosynthesis|Metabolism--Global and overview maps--Fatty acid metabolism|Metabolism--Metabolism of cofactors and vitamins--Biotin metabolism
EcoliAGL002426	100	0	shq:A0259_15420	K03473	pdxB	erythronate-4-phosphate dehydrogenase	1.1.1.290	Metabolism--Metabolism of cofactors and vitamins--Vitamin B6 metabolism|Metabolism--Global and overview maps--Metabolic pathways
EcoliAGL002427	48.96	5.00E-88	vtu:IX91_04575	K00133	asd	aspartate-semialdehyde dehydrogenase	1.2.1.11	Metabolism--Amino acid metabolism--Lysine biosynthesis|Metabolism--Global and overview maps--Microbial metabolism in diverse environments|Metabolism--Global and overview maps--Biosynthesis of amino acids|Metabolism--Global and overview maps--Biosynthesis of antibiotics|Metabolism--Global and overview maps--Metabolic pathways|Metabolism--Global and overview maps--Biosynthesis of secondary metaboli…
EcoliAGL002428	100	4.00E-160	shq:A0259_15410	K06173	truA, PUS1	tRNA pseudouridine38-40 synthase	5.4.99.12	--
EcoliAGL002429	100	2.00E-122	shq:A0259_15405	K03975	dedA	membrane-associated protein	--	--
EcoliAGL002430	100	6.00E-143	ecos:EC958_2651	K01963	accD	acetyl-CoA carboxylase carboxyl transferase subunit beta	6.4.1.2	Metabolism--Energy metabolism--Carbon fixation pathways in prokaryotes|Metabolism--Global and overview maps--Microbial metabolism in diverse environments|Metabolism--Global and overview maps--Biosynthesis of antibiotics|Metabolism--Carbohydrate metabolism--Propanoate metabolism|Metabolism--Global and overview maps--Metabolic pathways|Metabolism--Global and overview maps--Biosynthesis of secondary…
EcoliAGL002431	100	0	shq:A0259_15395	K11754	folC	dihydrofolate synthase / folylpolyglutamate synthase	6.3.2.12 6.3.2.17	Metabolism--Global and overview maps--Metabolic pathways|Metabolism--Metabolism of cofactors and vitamins--Folate biosynthesis
EcoliAGL002432	100	5.00E-113	sbo:SBO_2351	K03749	dedD	DedD protein	--	--
EcoliAGL002433	100	5.00E-86	shq:A0259_15385	K03558	cvpA	membrane protein required for colicin V production	--	--
EcoliAGL002434	100	0	shq:A0259_15380	K00764	purF, PPAT	amidophosphoribosyltransferase	2.4.2.14	Metabolism--Amino acid metabolism--Alanine, aspartate and glutamate metabolism|Metabolism--Nucleotide metabolism--Purine metabolism|Metabolism--Global and overview maps--Biosynthesis of antibiotics|Metabolism--Global and overview maps--Metabolic pathways|Metabolism--Global and overview maps--Biosynthesis of secondary metabolites
EcoliAGL002435	100	3.00E-105	shq:A0259_15375	K03186	ubiX, PAD1	flavin prenyltransferase	2.5.1.129	Metabolism--Metabolism of cofactors and vitamins--Ubiquinone and other terpenoid-quinone biosynthesis|Metabolism--Global and overview maps--Metabolic pathways|Metabolism--Global and overview maps--Biosynthesis of secondary metabolites
EcoliAGL002436	100	2.00E-147	shq:A0259_15370	K10013	ABC.ARG.S, argT	lysine/arginine/ornithine transport system substrate-binding protein	--	Environmental Information Processing--Membrane transport--ABC transporters
EcoliAGL002437	99.62	2.00E-149	shq:A0259_15365	K10014	hisJ	histidine transport system substrate-binding protein	--	Environmental Information Processing--Membrane transport--ABC transporters
EcoliAGL002438	100	5.00E-126	shq:A0259_15360	K10016	hisQ	histidine transport system permease protein	--	Environmental Information Processing--Membrane transport--ABC transporters
EcoliAGL002439	100	4.00E-135	shq:A0259_15355	K10015	hisM	histidine transport system permease protein	--	Environmental Information Processing--Membrane transport--ABC transporters
EcoliAGL002440	100	6.00E-148	shq:A0259_15350	K10017	hisP	histidine transport system ATP-binding protein	3.6.3.21	Environmental Information Processing--Membrane transport--ABC transporters
EcoliAGL002442	99.41	6.00E-95	ecos:EC958_2546	K08276	eco	ecotin	--	--
EcoliAGL002443	100	3.00E-93	eun:UMNK88_2755	K02572	napF	ferredoxin-type protein NapF	--	--
EcoliAGL002444	100	4.00E-43	shq:A0259_14855	K02570	napD	periplasmic nitrate reductase NapD	--	--
EcoliAGL002445	100	0	ssj:SSON53_13240	K02567	napA	periplasmic nitrate reductase NapA	1.7.99.4	Metabolism--Energy metabolism--Nitrogen metabolism|Metabolism--Global and overview maps--Microbial metabolism in diverse environments
EcoliAGL002446	100	2.00E-132	shq:A0259_14845	K02573	napG	ferredoxin-type protein NapG	--	--
EcoliAGL002447	100	2.00E-165	shq:A0259_14840	K02574	napH	ferredoxin-type protein NapH	--	--
EcoliAGL002448	100	3.00E-90	sbo:SBO_2104	K02568	napB	cytochrome c-type protein NapB	--	Metabolism--Energy metabolism--Nitrogen metabolism|Metabolism--Global and overview maps--Microbial metabolism in diverse environments
EcoliAGL002449	100	1.00E-118	shq:A0259_14830	K02569	napC	cytochrome c-type protein NapC	--	--
EcoliAGL002450	99.51	6.00E-115	ecos:EC958_2537	K02193	ccmA	heme exporter protein A	3.6.3.41	Environmental Information Processing--Membrane transport--ABC transporters
EcoliAGL002451	100	6.00E-115	sdz:Asd1617_01107	K02194	ccmB	heme exporter protein B	--	Environmental Information Processing--Membrane transport--ABC transporters
EcoliAGL002452	100	4.00E-137	sdz:Asd1617_01108	K02195	ccmC	heme exporter protein C	--	Environmental Information Processing--Membrane transport--ABC transporters
EcoliAGL002453	100	1.00E-31	shq:A0259_14810	K02196	ccmD	heme exporter protein D	--	Environmental Information Processing--Membrane transport--ABC transporters
EcoliAGL002454	100	2.00E-89	shq:A0259_14805	K02197	ccmE	cytochrome c-type biogenesis protein CcmE	--	--
EcoliAGL002455	100	0	shq:A0259_14800	K02198	ccmF	cytochrome c-type biogenesis protein CcmF	--	--
EcoliAGL002456	100	2.00E-104	shq:A0259_14795	K02199	ccmG, dsbE	cytochrome c biogenesis protein CcmG, thiol:disulfide interchange protein DsbE	--	--
EcoliAGL002457	99.71	0	shq:A0259_14790	K02200	ccmH	cytochrome c-type biogenesis protein CcmH	--	--
EcoliAGL002458	100	5.00E-119	sdz:Asd1617_01114	K07685	narP	two-component system, NarL family, nitrate/nitrite response regulator NarP	--	Environmental Information Processing--Signal transduction--Two-component system
EcoliAGL002460	100	0	shq:A0259_14765	K07014	K07014	uncharacterized protein	--	--
EcoliAGL002461	100	3.00E-36	shq:A0259_14760	K09904	K09904	uncharacterized protein	--	--
EcoliAGL002463	100	0	elp:P12B_c2281	K06899	ndpA	nucleoid-associated protein	--	--
EcoliAGL002464	100	2.00E-49	sdz:Asd1617_01128	K02897	RP-L25, rplY	large subunit ribosomal protein L25	--	Genetic Information Processing--Translation--Ribosome
EcoliAGL002465	100	0	shq:A0259_14745	K19789	radD	DNA repair protein RadD	--	--
EcoliAGL002466	100	4.00E-134	shq:A0259_14740	K06183	rsuA	16S rRNA pseudouridine516 synthase	5.4.99.19	--
EcoliAGL002467	100	0	shq:A0259_14735	K07552	bcr	MFS transporter, DHA1 family, bicyclomycin/chloramphenicol resistance protein	--	--
EcoliAGL002469	100	0	elp:P12B_c2276	K13896	yejF	microcin C transport system ATP-binding protein	--	Environmental Information Processing--Membrane transport--ABC transporters
EcoliAGL002470	99.71	0	shq:A0259_14720	K13895	yejE	microcin C transport system permease protein	--	Environmental Information Processing--Membrane transport--ABC transporters
EcoliAGL002471	100	0	shq:A0259_14715	K13894	yejB	microcin C transport system permease protein	--	Environmental Information Processing--Membrane transport--ABC transporters
EcoliAGL002472	100	0	shq:A0259_14710	K13893	yejA	microcin C transport system substrate-binding protein	--	Environmental Information Processing--Membrane transport--ABC transporters
EcoliAGL002474	99.32	3.00E-81	shq:A0259_14700	K13694	spr	lipoprotein Spr	--	--
EcoliAGL002475	100	8.00E-133	shq:A0259_14695	K19803	lpxT	Kdo2-lipid A phosphotransferase	2.7.4.29	--
EcoliAGL002477	81.15	0	ent:Ent638_2768	K00040	uxuB	fructuronate reductase	1.1.1.57	Metabolism--Carbohydrate metabolism--Pentose and glucuronate interconversions|Metabolism--Global and overview maps--Metabolic pathways
EcoliAGL002478	100	4.00E-162	ssn:SSON_2227	K02356	efp	elongation factor P	--	--
EcoliAGL002479	100	2.00E-29	eck:EC55989_2424	K06940	K06940	uncharacterized protein	--	--
EcoliAGL002480	100	0	shq:A0259_14670	K03291	MFS.SET	MFS transporter, SET family, sugar efflux transporter	--	--
EcoliAGL002482	99.73	0	shq:A0259_14665	K02768	PTS-Fru-EIIA, fruB	PTS system, fructose-specific IIA component	2.7.1.202	Metabolism--Global and overview maps--Microbial metabolism in diverse environments|Metabolism--Global and overview maps--Metabolic pathways|Environmental Information Processing--Membrane transport--Phosphotransferase system (PTS)|Metabolism--Carbohydrate metabolism--Fructose and mannose metabolism
EcoliAGL002482	99.73	0	shq:A0259_14665	K11183	PTS-HPR.FRUB, fruB, fpr	phosphocarrier protein FPr	--	Environmental Information Processing--Membrane transport--Phosphotransferase system (PTS)
EcoliAGL002483	100	0	shq:A0259_14660	K00882	fruK	1-phosphofructokinase	2.7.1.56	Metabolism--Carbohydrate metabolism--Fructose and mannose metabolism
EcoliAGL002484	100	0	shq:A0259_14655	K02769	PTS-Fru-EIIB, fruA	PTS system, fructose-specific IIB component	2.7.1.202	Metabolism--Global and overview maps--Microbial metabolism in diverse environments|Metabolism--Global and overview maps--Metabolic pathways|Environmental Information Processing--Membrane transport--Phosphotransferase system (PTS)|Metabolism--Carbohydrate metabolism--Fructose and mannose metabolism
EcoliAGL002484	100	0	shq:A0259_14655	K02770	PTS-Fru-EIIC, fruA	PTS system, fructose-specific IIC component	--	Metabolism--Global and overview maps--Microbial metabolism in diverse environments|Metabolism--Global and overview maps--Metabolic pathways|Environmental Information Processing--Membrane transport--Phosphotransferase system (PTS)|Metabolism--Carbohydrate metabolism--Fructose and mannose metabolism
EcoliAGL002485	99.48	0	esl:O3K_12970	K07347	fimD, fimC, mrkC, htrE, cssD	outer membrane usher protein	--	Human Diseases--Infectious diseases: Bacterial--Pertussis
EcoliAGL002487	100	0	shq:A0259_11605	K07154	hipA	serine/threonine-protein kinase HipA	2.7.11.1	--
EcoliAGL002488	100	1.00E-44	shq:A0259_11610	K15773	hipB	HTH-type transcriptional regulator / antitoxin HipB	--	--
EcoliAGL002489	98.27	0	elh:ETEC_1580	K12678	--	--	--	--
EcoliAGL002490	99.81	0	ecx:EcHS_A1593	K11216	lsrK	autoinducer-2 kinase	2.7.1.189	Cellular Processes--Cellular community - prokaryotes--Quorum sensing
EcoliAGL002491	100	0	ecoh:ECRM13516_1877	K11531	lsrR	lsr operon transcriptional repressor	--	Cellular Processes--Cellular community - prokaryotes--Quorum sensing|Cellular Processes--Cellular community - prokaryotes--Biofilm formation - Escherichia coli
EcoliAGL002492	99.8	0	ecl:EcolC_2145	K10558	lsrA, ego	AI-2 transport system ATP-binding protein	--	Cellular Processes--Cellular community - prokaryotes--Quorum sensing|Environmental Information Processing--Membrane transport--ABC transporters
EcoliAGL002493	100	0	ecl:EcolC_2144	K10556	lsrC	AI-2 transport system permease protein	--	Cellular Processes--Cellular community - prokaryotes--Quorum sensing|Environmental Information Processing--Membrane transport--ABC transporters
EcoliAGL002494	100	0	sft:NCTC1_01718	K10557	lsrD	AI-2 transport system permease protein	--	Cellular Processes--Cellular community - prokaryotes--Quorum sensing|Environmental Information Processing--Membrane transport--ABC transporters
EcoliAGL002495	100	0	shq:A0259_11625	K10555	lsrB	AI-2 transport system substrate-binding protein	--	Cellular Processes--Cellular community - prokaryotes--Quorum sensing|Environmental Information Processing--Membrane transport--ABC transporters
EcoliAGL002496	100	1.00E-172	shq:A0259_11630	K08321	lsrF	3-hydroxy-5-phosphonooxypentane-2,4-dione thiolase	2.3.1.245	Cellular Processes--Cellular community - prokaryotes--Quorum sensing
EcoliAGL002497	100	3.00E-51	shq:A0259_11635	K11530	lsrG	(4S)-4-hydroxy-5-phosphonooxypentane-2,3-dione isomerase	5.3.1.32	Cellular Processes--Cellular community - prokaryotes--Quorum sensing
EcoliAGL002498	100	7.00E-146	shq:A0259_11640	K00598	tam	trans-aconitate 2-methyltransferase	2.1.1.144	--
EcoliAGL002499	100	1.00E-177	ecy:ECSE_1610	K08994	yneE	putative membrane protein	--	--
EcoliAGL002500	100	0	shq:A0259_11650	K00041	uxaB	tagaturonate reductase	1.1.1.58	Metabolism--Carbohydrate metabolism--Pentose and glucuronate interconversions|Metabolism--Global and overview maps--Metabolic pathways
EcoliAGL002503	100	6.00E-179	sbc:SbBS512_E1682	K01425	glsA, GLS	glutaminase	3.5.1.2	Metabolism--Amino acid metabolism--Alanine, aspartate and glutamate metabolism|Metabolism--Amino acid metabolism--Arginine biosynthesis|Metabolism--Global and overview maps--Metabolic pathways|Metabolism--Metabolism of other amino acids--D-Glutamine and D-glutamate metabolism
EcoliAGL002504	99.78	0	shq:A0259_11670	K08324	sad	succinate-semialdehyde dehydrogenase	1.2.1.16 1.2.1.24	Metabolism--Amino acid metabolism--Alanine, aspartate and glutamate metabolism|Metabolism--Global and overview maps--Microbial metabolism in diverse environments|Metabolism--Global and overview maps--Metabolic pathways|Metabolism--Metabolism of cofactors and vitamins--Nicotinate and nicotinamide metabolism|Metabolism--Carbohydrate metabolism--Butanoate metabolism
EcoliAGL002508	100	0	shq:A0259_11685	K08159	sotB	MFS transporter, DHA1 family, L-arabinose/isopropyl-beta-D-thiogalactopyranoside export protein	--	--
EcoliAGL002509	100	3.00E-122	shq:A0259_11690	K05595	marC	multiple antibiotic resistance protein	--	--
EcoliAGL002510	100	6.00E-79	shq:A0259_11705	K03712	marR	MarR family transcriptional regulator, multiple antibiotic resistance protein MarR	--	--
EcoliAGL002511	99.12	4.00E-62	sfe:SFxv_1753	K13632	marA	AraC family transcriptional regulator, mar-sox-rob regulon activator	--	Human Diseases--Drug resistance: Antimicrobial--Cationic antimicrobial peptide (CAMP) resistance
EcoliAGL002512	100	4.00E-35	shq:A0259_11715	K13630	marB	multiple antibiotic resistance protein MarB	--	--
EcoliAGL002513	99.67	3.00E-165	shq:A0259_11720	K15268	eamA	O-acetylserine/cysteine efflux transporter	--	--
EcoliAGL002515	100	8.00E-176	shq:A0259_11735	K13069	E2.7.7.65	diguanylate cyclase	2.7.7.65	--
EcoliAGL002517	42.94	5.00E-31	acra:BSY15_1099	K03743	pncC	nicotinamide-nucleotide amidase	3.5.1.42	Metabolism--Metabolism of cofactors and vitamins--Nicotinate and nicotinamide metabolism
EcoliAGL002518	99.85	0	ebd:ECBD_2101	K01284	dcp	peptidyl-dipeptidase Dcp	3.4.15.5	--
EcoliAGL002519	100	5.00E-145	shq:A0259_11755	K16066	ydfG	3-hydroxy acid dehydrogenase / malonic semialdehyde reductase	1.1.1.381 1.1.1.-	Metabolism--Global and overview maps--Metabolic pathways|Metabolism--Amino acid metabolism--Glycine, serine and threonine metabolism|Metabolism--Nucleotide metabolism--Pyrimidine metabolism
EcoliAGL002522	84.5	0	cro:ROD_14851	K00040	uxuB	fructuronate reductase	1.1.1.57	Metabolism--Carbohydrate metabolism--Pentose and glucuronate interconversions|Metabolism--Global and overview maps--Metabolic pathways
EcoliAGL002523	100	0	elh:ETEC_1613	K08173	ydfJ	MFS transporter, MHS family, metabolite:H+ symporter	--	--
EcoliAGL002524	100	0	shq:A0259_03890	K03686	dnaJ	molecular chaperone DnaJ	--	--
EcoliAGL002525	100	0	shq:A0259_03885	K04043	dnaK	molecular chaperone DnaK	--	Human Diseases--Infectious diseases: Bacterial--Tuberculosis|Genetic Information Processing--Folding, sorting and degradation--RNA degradation
EcoliAGL002528	100	4.00E-100	shq:A0259_03870	K07034	K07034	uncharacterized protein	--	--
EcoliAGL002529	100	8.00E-110	shq:A0259_03865	K03831	mogA	molybdopterin adenylyltransferase	2.7.7.75	Genetic Information Processing--Folding, sorting and degradation--Sulfur relay system|Metabolism--Global and overview maps--Metabolic pathways|Metabolism--Metabolism of cofactors and vitamins--Folate biosynthesis
EcoliAGL002530	100	2.00E-171	shq:A0259_03860	K00616	E2.2.1.2, talA, talB	transaldolase	2.2.1.2	Metabolism--Global and overview maps--Microbial metabolism in diverse environments|Metabolism--Carbohydrate metabolism--Pentose phosphate pathway|Metabolism--Global and overview maps--Biosynthesis of amino acids|Metabolism--Global and overview maps--Biosynthesis of antibiotics|Metabolism--Global and overview maps--Metabolic pathways|Metabolism--Global and overview maps--Biosynthesis of secondary …
EcoliAGL002531	100	0	shq:A0259_03855	K03310	TC.AGCS	alanine or glycine:cation symporter, AGCS family	--	--
EcoliAGL002532	100	6.00E-150	shq:A0259_03850	K09861	K09861	uncharacterized protein	--	--
EcoliAGL002534	100	0	shq:A0259_03835	K01733	thrC	threonine synthase	4.2.3.1	Metabolism--Metabolism of cofactors and vitamins--Vitamin B6 metabolism|Metabolism--Global and overview maps--Microbial metabolism in diverse environments|Metabolism--Global and overview maps--Biosynthesis of amino acids|Metabolism--Global and overview maps--Metabolic pathways|Metabolism--Global and overview maps--Biosynthesis of secondary metabolites|Metabolism--Amino acid metabolism--Glycine, s…
EcoliAGL002535	100	0	shq:A0259_03830	K00872	thrB1	homoserine kinase	2.7.1.39	Metabolism--Global and overview maps--Microbial metabolism in diverse environments|Metabolism--Global and overview maps--Biosynthesis of amino acids|Metabolism--Global and overview maps--Metabolic pathways|Metabolism--Global and overview maps--Biosynthesis of secondary metabolites|Metabolism--Amino acid metabolism--Glycine, serine and threonine metabolism
EcoliAGL002536	99.76	0	sbc:SbBS512_E0002	K12524	thrA	bifunctional aspartokinase / homoserine dehydrogenase 1	2.7.2.4 1.1.1.3	Metabolism--Amino acid metabolism--Lysine biosynthesis|Metabolism--Global and overview maps--Microbial metabolism in diverse environments|Metabolism--Global and overview maps--Biosynthesis of amino acids|Metabolism--Global and overview maps--Biosynthesis of antibiotics|Metabolism--Global and overview maps--Metabolic pathways|Metabolism--Global and overview maps--Biosynthesis of secondary metaboli…
EcoliAGL002537	98.25	1.00E-128	ecoa:APECO78_03460	K02533	lasT	tRNA/rRNA methyltransferase	2.1.1.-	--
EcoliAGL002538	100	3.00E-137	shq:A0259_03805	K07773	arcA	two-component system, OmpR family, aerobic respiration control protein ArcA	--	Cellular Processes--Cellular community - prokaryotes--Biofilm formation - Escherichia coli|Environmental Information Processing--Signal transduction--Two-component system
EcoliAGL002539	100	0	eum:ECUMN_5031	K06143	creD	inner membrane protein	--	--
EcoliAGL002540	100	0	shq:A0259_03795	K07641	creC	two-component system, OmpR family, sensor histidine kinase CreC	2.7.13.3	Environmental Information Processing--Signal transduction--Two-component system
EcoliAGL002541	100	1.00E-130	eun:UMNK88_5317	K07663	creB	two-component system, OmpR family, catabolic regulation response regulator CreB	--	Environmental Information Processing--Signal transduction--Two-component system
EcoliAGL002542	100	1.00E-87	shq:A0259_03785	K05805	creA	CreA protein	--	--
EcoliAGL002543	100	4.00E-171	shq:A0259_03780	K05804	rob	AraC family transcriptional regulator, mar-sox-rob regulon activator	--	--
EcoliAGL002544	100	6.00E-121	shq:A0259_03775	K15634	gpmB	probable phosphoglycerate mutase	5.4.2.12	Metabolism--Energy metabolism--Methane metabolism|Metabolism--Carbohydrate metabolism--Glycolysis / Gluconeogenesis|Metabolism--Global and overview maps--Microbial metabolism in diverse environments|Metabolism--Global and overview maps--Biosynthesis of amino acids|Metabolism--Global and overview maps--Biosynthesis of antibiotics|Metabolism--Global and overview maps--Metabolic pathways|Metabolism-…
EcoliAGL002546	100	3.00E-56	shq:A0259_03765	K03720	trpR	TrpR family transcriptional regulator, trp operon repressor	--	--
EcoliAGL002547	100	0	eun:UMNK88_5311	K08309	slt	soluble lytic murein transglycosylase	3.2.1.-	--
EcoliAGL002548	73.15	0	cgd:CR3_2496	K06020	E3.6.3.25	sulfate-transporting ATPase	3.6.3.25	--
EcoliAGL002549	100	0	eld:i02_4987	K06211	nadR	HTH-type transcriptional regulator, transcriptional repressor of NAD biosynthesis genes	2.7.7.1 2.7.1.22	Metabolism--Global and overview maps--Metabolic pathways|Metabolism--Metabolism of cofactors and vitamins--Nicotinate and nicotinamide metabolism
EcoliAGL002550	100	0	shq:A0259_03740	K04485	radA, sms	DNA repair protein RadA/Sms	--	--
EcoliAGL002551	100	0	ecoa:APECO78_03390	K01079	serB, PSPH	phosphoserine phosphatase	3.1.3.3	Metabolism--Energy metabolism--Methane metabolism|Metabolism--Global and overview maps--Microbial metabolism in diverse environments|Metabolism--Global and overview maps--Biosynthesis of amino acids|Metabolism--Global and overview maps--Biosynthesis of antibiotics|Metabolism--Global and overview maps--Metabolic pathways|Metabolism--Amino acid metabolism--Glycine, serine and threonine metabolism|M…
EcoliAGL002552	100	8.00E-121	shq:A0259_03730	K07186	smp	membrane protein	--	--
EcoliAGL002553	100	0	eun:UMNK88_5305	K03800	lplA, lplJ	lipoate---protein ligase	6.3.1.20	Metabolism--Global and overview maps--Metabolic pathways|Metabolism--Metabolism of cofactors and vitamins--Lipoic acid metabolism
EcoliAGL002555	100	4.00E-137	shq:A0259_03715	K03784	deoD	purine-nucleoside phosphorylase	2.4.2.1	Metabolism--Nucleotide metabolism--Purine metabolism|Metabolism--Global and overview maps--Metabolic pathways|Metabolism--Metabolism of cofactors and vitamins--Nicotinate and nicotinamide metabolism|Metabolism--Global and overview maps--Biosynthesis of secondary metabolites|Metabolism--Nucleotide metabolism--Pyrimidine metabolism
EcoliAGL002556	100	0	shq:A0259_03710	K01839	deoB	phosphopentomutase	5.4.2.7	Metabolism--Nucleotide metabolism--Purine metabolism|Metabolism--Carbohydrate metabolism--Pentose phosphate pathway
EcoliAGL002557	99.77	0	shq:A0259_03705	K00758	deoA, TYMP	thymidine phosphorylase	2.4.2.4	Metabolism--Global and overview maps--Metabolic pathways|Metabolism--Nucleotide metabolism--Pyrimidine metabolism
EcoliAGL002558	100	4.00E-154	sdz:Asd1617_06116	K01619	deoC, DERA	deoxyribose-phosphate aldolase	4.1.2.4	Metabolism--Carbohydrate metabolism--Pentose phosphate pathway
EcoliAGL002562	50.2	5.00E-66	sbb:Sbal175_2123	K04069	pflA, pflC, pflE	pyruvate formate lyase activating enzyme	1.97.1.4	--
EcoliAGL002563	100	0	ecl:EcolC_2269	K00276	AOC3, AOC2, tynA	primary-amine oxidase	1.4.3.21	Metabolism--Metabolism of other amino acids--beta-Alanine metabolism|Metabolism--Amino acid metabolism--Tyrosine metabolism|Metabolism--Global and overview maps--Metabolic pathways|Metabolism--Global and overview maps--Biosynthesis of secondary metabolites|Metabolism--Amino acid metabolism--Glycine, serine and threonine metabolism|Metabolism--Amino acid metabolism--Phenylalanine metabolism
EcoliAGL002564	100	0	ebe:B21_01370	K00146	feaB	phenylacetaldehyde dehydrogenase	1.2.1.39	Metabolism--Global and overview maps--Microbial metabolism in diverse environments|Metabolism--Xenobiotics biodegradation and metabolism--Styrene degradation|Metabolism--Global and overview maps--Metabolic pathways|Metabolism--Amino acid metabolism--Phenylalanine metabolism
EcoliAGL002565	99.66	1.00E-175	shq:A0259_11035	K14063	feaR	AraC family transcriptional regulator, positive regulator of tynA and feaB	--	--
EcoliAGL002566	100	8.00E-57	shq:A0259_11030	K09978	K09978	uncharacterized protein	--	--
EcoliAGL002569	100	0	shq:A0259_11015	K03778	ldhA	D-lactate dehydrogenase	1.1.1.28	Metabolism--Global and overview maps--Microbial metabolism in diverse environments|Metabolism--Carbohydrate metabolism--Pyruvate metabolism
EcoliAGL002570	100	3.00E-77	shq:A0259_11010	K03668	hslJ	heat shock protein HslJ	--	--
EcoliAGL002572	100	0	shq:A0259_11000	K03737	por, nifJ	pyruvate-ferredoxin/flavodoxin oxidoreductase	1.2.7.1 1.2.7.-	Metabolism--Energy metabolism--Carbon fixation pathways in prokaryotes|Metabolism--Carbohydrate metabolism--Glycolysis / Gluconeogenesis|Metabolism--Carbohydrate metabolism--Citrate cycle (TCA cycle)|Metabolism--Global and overview maps--Microbial metabolism in diverse environments|Metabolism--Global and overview maps--Biosynthesis of antibiotics|Metabolism--Global and overview maps--Metabolic pa…
EcoliAGL002573	100	0	shq:A0259_10995	K14062	ompN	outer membrane protein N	--	--
EcoliAGL002574	100	3.00E-77	shq:A0259_10990	K14061	uspF	universal stress protein F	--	--
EcoliAGL002575	99.62	8.00E-154	elo:EC042_1521	K11604	sitA	manganese/iron transport system substrate-binding protein	--	Environmental Information Processing--Membrane transport--ABC transporters
EcoliAGL002576	98.8	8.00E-92	sbc:SbBS512_E1611	K11607	sitB	manganese/iron transport system ATP-binding protein	--	Environmental Information Processing--Membrane transport--ABC transporters
EcoliAGL002577	99.65	2.00E-159	sdy:SDY_1455	K11605	sitC	manganese/iron transport system permease protein	--	Environmental Information Processing--Membrane transport--ABC transporters
EcoliAGL002578	96.84	2.00E-154	sbc:SbBS512_E1609	K11606	sitD	manganese/iron transport system permease protein	--	Environmental Information Processing--Membrane transport--ABC transporters
EcoliAGL002585	41.18	1.00E-07	sek:SSPA1483	K07804	pagC	putatice virulence related protein PagC	--	Environmental Information Processing--Signal transduction--Two-component system
EcoliAGL002593	99.79	0	edj:ECDH1ME8569_1308	K03498	trkH, trkG, ktrB	trk system potassium uptake protein	--	--
EcoliAGL002594	100	8.00E-52	shq:A0259_10945	K14744	rzpD	prophage endopeptidase	3.4.-.-	--
EcoliAGL002598	99.76	0	ecol:LY180_06855	K14059	int	integrase	--	--
EcoliAGL002599	100	0	shq:A0259_10865	K14058	ttcA	tRNA 2-thiocytidine biosynthesis protein TtcA	--	--
EcoliAGL002600	100	0	shq:A0259_10860	K05591	dbpA	ATP-independent RNA helicase DbpA	3.6.4.13	--
EcoliAGL002601	100	0	shq:A0259_10850	K16074	zntB	zinc transporter	--	--
EcoliAGL002602	99.77	0	eun:UMNK88_1777	K21088	ydaM	diguanylate cyclase	2.7.7.65	Cellular Processes--Cellular community - prokaryotes--Biofilm formation - Escherichia coli
EcoliAGL002604	100	4.00E-177	shq:A0259_10830	K14057	abgR	LysR family transcriptional regulator, regulator of abg operon	--	--
EcoliAGL002605	99.77	0	shq:A0259_10825	K12940	abgA	aminobenzoyl-glutamate utilization protein A	--	--
EcoliAGL002606	100	0	shq:A0259_10820	K12941	abgB	aminobenzoyl-glutamate utilization protein B	--	--
EcoliAGL002607	100	0	ebe:B21_01323	K12942	abgT	aminobenzoyl-glutamate transport protein	--	--
EcoliAGL002608	100	2.00E-96	shq:A0259_10805	K00567	ogt, MGMT	methylated-DNA-[protein]-cysteine S-methyltransferase	2.1.1.63	--
EcoliAGL002609	100	2.00E-145	eld:i02_1633	K01420	fnr	CRP/FNR family transcriptional regulator, anaerobic regulatory protein	--	--
EcoliAGL002610	100	0	shq:A0259_10795	K14055	uspE	universal stress protein E	--	--
EcoliAGL002612	100	0	shq:A0259_10785	K16052	ynaI, mscMJ, MSL	MscS family membrane protein	--	--
EcoliAGL002613	99.81	0	elp:P12B_c1764	K15580	oppA, mppA	oligopeptide transport system substrate-binding protein	--	Cellular Processes--Cellular community - prokaryotes--Quorum sensing|Human Diseases--Drug resistance: Antimicrobial--beta-Lactam resistance|Environmental Information Processing--Membrane transport--ABC transporters
EcoliAGL002615	99.67	9.00E-180	shq:A0259_10765	K06889	K06889	uncharacterized protein	--	--
EcoliAGL002617	100	4.00E-140	sbo:SBO_1744	K14054	mpaA	protein MpaA	--	--
EcoliAGL002618	99.67	2.00E-174	shq:A0259_10750	K19802	ycjG, ykfB	L-Ala-D/L-Glu epimerase	5.1.1.20	--
EcoliAGL002619	100	1.00E-92	shq:A0259_10745	K11065	tpx	thiol peroxidase, atypical 2-Cys peroxiredoxin	1.11.1.15	--
EcoliAGL002620	100	0	shq:A0259_10740	K03721	tyrR	transcriptional regulator of aroF, aroG, tyrA and aromatic amino acid transport	--	--
EcoliAGL002621	100	0	shq:A0259_10735	K08990	ycjF	putative membrane protein	--	--
EcoliAGL002622	100	0	shq:A0259_10730	K06918	K06918	uncharacterized protein	--	--
EcoliAGL002624	100	2.00E-178	shq:A0259_10720	K14053	ompG	outer membrane protein G	--	--
EcoliAGL002625	100	0	shq:A0259_10715	K10112	msmX, msmK, malK, sugC, ggtA, msiK	multiple sugar transport system ATP-binding protein	--	Environmental Information Processing--Membrane transport--ABC transporters
EcoliAGL002626	100	1.00E-123	eun:UMNK88_1654	K01838	pgmB	beta-phosphoglucomutase	5.4.2.6	Metabolism--Carbohydrate metabolism--Starch and sucrose metabolism
EcoliAGL002627	100	0	shq:A0259_10705	K04844	ycjT	hypothetical glycosyl hydrolase	3.2.1.-	--
EcoliAGL002631	100	2.00E-159	shq:A0259_10685	K02026	ABC.MS.P1	multiple sugar transport system permease protein	--	--
EcoliAGL002632	100	3.00E-165	shq:A0259_10680	K02025	ABC.MS.P	multiple sugar transport system permease protein	--	--
EcoliAGL002633	99.77	0	shq:A0259_10675	K02027	ABC.MS.S	multiple sugar transport system substrate-binding protein	--	--
EcoliAGL002634	96.61	9.00E-98	sft:NCTC1_01392	K00690	E2.4.1.7	sucrose phosphorylase	2.4.1.7	Metabolism--Carbohydrate metabolism--Starch and sucrose metabolism
EcoliAGL002635	100	0	shq:A0259_10670	K00690	E2.4.1.7	sucrose phosphorylase	2.4.1.7	Metabolism--Carbohydrate metabolism--Starch and sucrose metabolism
EcoliAGL002636	100	1.00E-55	shq:A0259_10665	K03972	pspE	phage shock protein E	--	--
EcoliAGL002637	100	2.00E-33	sdz:Asd1617_02609	K03971	pspD	phage shock protein D	--	--
EcoliAGL002638	100	2.00E-63	elf:LF82_1750	K03973	pspC	phage shock protein C	--	--
EcoliAGL002639	100	2.00E-35	shq:A0259_10650	K03970	pspB	phage shock protein B	--	--
EcoliAGL002640	100	2.00E-120	shq:A0259_10645	K03969	--	--	--	--
EcoliAGL002641	99.7	0	ecol:LY180_06635	K03974	pspF	psp operon transcriptional activator	--	--
EcoliAGL002642	100	0	shq:A0259_10635	K00823	puuE	4-aminobutyrate aminotransferase	2.6.1.19	Metabolism--Metabolism of other amino acids--beta-Alanine metabolism|Metabolism--Amino acid metabolism--Alanine, aspartate and glutamate metabolism|Metabolism--Global and overview maps--Microbial metabolism in diverse environments|Metabolism--Carbohydrate metabolism--Propanoate metabolism|Metabolism--Global and overview maps--Metabolic pathways|Metabolism--Carbohydrate metabolism--Butanoate metab…
EcoliAGL002643	100	0	shq:A0259_10630	K09471	puuB, ordL	gamma-glutamylputrescine oxidase	1.4.3.-	Metabolism--Amino acid metabolism--Arginine and proline metabolism|Metabolism--Global and overview maps--Metabolic pathways
EcoliAGL002644	100	0	shq:A0259_10625	K09472	puuC, aldH	gamma-glutamyl-gamma-aminobutyraldehyde dehydrogenase	1.2.1.-	Metabolism--Amino acid metabolism--Arginine and proline metabolism|Metabolism--Global and overview maps--Metabolic pathways
EcoliAGL002645	100	3.00E-104	shq:A0259_10620	K14056	puuR	HTH-type transcriptional regulator, repressor for puuD	--	--
EcoliAGL002646	100	2.00E-145	ssn:SSON_1842	K09473	puuD	gamma-glutamyl-gamma-aminobutyrate hydrolase	3.5.1.94	Metabolism--Amino acid metabolism--Arginine and proline metabolism|Metabolism--Global and overview maps--Metabolic pathways
EcoliAGL002647	100	0	shq:A0259_10610	K09470	puuA	gamma-glutamylputrescine synthase	6.3.1.11	Metabolism--Amino acid metabolism--Arginine and proline metabolism|Metabolism--Global and overview maps--Metabolic pathways
EcoliAGL002648	99.78	0	ecw:EcE24377A_1505	K14052	puuP	putrescine importer	--	--
EcoliAGL002650	100	0	edj:ECDH1ME8569_1236	K19226	sapA	cationic peptide transport system substrate-binding protein	--	Human Diseases--Drug resistance: Antimicrobial--Cationic antimicrobial peptide (CAMP) resistance|Environmental Information Processing--Membrane transport--ABC transporters
EcoliAGL002651	100	0	shq:A0259_10585	K19227	sapB	cationic peptide transport system permease protein	--	Human Diseases--Drug resistance: Antimicrobial--Cationic antimicrobial peptide (CAMP) resistance|Environmental Information Processing--Membrane transport--ABC transporters
EcoliAGL002652	100	4.00E-166	shq:A0259_10580	K19228	sapC	cationic peptide transport system permease protein	--	Human Diseases--Drug resistance: Antimicrobial--Cationic antimicrobial peptide (CAMP) resistance|Environmental Information Processing--Membrane transport--ABC transporters
EcoliAGL002653	100	0	shq:A0259_10575	K19229	sapD	cationic peptide transport system ATP-binding protein	--	Human Diseases--Drug resistance: Antimicrobial--Cationic antimicrobial peptide (CAMP) resistance|Environmental Information Processing--Membrane transport--ABC transporters
EcoliAGL002654	100	6.00E-155	shq:A0259_10570	K19230	sapF	cationic peptide transport system ATP-binding protein	--	Human Diseases--Drug resistance: Antimicrobial--Cationic antimicrobial peptide (CAMP) resistance|Environmental Information Processing--Membrane transport--ABC transporters
EcoliAGL002656	100	1.00E-151	shq:A0259_10560	K00208	fabI	enoyl-[acyl-carrier protein] reductase I	1.3.1.9 1.3.1.10	Metabolism--Global and overview maps--Metabolic pathways|Metabolism--Lipid metabolism--Fatty acid biosynthesis|Metabolism--Global and overview maps--Fatty acid metabolism|Metabolism--Metabolism of cofactors and vitamins--Biotin metabolism
EcoliAGL002658	99.84	0	shq:A0259_10550	K01147	rnb	exoribonuclease II	3.1.13.1	--
EcoliAGL002659	99.84	0	shq:A0259_10540	K14051	gmr	c-di-GMP phosphodiesterase Gmr	3.1.4.52	Cellular Processes--Cellular community - prokaryotes--Quorum sensing|Cellular Processes--Cellular community - prokaryotes--Biofilm formation - Escherichia coli
EcoliAGL002662	100	2.00E-27	cro:ROD_17171	K04062	osmB	osmotically inducible lipoprotein OsmB	--	--
EcoliAGL002663	100	1.00E-54	ssn:SSON_1858	K03113	EIF1, SUI1	translation initiation factor 1	--	Genetic Information Processing--Translation--RNA transport
EcoliAGL002664	99.56	2.00E-131	ecol:LY180_06515	K01591	pyrF	orotidine-5'-phosphate decarboxylase	4.1.1.23	Metabolism--Global and overview maps--Metabolic pathways|Metabolism--Nucleotide metabolism--Pyrimidine metabolism
EcoliAGL002666	100	0	shq:A0259_10510	K19804	lapB	lipopolysaccharide assembly protein B	--	--
EcoliAGL002667	100	3.00E-52	shq:A0259_10505	K08992	lapA	lipopolysaccharide assembly protein A	--	--
EcoliAGL002668	100	4.00E-142	shq:A0259_10500	K01096	pgpB	phosphatidylglycerophosphatase B	3.1.3.27 3.1.3.81 3.1.3.4 3.6.1.27	Metabolism--Global and overview maps--Metabolic pathways|Metabolism--Lipid metabolism--Glycerophospholipid metabolism
EcoliAGL002669	100	5.00E-126	sfn:SFy_1839	K01497	ribA, RIB1	GTP cyclohydrolase II	3.5.4.25	Cellular Processes--Cellular community - prokaryotes--Quorum sensing|Metabolism--Metabolism of cofactors and vitamins--Riboflavin metabolism|Metabolism--Global and overview maps--Metabolic pathways|Metabolism--Global and overview maps--Biosynthesis of secondary metabolites
EcoliAGL002670	100	0	shq:A0259_10490	K01681	ACO, acnA	aconitate hydratase	4.2.1.3	Metabolism--Energy metabolism--Carbon fixation pathways in prokaryotes|Metabolism--Carbohydrate metabolism--Citrate cycle (TCA cycle)|Metabolism--Global and overview maps--Microbial metabolism in diverse environments|Metabolism--Global and overview maps--Biosynthesis of amino acids|Metabolism--Global and overview maps--Biosynthesis of antibiotics|Metabolism--Global and overview maps--Metabolic pa…
EcoliAGL002673	100	0	shq:A0259_10470	K13634	cysB	LysR family transcriptional regulator, cys regulon transcriptional activator	--	--
[truncated: 1,242 more rows]
