# Supplementary material for: E. coli NF73-1 Isolated From NASH Patients Aggravates NAFLD in Mice by Translocating Into the Liver and Stimulating M1 Polarization
Source: Front Cell Infect Microbiol. 2020 Dec 11;10:535940. doi: 10.3389/fcimb.2020.535940 (PMC7759485; doi:10.3389/fcimb.2020.535940)
Supplement: Supplementary file 5 [file DataSheet_1.zip › Supplementary Table S3.XLS]

KO_ID	EcoliA	MG1655	Description
K00012	2	1	UGDH, ugd | UDPglucose 6-dehydrogenase
K00074	0	1	paaH, hbd, fadB, mmgB | 3-hydroxybutyryl-CoA dehydrogenase
K00123	2	1	fdoG, fdhF | formate dehydrogenase major subunit
K00134	2	1	GAPDH, gapA | glyceraldehyde 3-phosphate dehydrogenase
K00537	2	3	ARSC1, arsC | arsenate reductase
K00547	0	1	mmuM, BHMT2 | homocysteine S-methyltransferase
K00558	2	1	DNMT1, dcm | DNA (cytosine-5)-methyltransferase 1
K00611	1	2	OTC, argF, argI | ornithine carbamoyltransferase
K00690	2	1	E2.4.1.7 | sucrose phosphorylase
K00791	2	1	miaA, TRIT1 | tRNA dimethylallyltransferase
K00883	2	1	dgoK | 2-dehydro-3-deoxygalactonokinase
K00926	4	3	arcC | carbamate kinase
K00971	2	1	manC, cpsB | mannose-1-phosphate guanylyltransferase
K00981	1	2	E2.7.7.41, CDS1, CDS2, cdsA | phosphatidate cytidylyltransferase
K01061	3	2	E3.1.1.45 | carboxymethylenebutenolidase
K01119	2	1	cpdB | 2',3'-cyclic-nucleotide 2'-phosphodiesterase / 3'-nucleotidase [EC:3.1.4.16 3.1.3.6]
K01153	0	1	hsdR | type I restriction enzyme, R subunit
K01154	0	1	hsdS | type I restriction enzyme, S subunit
K01187	2	1	malZ | alpha-glucosidase
K01198	0	1	xynB | xylan 1,4-beta-xylosidase
K01355	0	1	ompT | omptin
K01448	4	3	E3.5.1.28B, amiA, amiB, amiC | N-acetylmuramoyl-L-alanine amidase
K01545	1	0	kdpF | K+-transporting ATPase ATPase F chain
K01608	2	1	gcl | tartronate-semialdehyde synthase
K01631	2	1	dgoA | 2-dehydro-3-deoxyphosphogalactonate aldolase
K01652	3	2	E2.2.1.6L, ilvB, ilvG, ilvI | acetolactate synthase I/II/III large subunit
K01692	0	1	paaF, echA | enoyl-CoA hydratase
K01708	0	1	garD | galactarate dehydratase
K01714	1	3	dapA | 4-hydroxy-tetrahydrodipicolinate synthase
K01784	2	1	galE, GALE | UDP-glucose 4-epimerase
K01840	0	1	manB | phosphomannomutase
K01854	0	1	glf | UDP-galactopyranose mutase
K01912	0	1	paaK | phenylacetate-CoA ligase
K01939	2	1	purA, ADSS | adenylosuccinate synthase
K02010	0	1	afuC, fbpC | iron(III) transport system ATP-binding protein
K02040	3	1	pstS | phosphate transport system substrate-binding protein
K02042	1	0	phnE | phosphonate transport system permease protein
K02080	0	1	agaI | galactosamine-6-phosphate isomerase
K02081	0	1	agaR | DeoR family transcriptional regulator, aga operon transcriptional repressor
K02082	0	1	agaS | tagatose-6-phosphate ketose/aldose isomerase
K02358	1	2	tuf, TUFM | elongation factor Tu
K02381	2	1	fdrA | FdrA protein
K02400	2	1	flhA | flagellar biosynthesis protein FlhA
K02429	0	1	fucP | MFS transporter, FHS family, L-fucose permease
K02436	1	0	gatR | DeoR family transcriptional regulator, galactitol utilization operon repressor
K02444	1	0	glpR | DeoR family transcriptional regulator, glycerol-3-phosphate regulon repressor
K02452	2	1	gspC | general secretion pathway protein C
K02453	2	1	gspD | general secretion pathway protein D
K02454	2	1	gspE | general secretion pathway protein E
K02455	2	1	gspF | general secretion pathway protein F
K02456	2	1	gspG | general secretion pathway protein G
K02457	2	1	gspH | general secretion pathway protein H
K02458	2	1	gspI | general secretion pathway protein I
K02459	2	1	gspJ | general secretion pathway protein J
K02460	2	1	gspK | general secretion pathway protein K
K02461	2	1	gspL | general secretion pathway protein L
K02557	2	1	motB | chemotaxis protein MotB
K02609	0	1	paaA | ring-1,2-phenylacetyl-CoA epoxidase subunit PaaA
K02610	0	1	paaB | ring-1,2-phenylacetyl-CoA epoxidase subunit PaaB
K02611	0	1	paaC | ring-1,2-phenylacetyl-CoA epoxidase subunit PaaC
K02612	0	1	paaD | ring-1,2-phenylacetyl-CoA epoxidase subunit PaaD
K02613	0	1	paaE | ring-1,2-phenylacetyl-CoA epoxidase subunit PaaE
K02614	0	1	paaI | acyl-CoA thioesterase
K02615	0	1	paaJ | 3-oxo-5,6-didehydrosuberyl-CoA/3-oxoadipyl-CoA thiolase [EC:2.3.1.223 2.3.1.174]
K02616	0	1	paaX | phenylacetic acid degradation operon negative regulatory protein
K02617	0	1	paaY | phenylacetic acid degradation protein
K02618	0	1	paaZ | oxepin-CoA hydrolase / 3-oxo-5,6-dehydrosuberyl-CoA semialdehyde dehydrogenase [EC:3.3.2.12 1.2.1.91]
K02686	0	1	priB | primosomal replication protein N
K02745	0	1	PTS-Aga-EIIB, agaV | PTS system, N-acetylgalactosamine-specific IIB component
K02750	0	1	PTS-Glv-EIIC, glvC, malP, aglA | PTS system, alpha-glucoside-specific IIC component
K02773	1	2	PTS-Gat-EIIA, gatA, sgcA | PTS system, galactitol-specific IIA component
K02774	1	2	PTS-Gat-EIIB, gatB, sgcB | PTS system, galactitol-specific IIB component
K02839	1	0	prfH | peptide chain release factor
K02840	0	1	waaB, rfaB | UDP-D-galactose:(glucosyl)LPS alpha-1,6-D-galactosyltransferase
K02909	1	2	RP-L31, rpmE | large subunit ribosomal protein L31
K02919	1	2	RP-L36, MRPL36, rpmJ | large subunit ribosomal protein L36
K03098	2	1	APOD | apolipoprotein D and lipocalin family protein
K03111	3	1	ssb | single-strand DNA-binding protein
K03169	2	1	topB | DNA topoisomerase III
K03194	1	0	virB1 | type IV secretion system protein VirB1
K03195	1	0	virB10, lvhB10 | type IV secretion system protein VirB10
K03196	1	0	virB11, lvhB11 | type IV secretion system protein VirB11
K03199	1	0	virB4, lvhB4 | type IV secretion system protein VirB4
K03200	1	0	virB5, lvhB5 | type IV secretion system protein VirB5
K03201	1	0	virB6, lvhB6 | type IV secretion system protein VirB6
K03203	1	0	virB8, lvhB8 | type IV secretion system protein VirB8
K03204	1	0	virB9, lvhB9 | type IV secretion system protein VirB9
K03205	1	0	virD4, lvhD4 | type IV secretion system protein VirD4
K03218	2	1	rlmB | 23S rRNA (guanosine2251-2'-O)-methyltransferase
K03277	0	1	waaU, rfaK | heptosyltransferase IV
K03297	0	1	emrE, qac, mmr, smr | small multidrug resistance pump
K03299	1	2	TC.GNTP | gluconate:H+ symporter, GntP family
K03427	0	1	hsdM | type I restriction enzyme M protein
K03435	2	1	fruR1, fruR | LacI family transcriptional regulator, fructose operon transcriptional repressor
K03496	2	0	parA, soj | chromosome partitioning protein
K03572	2	1	mutL | DNA mismatch repair protein MutL
K03576	0	1	metR | LysR family transcriptional regulator, regulator for metE and metH
K03630	3	4	radC | DNA repair protein RadC
K03665	2	1	hflX | GTPase
K03666	2	1	hfq | host factor-I protein
K03704	7	9	cspA | cold shock protein (beta-ribbon, CspA family)
K03812	0	1	rmf | ribosome modulation factor
K03815	0	1	xapA | xanthosine phosphorylase
K03829	0	1	yedL | putative acetyltransferase
K04087	2	1	hflC | membrane protease subunit HflC
K04088	2	1	hflK | membrane protease subunit HflK
K04336	0	1	csgC | curli production protein
K04781	1	0	mbtI, irp9, ybtS | salicylate synthetase [EC:5.4.4.2 4.2.99.21]
K04783	1	0	irp5, ybtE | yersiniabactin salicyl-AMP ligase
K04784	1	0	irp2, HMWP2 | yersiniabactin nonribosomal peptide synthetase
K04785	1	0	irp3, ybtU | yersiniabactin synthetase, thiazolinyl reductase component
K04786	1	0	irp1, HMWP1 | yersiniabactin nonribosomal peptide/polyketide synthase
K05372	1	0	ybtA | AraC family transcriptional regulator
K05373	1	0	ybtX, irp8 | MFS transporter, putative signal transducer
K05374	1	0	irp4, ybtT | yersiniabactin synthetase, thioesterase component
K05806	0	1	leuL | leu operon leader peptide
K05887	2	1	ydiB | quinate/shikimate dehydrogenase
K06147	2	0	ABCB-BAC | ATP-binding cassette, subfamily B, bacterial
K06218	2	1	relE, stbE | mRNA interferase RelE/StbE
K06887	2	1	K06887 | uncharacterized protein
K06894	2	1	K06894 | uncharacterized protein
K06909	1	0	xtmB | phage terminase large subunit
K06910	1	2	K06910 | uncharacterized protein
K06919	1	0	K06919 | putative DNA primase/helicase
K06925	2	1	tsaE | tRNA threonylcarbamoyladenosine biosynthesis protein TsaE
K06938	0	1	K06938 | uncharacterized protein
K06940	1	2	K06940 | uncharacterized protein
K06946	0	2	K06946 | uncharacterized protein
K06971	0	1	K06971 | uncharacterized protein
K07012	0	1	cas3 | CRISPR-associated endonuclease/helicase Cas3 [EC:3.1.-.- 3.6.4.-]
K07114	0	1	yfbK | Ca-activated chloride channel homolog
K07243	1	0	FTR, FTH1, efeU | high-affinity iron transporter
K07265	1	0	kpsS, lipB | capsular polysaccharide export protein
K07266	1	0	kpsC, lipA | capsular polysaccharide export protein
K07313	2	1	pphA | serine/threonine protein phosphatase 1
K07314	2	1	pphB | serine/threonine protein phosphatase 2
K07339	0	1	hicA | mRNA interferase HicA
K07347	8	5	fimD, fimC, mrkC, htrE, cssD | outer membrane usher protein
K07402	1	2	xdhC | xanthine dehydrogenase accessory factor
K07448	0	1	mrr | restriction system protein
K07451	0	1	mcrA | 5-methylcytosine-specific restriction enzyme A
K07452	0	1	mcrB | 5-methylcytosine-specific restriction enzyme B
K07455	0	1	recT | recombination protein RecT
K07479	0	1	yrdD | putative DNA topoisomerase
K07480	5	7	insB | insertion element IS1 protein InsB
K07481	0	2	K07481 | transposase, IS5 family
K07483	4	12	K07483 | transposase
K07484	1	0	K07484 | transposase
K07491	3	1	K07491 | putative transposase
K07495	0	1	K07495 | putative transposase
K07497	5	12	K07497 | putative transposase
K07591	0	1	tdcR | threonine dehydratase operon activator protein
K07733	0	1	alpA | prophage regulatory protein
K07780	0	1	appY | AraC family transcriptional regulator, transcriptional regulator required for anaerobic and stationary phase induction of genes
K07793	1	0	tctA | putative tricarboxylic transport membrane protein
K08191	2	1	exuT | MFS transporter, ACS family, hexuronate transporter
K08280	0	1	wbbJ | lipopolysaccharide O-acetyltransferase
K08298	2	1	caiB | L-carnitine CoA-transferase
K08302	1	2	gatY-kbaY | tagatose 1,6-diphosphate aldolase GatY/KbaY
K08322	2	1	rspB | L-gulonate 5-dehydrogenase
K08348	2	1	fdnG | formate dehydrogenase-N, alpha subunit
K08996	0	1	yagU | putative membrane protein
K08998	0	1	K08998 | uncharacterized protein
K09181	0	1	yfiQ | acetyltransferase
K09476	2	1	ompF | outer membrane pore protein F
K09688	1	0	ABC-2.CPSE.P | capsular polysaccharide transport system permease protein
K09689	1	0	ABC-2.CPSE.A | capsular polysaccharide transport system ATP-binding protein
K09803	1	0	K09803 | uncharacterized protein
K09890	0	1	arfA | alternative ribosome-rescue factor
K09937	2	1	K09937 | uncharacterized protein
K09951	0	1	cas2 | CRISPR-associated protein Cas2
K09955	1	0	K09955 | uncharacterized protein
K09968	1	0	K09968 | uncharacterized protein
K09969	1	0	aapJ, bztA | general L-amino acid transport system substrate-binding protein
K09973	2	1	K09973 | uncharacterized protein
K09980	2	1	K09980 | uncharacterized protein
K09982	0	1	K09982 | uncharacterized protein
K10107	1	0	ABC-2.CPSE.P1 | capsular polysaccharide transport system permease protein
K10112	1	0	msmX, msmK, malK, sugC, ggtA, msiK | multiple sugar transport system ATP-binding protein
K10439	2	1	rbsB | ribose transport system substrate-binding protein
K10440	2	1	rbsC | ribose transport system permease protein
K10441	2	1	rbsA | ribose transport system ATP-binding protein
K10762	0	1	ydaV | putative replication protein
K10906	0	1	recE | exodeoxyribonuclease VIII
K10984	0	1	PTS-Gam-EIIB, agaB | PTS system, galactosamine-specific IIB component
K10985	0	1	PTS-Gam-EIIC, agaC | PTS system, galactosamine-specific IIC component
K10986	0	1	PTS-Gam-EIID, agaD | PTS system, galactosamine-specific IID component
K11139	2	1	hlyE, clyA, sheA | hemolysin E
K11177	0	1	yagR | xanthine dehydrogenase YagR molybdenum-binding subunit
K11178	0	1	yagS | xanthine dehydrogenase YagS FAD-binding subunit
K11203	3	2	PTS-Fru2-EIIC | PTS system, fructose-specific IIC-like component
K11537	0	1	xapB | MFS transporter, NHS family, xanthosine permease
K11604	1	0	sitA | manganese/iron transport system substrate-binding protein
K11605	1	0	sitC | manganese/iron transport system permease protein
K11606	1	0	sitD | manganese/iron transport system permease protein
K11607	1	0	sitB | manganese/iron transport system ATP-binding protein
K11739	0	1	nfrA | bacteriophage N4 adsorption protein A
K11740	0	1	nfrB | bacteriophage N4 adsorption protein B
K11891	1	0	impL, vasK, icmF | type VI secretion system protein ImpL
K11904	2	0	vgrG | type VI secretion system secreted protein VgrG
K11907	1	0	vasG, clpV | type VI secretion system protein VasG
K11909	1	0	vasI | type VI secretion system protein VasI
K11910	1	0	vasJ | type VI secretion system protein VasJ
K11911	1	0	vasL | type VI secretion system protein VasL
K11920	0	1	envY | AraC family transcriptional regulator
K11926	1	0	crl | sigma factor-binding protein Crl
K11935	0	1	pgaA | biofilm PGA synthesis protein PgaA
K12138	2	1	hyfC | hydrogenase-4 component C
K12217	1	0	icmO, trbC, dotL | intracellular multiplication protein IcmO
K12573	2	1	rnr, vacB | ribonuclease R
K12678	3	0	aidA-I, misL | autotransporter family porin
K12687	2	1	flu | antigen 43
K12944	0	1	nudI | nucleoside triphosphatase
K12973	2	1	pagP, crcA | lipid IVA palmitoyltransferase
K12981	0	1	waaZ, rfaZ | KDO transferase III
K12983	1	0	waaV | UDP-glucose:(glucosyl)LPS beta-1,3-glucosyltransferase
K12985	1	0	waaW | (galactosyl)LPS 1,2-glucosyltransferase
K12986	0	1	waaS, rfaS | 1,5-rhamnosyltransferase
K13008	0	1	rfc, wbbH, wzyB | O-antigen polymerase
K13244	0	1	yahA | c-di-GMP-specific phosphodiesterase
K13483	0	1	yagT | xanthine dehydrogenase YagT iron-sulfur-binding subunit
K13651	0	1	mqsR | motility quorum-sensing regulator / GCU-specific mRNA interferase toxin
K13735	2	1	yeeJ | adhesin/invasin
K13771	2	1	nsrR | Rrf2 family transcriptional regulator, nitric oxide-sensitive transcriptional repressor
K14059	3	1	int | integrase
K14587	0	1	sgcE | protein sgcE
K14744	3	1	rzpD | prophage endopeptidase
K15342	0	1	cas1 | CRISP-associated protein Cas1
K15536	1	0	cybC | soluble cytochrome b562
K15721	1	0	fyuA | pesticin/yersiniabactin receptor
K15866	0	1	paaG | 2-(1,2-epoxy-1,2-dihydrophenyl)acetyl-CoA isomerase
K16076	1	0	nmpC, ompD | outer membrane porin protein LC
K16235	0	1	mmuP | S-methylmethionine transporter
K16322	1	2	pit | low-affinity inorganic phosphate transporter
K16324	0	1	psuT | putative pseudouridine transporter
K16326	0	1	yeiL | CRP/FNR family transcriptional regulator, putaive post-exponential-phase nitrogen-starvation regulator
K16328	0	1	psuK | pseudouridine kinase
K16329	0	1	psuG | pseudouridylate synthase
K16371	1	2	gatZ-kbaZ | D-tagatose-1,6-bisphosphate aldolase subunit GatZ/KbaZ
K16692	3	2	etk-wzc | tyrosine-protein kinase Etk/Wzc
K17680	1	0	PEO1 | twinkle protein
K17758	2	1	nnr | ADP-dependent NAD(P)H-hydrate dehydratase
K18148	1	0	rtcB | release factor H-coupled RctB family protein
K18320	1	0	IS15, IS26 | transposase, IS6 family
K18799	0	1	wzxB, rfbX | O-antigen flippase
K18837	1	3	cbtA | cytoskeleton-binding toxin CbtA and related proteins
K18838	0	4	cbeA | cytoskeleton bundling-enhancing protein CbeA and related proteins
K18840	0	1	ghoS | antitoxin GhoS
K18862	2	4	ldrA_B_C_D | small toxic polypeptide LdrA/B/C/D
K18918	0	1	relB | RHH-type transcriptional regulator, rel operon repressor / antitoxin RelB
K18919	0	3	hokC_D | protein HokC/D
K18921	0	1	hokB | protein HokB
K18922	0	1	hokE | protein HokE
K18923	1	0	stbD | antitoxin StbD
K18979	2	1	queG | epoxyqueuosine reductase
K19046	0	1	casB, cse2 | CRISPR system Cascade subunit CasB
K19048	0	1	symE | toxic protein SymE
K19123	0	1	casA, cse1 | CRISPR system Cascade subunit CasA
K19124	0	1	casC, cse4 | CRISPR system Cascade subunit CasC
K19125	0	1	casD, cse5 | CRISPR system Cascade subunit CasD
K19126	0	1	casE, cse3 | CRISPR system Cascade subunit CasE
K19147	0	1	mcrC | 5-methylcytosine-specific restriction enzyme subunit McrC
K19155	0	1	yhaV | toxin YhaV
K19156	0	1	prlF, sohA | antitoxin PrlF
K19164	1	0	ccdA | antitoxin CcdA
K19169	1	0	dndB | DNA sulfur modification protein DndB
K19170	1	0	dndC | DNA sulfur modification protein DndC
K19171	1	0	dndD | DNA sulfur modification protein DndD
K19172	1	0	dndE | DNA sulfur modification protein DndE
K19173	1	0	dptF | DNA phosphorothioation-dependent restriction protein DptF
K19174	1	0	dptG | DNA phosphorothioation-dependent restriction protein DptG
K19175	1	0	dptH | DNA phosphorothioation-dependent restriction protein DptH
K19779	0	1	ralR | endodeoxyribonuclease RalR
K19780	0	1	ralA, rcbA | antisense regulator of RalR protein
K20444	1	0	rfbC | O-antigen biosynthesis protein
K20534	0	1	gtrB, csbB | polyisoprenyl-phosphate glycosyltransferase
K20609	0	1	sgcX | putative aminopeptidase
K21449	1	0	ata, sadA, emaA | trimeric autotransporter adhesin
K21469	0	1	pbp4b | serine-type D-Ala-D-Ala carboxypeptidase
K21498	3	2	higA-1 | antitoxin HigA-1
K21638	0	1	iraM | anti-adapter protein IraM
K21963	0	1	ecpR, matA | LuxR family transcriptional regulator, Mat/Ecp fimbriae transcriptional regulator
K21964	0	1	ecpA, matB | Mat/Ecp fimbriae major subunit
K21965	0	1	ecpB, matC | Mat/Ecp fimbriae periplasmic chaperone
K21966	0	1	ecpC, matD | Mat/Ecp fimbriae outer membrane usher protein
K21967	0	1	ecpD, matE | Mat/Ecp fimbriae adhesin
K21968	0	1	ecpE, matF | Mat/Ecp fimbriae periplasmic chaperone
K21974	0	1	ycgZ | probable RcsB/C two-component-system connector
K21975	0	1	ymgA | probable RcsB/C two-component-system connector
K21976	0	1	ariR | probable RcsB/C two-component-system connector, global regulator of biofilm formation and acid-resistance
K22014	0	1	Nu1 | terminase small subunit
K22015	2	1	fdhF | formate dehydrogenase (acceptor)
K22105	2	1	fabR | TetR/AcrR family transcriptional regulator, fatty acid biosynthesis regulator
K22300	0	1	dicA | HTH-type transcriptional regulator, cell division transcriptional repressor
K22302	0	1	dicC | transcriptional repressor of cell division inhibition gene dicB
K22304	0	1	dicB | cell division inhibition protein DicB
